# Supplementary material for: Containment of a Multi-index B.1.1.7 Outbreak on a University Campus Through a Genomically Informed Public Health Response
Source: Open Forum Infect Dis. 2026 Apr 1;13(4):ofag096. doi: 10.1093/ofid/ofag096 (PMC13043073; doi:10.1093/ofid/ofag096)
Supplement: ofag096_Supplementary_Data [file ofag096_supplementary_data.zip]

Archive with 5 entries (5 files):
- B.1.1.7_supplemental_figures.docx
- Supplemental Table 1.xlsx
- Supplemental Table 2.xlsx
- Supplemental Table 3.xlsx
- Supplemental Table 4.xlsx
