# Supplementary material for: Containment of a Multi-index B.1.1.7 Outbreak on a University Campus Through a Genomically Informed Public Health Response
Source: Open Forum Infect Dis. 2026 Apr 1;13(4):ofag096. doi: 10.1093/ofid/ofag096 (PMC13043073; doi:10.1093/ofid/ofag096)
Supplement: ofag096_Supplementary_Data [file ofag096_supplementary_data.zip › Supplemental Table 1.xlsx]

## Sheet: B117_GISAID_Acknowledgements_20
We gratefully acknowledge the following authors from the originating laboratories responsible for obtaining the specimens, as well as the submitting laboratories where the genome data were generated and shared via GISAID, on which this research is based.
Genome	GISAID Accession	Originating Laboratory	Submitting Laboratory	Authors
Albania/210901052/2021	EPI_ISL_1299861	Unit of lab surveillance of viral emerging diseases, National Lab of Influenza	Respiratory Virus Unit, National Infection Service, Public Health England	PHE Covid Sequencing Team et al
Albania/210901058/2020	EPI_ISL_1299867	Unit of lab surveillance of viral emerging diseases, National Lab of Influenza	Respiratory Virus Unit, National Infection Service, Public Health England	PHE Covid Sequencing Team et al
Albania/210901074/2021	EPI_ISL_1299880	Unit of lab surveillance of viral emerging diseases, National Lab of Influenza	Respiratory Virus Unit, National Infection Service, Public Health England	PHE Covid Sequencing Team et al
Angola/CERI-KRISP-K012719/2021	EPI_ISL_2492571	Instituto Nacional de Investiga√ß√£o em Sa√∫de	CERI, Centre for Epidemic Response and Innvoation, Stellenbosch University and KRISP, KZN Research Innovation and Sequencing Platform, UKZN.	Morais J et al
Angola/CERI-KRISP-K014881/2021	EPI_ISL_2494879	Instituto Nacional de Investiga√ß√£o em Sa√∫de	KRISP, KZN Research Innovation and Sequencing Platform	Morais J et al
Angola/KRISP-K010855/2021	EPI_ISL_1545287	Instituto Nacional de Investiga√ß√£o em Sa√∫de	KRISP, KZN Research Innovation and Sequencing Platform	Morais J et al
Angola/KRISP-K011696/2021	EPI_ISL_1545315	Instituto Nacional de Investiga√ß√£o em Sa√∫de	KRISP, KZN Research Innovation and Sequencing Platform	Morais J et al
AntiguaandBarbuda/73637/2021	EPI_ISL_2955593	The Caribbean Public Health Agency	Carrington Lab, Department of Preclinical Sciences, Faculty of Medical Sciences, The University of the West Indies, St Augustine Campus	Nikita S. D. Sahadeo et al
AntiguaandBarbuda/73642/2021	EPI_ISL_2955588	The Caribbean Public Health Agency	Carrington Lab, Department of Preclinical Sciences, Faculty of Medical Sciences, The University of the West Indies, St Augustine Campus	Nikita S. D. Sahadeo et al
AntiguaandBarbuda/74106/2021	EPI_ISL_2716565	The Caribbean Public Health Agency	Carrington Lab, Department of Preclinical Sciences, Faculty of Medical Sciences, The University of the West Indies, St Augustine Campus	Nikita S. D. Sahadeo et al
Argentina/INEI100964/2021	EPI_ISL_2133399	Servicio Virosis Respiratorias-Departamento Virolog√≠a-INEI	Instituto Nacional Enfermedades Infecciosas C.G.Malbran	Baumeister E. et al
Argentina/INEI103273/2021	EPI_ISL_2136083	Servicio Virosis Respiratorias-Departamento Virolog√≠a-INEI	Instituto Nacional Enfermedades Infecciosas C.G.Malbran	Baumeister E. et al
Argentina/INEI103281/2021	EPI_ISL_2136088	Servicio Virosis Respiratorias-Departamento Virolog√≠a-INEI	Instituto Nacional Enfermedades Infecciosas C.G.Malbran	Baumeister E. et al
Argentina/PAIS-E0126/2020	EPI_ISL_842652	Laboratorio de Biolog√≠a Molecular Hospital Pedro de Elizalde	Grupo de Gen√≥mica y Bioinform√°tica del Instituto de Investigaci√≥n de la Cadena L√°ctea CONICET-INTA on behalf of 'Proyecto Argentino Interinstitucional de genomica de SARS-CoV-2' (PAIS Consortium)	Amadio et al
Armenia/IMB2-1/2021	EPI_ISL_1718282	National Center of Disease Control and Prevention of the Republic of Armenia	Institute of Molecular Biology NAS RA, Republic of Armenia, Department of Bioengineering, BioinformaticsInstitute and Molecular Biology IBMPh RAU, Republic of Armenia	Zaven Karalyan et al
Armenia/IMB3-4/2021	EPI_ISL_1718297	National Center of Disease Control and Prevention of the Republic of Armenia	Institute of Molecular Biology NAS RA, Republic of Armenia, Department of Bioengineering, BioinformaticsInstitute and Molecular Biology IBMPh RAU, Republic of Armenia	Arsen Arakelyan et al
Armenia/UW-ARM11/2020	EPI_ISL_1854607	National Center of Disease Control and Prevention of the Republic of Armenia	UW Virology Lab	Pavitra Roychoudhury et al
Armenia/UW-ARM24/2020	EPI_ISL_1854618	National Center of Disease Control and Prevention of the Republic of Armenia	UW Virology Lab	Pavitra Roychoudhury et al
Aruba/AW-RIVM-11545/2021	EPI_ISL_1014280	Dutch COVID-19 response team	National Institute for Public Health and the Environment (RIVM)	Adam Meijer et al
Aruba/AW-RIVM-14524/2021	EPI_ISL_1165384	Dutch COVID-19 response team	National Institute for Public Health and the Environment (RIVM)	Adam Meijer et al
Aruba/AW-RIVM-17591/2021	EPI_ISL_1371238	Dutch COVID-19 response team	National Institute for Public Health and the Environment (RIVM)	Adam Meijer et al
Aruba/AW-RIVM-30309/2021	EPI_ISL_2093034	Dutch COVID-19 response team	National Institute for Public Health and the Environment (RIVM)	Adam Meijer et al
Australia/NSW3456/2020	EPI_ISL_678386	Area of Virology, Serology and Virology Division (SAViD), New South Wales Health Pathology Randwick	Virology Research Laboratory; Area of Virology, Serology and Virology Division (SAViD), New South Wales Health Pathology Randwick	Foster et al
Australia/NSW4416/2021	EPI_ISL_1424507	Area of Virology, Serology and Virology Division (SAViD), New South Wales Health Pathology Randwick	Virology Research Laboratory; Area of Virology, Serology and Virology Division (SAViD), New South Wales Health Pathology Randwick	Foster et al
Australia/NSW4453/2021	EPI_ISL_1563681	Area of Virology, Serology and Virology Division (SAViD), New South Wales Health Pathology Randwick	Virology Research Laboratory; Area of Virology, Serology and Virology Division (SAViD), New South Wales Health Pathology Randwick	Foster et al
Australia/QLD1486/2020	EPI_ISL_849749	Public Health Virology Laboratory, Forensic and Scientific Services (PHV-FSS)	Public Health Virology Laboratory, Forensic and Scientific Services (PHV-FSS)	Son Nguyen et al
Australia/QLD1548/2021	EPI_ISL_968212	PHV-FSS	PHV-FSS	Son Nguyen et al
Australia/VIC18168/2021	EPI_ISL_962831	Victorian Infectious Diseases Reference Laboratory (VIDRL)	VIDRL and MDU-PHL	Caly L. et al
Austria/CeMM2412/2021	EPI_ISL_854180	Austrian Agency for Health and Food Safety (AGES)	Bergthaler laboratory, CeMM Research Center for Molecular Medicine of the Austrian Academy of Sciences	Lukas Endler et al
Austria/CeMM2634/2020	EPI_ISL_934569	Department of Laboratory Medicine, Division of Clinical Virology, University of Medicine, Vienna	Bergthaler laboratory, CeMM Research Center for Molecular Medicine of the Austrian Academy of Sciences	Lukas Endler et al
Austria/CeMM3852/2021	EPI_ISL_1180758	Austrian Agency for Health and Food Safety (AGES)	Bergthaler laboratory, CeMM Research Center for Molecular Medicine of the Austrian Academy of Sciences	Lukas Endler et al
Austria/CeMM5359/2020	EPI_ISL_2324194	Austrian Agency for Health and Food Safety (AGES)	Bergthaler laboratory, CeMM Research Center for Molecular Medicine of the Austrian Academy of Sciences	Lukas Endler et al
Austria/CeMM8471/2021	EPI_ISL_2137268	Austrian Agency for Health and Food Safety (AGES)	Bergthaler laboratory, CeMM Research Center for Molecular Medicine of the Austrian Academy of Sciences	Lukas Endler et al
Azerbaijan/Aghayev-11/2021	EPI_ISL_2161032	National Hematology and Transfusiology Center	National Hematology and Transfusiology Center	Aghayev AR et al
Bahamas/33389/2021	EPI_ISL_2982836	Reference Laboratory of the Ministry of Health Royal Victoria Gardens	Laboratory of Respiratory Viruses and Measles, Oswaldo Cruz Institute, FIOCRUZ	Paola Resende et al
Bahamas/33421/2021	EPI_ISL_2982856	Reference Laboratory of the Ministry of Health Royal Victoria Gardens	Laboratory of Respiratory Viruses and Measles, Oswaldo Cruz Institute, FIOCRUZ	Paola Resende et al
Bahrain/341509896/2021	EPI_ISL_2715289	Communicable Disease Laboratory, Public Health Directorate	Communicable Disease Laboratory, Public Health Directorate	Alwasti et al
Bahrain/341726172/2021	EPI_ISL_1660466	Communicable Disease Laboratory, Public Health Directorate	Communicable Disease Laboratory, Public Health Directorate	Alwasti et al
Bahrain/970312612/2021	EPI_ISL_1660460	Communicable Disease Laboratory, Public Health Directorate	Communicable Disease Laboratory, Public Health Directorate	Alwasti et al
Bangladesh/BCSIR-JU-16/2021	EPI_ISL_1721825	GRMDCR & JU	Genomic Research Lab, BCSIR	Barna Goswami et al
Bangladesh/BCSIR-SUST-30/2021	EPI_ISL_1805604	Department of Genetic Engineering and Biotechnology, Shahjalal University of Science and Technology	Genomic Research Lab, BCSIR	Iffat Jahan et al
Bangladesh/icddrb-047217/2021	EPI_ISL_1793784	Virology Laboratory, International Centre for Diarrhoeal Disease Research, Bangladesh (ICDDR,B)	Virology Laboratory, International Centre for Diarrhoeal Disease Research, Bangladesh (ICDDR,B)	Mohammad Enayet Hossain et al
Bangladesh/ideSHi-045/2020	EPI_ISL_1498142	Institute of Epidemiology, Disease Control and Research (IEDCR)	Institute for Developing Science and Health Initiatives (ideSHi)	Hassan Afrad et al
Bangladesh/ideSHi-S-09/2021	EPI_ISL_1760648	Institute of Epidemiology, Disease Control and Research (IEDCR)	Institute for Developing Science and Health Initiatives (ideSHi)	Hassan Afrad et al
Barbados/59719/2021	EPI_ISL_2544757	The Caribbean Public Health Agency	Carrington Lab, Department of PreClinical Sciences, Faculty of Medical Sciences, The University of the West Indies	Nikita S. D. Sahadeo et al
Barbados/63485/2021	EPI_ISL_2545194	The Caribbean Public Health Agency	Carrington Lab, Department of PreClinical Sciences, Faculty of Medical Sciences, The University of the West Indies	Nikita S. D. Sahadeo et al
Barbados/BRB50400/2020	EPI_ISL_977658	Caribbean Public Health Agency	Carrington Lab, Department of PreClinical Sciences, Building 36, First Floor Biochemistry Unit, Faculty of Medical Sciences, The University of the West Indies	Nikita S. D. Sahadeo et al
Barbados/BRB50403/2021	EPI_ISL_977659	Caribbean Public Health Agency	Carrington Lab, Department of PreClinical Sciences, Building 36, First Floor Biochemistry Unit, Faculty of Medical Sciences, The University of the West Indies	Nikita S. D. Sahadeo et al
Beijing/IVDC-04/2021	EPI_ISL_1121993	Emergency department of COVID-19, Beijing Ditan Hospital	National Institute for Viral Disease Control and Prevention	Yang Song2* et al
Belarus/MI-RRCEM-Sars_Cov_Vis_68/2021	EPI_ISL_1209407	Laboratory for HIV and opportunistic infections diagnosis The Republican Research and Practical Center for Epidemiology and Microbiology (RRPCEM)	Laboratory for HIV and opportunistic infections diagnosis The Republican Research and Practical Center for Epidemiology and Microbiology (RRPCEM)	Elena Gasich et al
Belgium/UGent-5325/2021	EPI_ISL_1827328	Lab voor klinische biologie	Lab voor klinische biologie	Marija Janevska et al
Belgium/ULG-11375/2021	EPI_ISL_959561	University of Li√®ge COVID-19 testing center	GIGA Medical Genomics	Keith Durkin et al
Belgium/UZA-UA-1319/2020	EPI_ISL_833433	UZA/UAntwerpen (BIS lab), University Hospital Antwerp, Edegem, Belgium	Laboratory of Medical Microbiology, University of Antwerp, Campus Drie Eiken, S6.26, Universiteitsplein 1, 2610, Wilrijk, Antwerp, Belgium	Basil Britto Xavier et al
Belgium/UZA-UA-CV2010359251/2021	EPI_ISL_1379904	Platform BIS UZA/UAntwerpen	UZA, Clinical Biology	Marie Le Mercier et al
Belgium/rega-4275/2021	EPI_ISL_1380715	KU Leuven, Rega Institute, Clinical and Epidemiological Virology	KU Leuven, Rega Institute, Clinical and Epidemiological Virology	Tony Wawina-Bokalanga et al
Belgium/rega-an376/2020	EPI_ISL_794323	UZ Leuven, National Reference Laboratory for Coronaviruses, Laboratory Medicine, Leuven, Belgium	KU Leuven, Rega Institute, Clinical and Epidemiological Virology	Tony Wawina-Bokalanga et al
Benin/255138/2021	EPI_ISL_2932562	Laboratoire des Fi√®vres H√©morragiques Virales du Benin	Institut f√ºr Virologie - Institute of Virology - Charite	Anna-Lena Sander et al
Benin/311995/2021	EPI_ISL_2932569	Laboratoire des Fi√®vres H√©morragiques Virales du Benin	Institut f√ºr Virologie - Institute of Virology - Charite	Anna-Lena Sander et al
Bermuda/51483/2020	EPI_ISL_2478971	The Caribbean Public Health Agency	Carrington Lab, Department of PreClinical Sciences, Faculty of Medical Sciences, The University of the West Indies	Nikita S. D. Sahadeo et al
Bermuda/51485/2021	EPI_ISL_2478969	The Caribbean Public Health Agency	Carrington Lab, Department of PreClinical Sciences, Faculty of Medical Sciences, The University of the West Indies	Nikita S. D. Sahadeo et al
Bonaire/BQ-RIVM-17575/2021	EPI_ISL_1371225	Dutch COVID-19 response team	National Institute for Public Health and the Environment (RIVM)	Adam Meijer et al
Bonaire/BQ-RIVM-27386/2021	EPI_ISL_1792360	Dutch COVID-19 response team	National Institute for Public Health and the Environment (RIVM)	Adam Meijer et al
BosniaandHerzegovina/141690/2021	EPI_ISL_2790402	Primary Health Care Laktasi	Public Health Institute of Republic of Srpska	Pava Dimitrijevic et al
BosniaandHerzegovina/KCUS1Z-2287/2021	EPI_ISL_1300655	Cantonal Hospital Zenica; Department of Microbiological Diagnostics	Clinical Center, University of Sarajevo; Unit for Clinical Microbiology	Irma Salimoviƒá-Be≈°iƒá et al
BosniaandHerzegovina/VFS-UNSA-LMGFI014/2020	EPI_ISL_955173	University of Sarajevo, Veterinary Faculty, Laboratory for Molecular Diagnostic and Research Laboratory	University of Sarajevo, Veterinary Faculty, Laboratory for Molecular Diagnostic and Research Laboratory	Goletiƒá ≈†. et al
BosniaandHerzegovina/VFS-UNSA-LMGFI027/2021	EPI_ISL_1016843	University of Sarajevo, Veterinary Faculty, Laboratory for Molecular Diagnostic and Research Laboratory	University of Sarajevo, Veterinary Faculty, Laboratory for Molecular Diagnostic and Research Laboratory	Goletic T. et al
BosniaandHerzegovina/VFS-UNSA-LMGFI031/2021	EPI_ISL_1016969	University of Sarajevo, Veterinary Faculty, Laboratory for Molecular Diagnostic and Research Laboratory	University of Sarajevo, Veterinary Faculty, Laboratory for Molecular Diagnostic and Research Laboratory	Goletic S. et al
Brazil/PR-IPEC-198/2021	EPI_ISL_2758719	UEL	IPEC Guarapuava	NAPI-Gen√¥mica (Novos Arranjo de Pesquisa e Inova√ß√£o em Gen√¥mica): Ademar Dantas da Cunha J√∫nior Adriano Ferrasa Adriano Mondini Aldo Przybysz Alessandra Louren√ßo Cecchini Armani Alex Sandro Jorge Alexandra Ivo de Medeiros Alexandre Maller Aline Cristina Batista Rodrigues Johann Ana Lucia Ferreira Ana Marisa Fusco Almeida Anderson Joel Martino Andrade Andr√© Lu√≠s Laforga Vanzela Andrea Duar…
Brazil/RJ-LNN00031/2021	EPI_ISL_1664138	Laboratorio Central Noel Nutels	Bioinformatics Laboratory / LNCC	Luiz G P de Almeida et al
Brazil/SP-1790/2021	EPI_ISL_1201895	Diagnosticos da America - DASA	Instituto Adolfo Lutz, Interdiciplinary Procedures Center, Strategic Laboratory	Claudio Tavares Sacchi et al
Brazil/SP-901B/2020	EPI_ISL_763075	Diagnosticos da America - DASA	Instituto Adolfo Lutz, Interdiciplinary Procedures Center, Strategic Laboratory	Claudio Tavares Sacchi et al
Brazil/SP-IB_101280/2021	EPI_ISL_1967254	SECRETARIA MUNICIPAL DE SAUDE PORTO FERREIRA	Instituto Butantan / Mendelics	Instituto Butantan: Dimas Tadeu Covas et al
Bulgaria/21BG-EU_000081_Pl1/2020	EPI_ISL_1233521	National Center for Infectious and Parasitic Diseases (NCIPD)	National Center for Infectious and Parasitic Diseases (NCIPD)	Alexiev et al
Bulgaria/21BG-EU_001569_Pl15/2021	EPI_ISL_2379062	National Center of Infectious and Parasitic Diseases	National Center of Infectious and Parasitic Diseases	Alexiev et al
Bulgaria/21BG-EU_002895_Pl26/2021	EPI_ISL_2621344	National Center of Infectious and Parasitic Diseases	National Center of Infectious and Parasitic Diseases	Alexiev et al
Bulgaria/21BG-NC_A000121/2021	EPI_ISL_2081979	National Center of Infectious and Parasitic Diseases	National Center of Infectious and Parasitic Diseases	Alexiev et al
Bulgaria/21BG-NC_A000143/2021	EPI_ISL_2081997	National Center of Infectious and Parasitic Diseases	National Center of Infectious and Parasitic Diseases	Alexiev et al
BurkinaFaso/7463/2021	EPI_ISL_2142725	Laboratoire de Microbiologie CHU Souro Sanou	Centre Muraz	Yacouba Sawadogo et al
CaboVerde/Praia_2164/2021	EPI_ISL_1711664	Virology Laboratory of Praia	Institut Pasteur de Dakar	Sanders Kevin et al
CaboVerde/Praia_4732/2021	EPI_ISL_1123282	Virology Laboratory of Praia	Institut Pasteur de Dakar	Kevin Sanders et al
Cambodia/250295/2021	EPI_ISL_1098608	Virology Unit, Institut Pasteur du Cambodge	Virology Unit, Institut Pasteur du Cambodge	Sokhoun Yann et al
Cambodia/308565/2021	EPI_ISL_1534528	Virology Unit, Institut Pasteur du Cambodge	Virology Unit, Institut Pasteur du Cambodge	Sokhoun Yann et al
Cambodia/401631/2021	EPI_ISL_1711990	Virology Unit, Institut Pasteur du Cambodge	Virology Unit, Institut Pasteur du Cambodge	Jurre Y Siegers et al
Cameroon/CAM-31/2021	EPI_ISL_1972314	Viral Respiratory Lab, National Institute for Biomedical Research (INRB)	Pathogen Sequencing Lab, National Institute for Biomedical Research (INRB)	Placide Mbala-Kingebeni et al
Cameroon/Douala-HGDCOV1685/2021	EPI_ISL_1257882	Hopital G√©n√©ral de Douala	Institut Pasteur de Dakar	Njouom Richard et al
Cameroon/Yaounde-21V-06179/2021	EPI_ISL_1790110	Centre Pasteur du Cameroun	Institut Pasteur de Dakar	Njouom Richard et al
Canada/ABPHL-04242/2020	EPI_ISL_2164184	Alberta Precision Labs (APL)	Public Health Agency of Canada (PHAC) National Microbiology Laboratory	Buss et al
Canada/ABPHL-04354/2021	EPI_ISL_2164247	Alberta Precision Labs (APL)	Public Health Agency of Canada (PHAC) National Microbiology Laboratory	Buss et al
Canada/ABPHL-08117/2021	EPI_ISL_2166517	Alberta Precision Labs (APL)	Public Health Agency of Canada (PHAC) National Microbiology Laboratory	Buss et al
Canada/BC-BCCDC-38708/2021	EPI_ISL_2524437	BCCDC Public Health Laboratory	BCCDC Public Health Laboratory	Prystajecky Natalie et al
Canada/ON-SC2238/2020	EPI_ISL_1739638	Ontario's COVID-19 Genomics Rapid Response Coalition	McMaster University	Allison McGeer et al
Canada/SK-NML-34095/2021	EPI_ISL_2564200	SK-Roy Romanow Provincial Laboratory	National Microbiology Laboratory (NML)	Anna Majer et al
CentralAfricanRepublic/24172/2021	EPI_ISL_2281237	Insitut Pasteur Bangui	Institut Pasteur de Dakar	Marie-Astrid Vernet et al
CentralAfricanRepublic/24264/2021	EPI_ISL_2281246	Insitut Pasteur Bangui	Institut Pasteur de Dakar	Marie-Astrid Vernet et al
CentralAfricanRepublic/24397/2021	EPI_ISL_2281257	Insitut Pasteur Bangui	Institut Pasteur de Dakar	Marie-Astrid Vernet et al
Chile/AP-53843/2021	EPI_ISL_1470425	Genetica Molecular and Subdepartamento de Virologia ISP Chile	Instituto de Salud Publica de Chile	Javier Tognarelli et al
Chile/LR-262486/2020	EPI_ISL_1167923	Genetica Molecular and Subdepartamento de Virologia ISP Chile	Instituto de Salud Publica de Chile	Javier Tognarelli et al
Chile/RM-3595/2021	EPI_ISL_1167922	Genetica Molecular and Subdepartamento de Virologia ISP Chile	Instituto de Salud Publica de Chile	Javier Tognarelli et al
Chile/RM-42957/2021	EPI_ISL_1321459	Genetica Molecular and Subdepartamento de Virologia ISP Chile	Instituto de Salud Publica de Chile	Javier Tognarelli et al
Chile/RM-73438/2021	EPI_ISL_2009203	Genetica Molecular and Subdepartamento de Virologia ISP Chile	Instituto de Salud Publica de Chile	Javier Tognarelli et al
Colombia/DC-A106/2021	EPI_ISL_2603154	Grupo de Investigaci√≥n en Enfermedades Tropicales del Ej√©rcito (GINETEJ), Laboratorio de Referencia e Investigaci√≥n, Direcci√≥n de Sanidad Ej√©rcito, Bogot√°, Colombia	Centro de Investigaciones en Microbiolog√≠a y Biotecnolog√≠a-UR (CIMBIUR), Facultad de Ciencias Naturales, Universidad del Rosario, Bogot√°, Colombia	Sergio Casta√±eda et al
Colombia/DC-UANDES-G014996/2021	EPI_ISL_1626612	Gencore - Universidad de los Andes	Gencore - Universidad de los Andes	Silvia Restrepo et al
Congo/ITM-059-2702B30/2021	EPI_ISL_1854789	Fondation Congolaise pour la recherche medicale (FCRM), Francine Ntoumi	Institute of Tropical Medicine	Prof. Francine Ntoumi et al
Congo/ITM-069-6277/2021	EPI_ISL_1857281	Fondation Congolaise pour la recherche medicale (FCRM), Francine Ntoumi	Institute of Tropical Medicine	Prof. Francine Ntoumi et al
CostaRica/INC-0320/2021	EPI_ISL_1379413	AREA DE SALUD CORONADO	Inciensa, Instituto Costarricense de Investigaci√≥n y Ense√±anza en Nutrici√≥n y Salud	Francisco Duarte et al
CostaRica/INC-0522/2021	EPI_ISL_2103377	HOSPITAL METROPOLITANO	Inciensa, Instituto Costarricense de Investigaci√≥n y Ense√±anza en Nutrici√≥n y Salud	Francisco Duarte et al
CostaRica/INC-0545/2021	EPI_ISL_2657682	HOSPITAL METROPOLITANO	Inciensa, Instituto Costarricense de Investigaci√≥n y Ense√±anza en Nutrici√≥n y Salud	Francisco Duarte et al
Coted-Ivoire/BKE-1837-bc75/2021	EPI_ISL_1365031	Molecular diagnostic unit for viral haemorrhagic fevers and emerging viruses, Bouak√© CHU Laboratory	Molecular diagnostic unit for viral haemorrhagic fevers and emerging viruses, Bouak√© CHU Laboratory	Chantal Akoua-Koffi et al
Coted-Ivoire/BKE1639-bc12/2021	EPI_ISL_1367678	Molecular diagnostic unit for viral haemorrhagic fevers and emerging viruses, Bouak√© CHU Laboratory	Molecular diagnostic unit for viral haemorrhagic fevers and emerging viruses, Bouak√© CHU Laboratory	Chantal Akoua-Koffi et al
Coted-Ivoire/COV-BKE2513/bc69/2021	EPI_ISL_1663679	Molecular diagnostic unit for viral haemorrhagic fevers and emerging viruses, Bouak√© CHU Laboratory	Molecular diagnostic unit for viral haemorrhagic fevers and emerging viruses, Bouak√© CHU Laboratory	Chantal Akoua-Koffi et al
Croatia/1446/2021	EPI_ISL_1904507	Institute of Public Health Dubrovnik-Neretva County	Croatian Institute of Public Health	Irena Tabain et al
Croatia/3915/2021	EPI_ISL_2658495	Croatian Institute of Public Health	Croatian Institute of Public Health	Irena Tabain et al
Croatia/978/2021	EPI_ISL_1443549	Teaching Institute for Public Health of Split-Dalmatia County	Croatian Institute of Public Health	Irena Tabain et al
Croatia/HRV000_207/2021	EPI_ISL_1195675	Croatian Institute of Public Health	Croatian Institute of Public Health	Irena Tabain et al
Curacao/CW-RIVM-11648/2021	EPI_ISL_1014269	Dutch COVID-19 response team	National Institute for Public Health and the Environment (RIVM)	Adam Meijer et al
Curacao/CW-RIVM-15615/2021	EPI_ISL_1232290	Dutch COVID-19 response team	National Institute for Public Health and the Environment (RIVM)	Adam Meijer et al
Curacao/CW-RIVM-19561/2021	EPI_ISL_1456456	Dutch COVID-19 response team	National Institute for Public Health and the Environment (RIVM)	Adam Meijer et al
Curacao/CW-RIVM-30471/2021	EPI_ISL_2093661	Dutch COVID-19 response team	National Institute for Public Health and the Environment (RIVM)	Adam Meijer et al
Cyprus/Cy144086/2020	EPI_ISL_1164700	Department of Molecular Virology, Cyprus Institute of Neurology and Genetics	Department of Molecular Virology, Cyprus Institute of Neurology and Genetics	Jan Richter et al
Cyprus/Cy165008/2021	EPI_ISL_1164734	Department of Molecular Virology, Cyprus Institute of Neurology and Genetics	Department of Molecular Virology, Cyprus Institute of Neurology and Genetics	Jan Richter et al
CzechRepublic/NRL-1715-21/2021	EPI_ISL_1492082	National Institute of Public Health	National Institute of Public Health	Helena Jirincova et al
CzechRepublic/NRL-2330/2021	EPI_ISL_1492100	National Institute of Public Health	National Institute of Public Health	Helena Jirincova et al
CzechRepublic/NRL_5417_21/2021	EPI_ISL_2002097	National Institute of Public Health	National Institute of Public Health	Helena Jirincova et al
CzechRepublic/NRL_5957/2021	EPI_ISL_2380373	National Institute of Public Health	Charles University, Faculty of Science, BIOCEV, OMICS Genomics	Vladim√≠r Hampl et al
DRC/254728/2021	EPI_ISL_2135838	Viral Respiratory Lab, National Institute for Biomedical Research (INRB)	Pathogen Sequencing Lab, National Institute for Biomedical Research (INRB)	Placide Mbala-Kingebeni et al
DRC/867/2021	EPI_ISL_965124	Viral Respiratory Lab, National Institute for Biomedical Research (INRB)	Pathogen Sequencing Lab, National Institute for Biomedical Research (INRB)	Placide Mbala-Kingebeni et al
Denmark/DCGC-27778/2020	EPI_ISL_815498	Department of Virus and Microbiological Special Diagnostics, Statens Serum Institut, Copenhagen, Denmark	Albertsen Lab, Department of Chemistry and Bioscience, Aalborg University, Denmark	Danish Covid-19 Genome Consortium et al
Denmark/DCGC-47569/2021	EPI_ISL_1067104	Department of Virus and Microbiological Special Diagnostics, Statens Serum Institut, Copenhagen, Denmark	Aalborg University	Danish Covid-19 Genome Consortium et al
Denmark/DCGC-50788/2021	EPI_ISL_1858174	Molekyl√¶r Medicinsk Afdeling, Aarhus University Hospital, Aarhus, Denmark	Aalborg University	Danish Covid-19 Genome Consortium et al
Denmark/DCGC-76491/2021	EPI_ISL_1885062	Department of Virus and Microbiological Special Diagnostics, Statens Serum Institut, Copenhagen, Denmark	Aalborg University	Danish Covid-19 Genome Consortium et al
Denmark/DCGC-80741/2020	EPI_ISL_1889382	Department of Virus and Microbiological Special Diagnostics, Statens Serum Institut, Copenhagen, Denmark	Aalborg University	Danish Covid-19 Genome Consortium et al
Denmark/DCGC-88219/2021	EPI_ISL_2024404	Department of Virus and Microbiological Special Diagnostics, Statens Serum Institut, Copenhagen, Denmark	Aalborg University	Danish Covid-19 Genome Consortium et al
Djibouti/NAMRU3_SOTF_EA13/2021	EPI_ISL_2858670	Naval Medical Research Unit No. 3	Naval Medical Research Center Biological Defense Research Directorate	Catherine E. Arnold et al
Djibouti/NAMRU3_SS/2021	EPI_ISL_2858686	Naval Medical Research Unit No. 3	Naval Medical Research Center Biological Defense Research Directorate	Catherine E. Arnold et al
Dominica/54050/2021	EPI_ISL_2658355	The Caribbean Public Health Agency	Carrington Lab, Department of Preclinical Sciences, Faculty of Medical Sciences, The University of the West Indies, St Augustine Campus	Nikita S. D. Sahadeo et al
Dominica/65655/2021	EPI_ISL_2631440	The Caribbean Public Health Agency	Carrington Lab, Department of PreClinical Sciences, Faculty of Medical Sciences, The University of the West Indies, St Augustine Campus	Nikita S. D. Sahadeo et al
Dominica/65658/2021	EPI_ISL_2631439	The Caribbean Public Health Agency	Carrington Lab, Department of PreClinical Sciences, Faculty of Medical Sciences, The University of the West Indies, St Augustine Campus	Nikita S. D. Sahadeo et al
DominicanRepublic/CDC-9KZX-8454/2020	EPI_ISL_906851	Respiratory Viruses Branch, Centers for Disease Control and Prevention	Respiratory Viruses Branch, Centers for Disease Control and Prevention	Tao et al
DominicanRepublic/Yale-2277/2021	EPI_ISL_1378833	Instituto de Medicina Tropical & Salud Global Universidad Iberoamericana	Grubaugh Lab - Yale School of Public Health	Joseph Fauver et al
DominicanRepublic/Yale-2287/2021	EPI_ISL_1378842	Instituto de Medicina Tropical & Salud Global Universidad Iberoamericana	Grubaugh Lab - Yale School of Public Health	Joseph Fauver et al
DominicanRepublic/Yale-5496/2021	EPI_ISL_2776182	Instituto de Medicina Tropical & Salud Global (IMTSAG)	Grubaugh Lab - Yale School of Public Health	Joseph Fauver et al
Ecuador/INSPI-179112/2021	EPI_ISL_806544	INSPI Instituto Nacional de Investigaci√≥n en Salud P√∫blica	Av. Juli√°n Coronel 905 entre Esmeraldas y Jos√© Mascote Av. Juan Tanca Marengo No. 100 y Av. de las Am√©ricas	Leandro Pati√±o et al
Ecuador/UEES-12104/2021	EPI_ISL_1381300	Omics Sciences Laboratory	Omics Sciences Laboratory	Derly Andrade Molina et al
Ecuador/USFQ-1209-UTPL064/2021	EPI_ISL_2004111	Health sciences Department, Universidad T√©cnica Particular de Loja	Institute of Microbiology, Universidad San Francisco de Quito	Sully M√°rquez et al
Egypt/ARMY-400/2021	EPI_ISL_1969078	Main Chemical Laboratories Egypt Army	Main Chemical Laboratories Egypt Army	Mohamed Seadawy et al
Egypt/ARMY-402/2021	EPI_ISL_1969080	Main Chemical Laboratories Egypt Army	Main Chemical Laboratories Egypt Army	Mohamed Seadawy et al
England/ALDP-10DE4FD/2021	EPI_ISL_908304	Lighthouse Lab in Alderley Park	Wellcome Sanger Institute for the COVID-19 Genomics UK (COG-UK) Consortium	Jacquelyn Wynn et al
England/CAMC-B79869/2020	EPI_ISL_741022	Oxford Viromics, NDM, University of Oxford; Oxford University Hospitals; Basingstoke and North Hampshire Hospital	COVID-19 Genomics UK (COG-UK) Consortium	Tanya Golubchik et al
England/LOND-1322EBD/2020	EPI_ISL_866063	University College London Hospital	COVID-19 Genomics UK (COG-UK) Consortium	Judith Heaney et al
England/MILK-9E05B3/2020	EPI_ISL_601443	Lighthouse Lab in Milton Keynes	Wellcome Sanger Institute for the COVID-19 Genomics UK (COG-UK) consortium	The Lighthouse Lab in Milton Keynes et al
England/RAND-14216D3/2021	EPI_ISL_1389577	Randox Laboratories	Wellcome Sanger Institute for the COVID-19 Genomics UK (COG-UK) Consortium	Randox Laboratories et al
England/RAND-14DD348/2021	EPI_ISL_1631879	Randox Laboratories	Wellcome Sanger Institute for the COVID-19 Genomics UK (COG-UK) Consortium	Randox Laboratories et al
England/WSFT-25C5743/2020	EPI_ISL_2751540	Respiratory Virus Unit, Microbiology Services Colindale, Public Health England	COVID-19 Genomics UK (COG-UK) Consortium	PHE Covid Sequencing Team et al
EquatorialGuinea/93096/2021	EPI_ISL_1673324	Laboratorio de Investigaciones de Baney	Swiss Tropical and Public Health Institute	Salome Hosch et al
Estonia/C015328/2021	EPI_ISL_1319347	Synlab Eesti O√ú	1. Laboratory of Communicable Diseases (Estonia); 2. Eurofins Genomics Europe Sequencing GmbH	Liidia Dotsenko et al.
Estonia/C044260/2021	EPI_ISL_1470198	Synlab Eesti O√ú	1. Laboratory of Communicable Diseases (Estonia); 2. Eurofins Genomics Europe Sequencing GmbH	Liidia Dotsenko et al.
Estonia/Cov11403/2021	EPI_ISL_2642949	SYNLAB Eesti O√ú	Department of Microbiology, Institute of Biomedicine and Translational Medicine, University of Tartu	Radko Avi et al
Estonia/Cov7264/2021	EPI_ISL_2642790	SYNLAB Eesti O√ú	Department of Microbiology, Institute of Biomedicine and Translational Medicine, University of Tartu	Radko Avi et al
Estonia/Cov7703/2020	EPI_ISL_2642761	SYNLAB Eesti O√ú	Department of Microbiology, Institute of Biomedicine and Translational Medicine, University of Tartu	Radko Avi et al
Ethiopia/ICGEB-S8/2021	EPI_ISL_1899047	Ethiopian Biotechnology Institute (EBTI)	International Centre for Genetic Engineering and Biotechnology (ICGEB) and ARGO Open Lab for Genome Sequencing	Molalegne Bitew et al
Ethiopia/ICGEB-S9/2021	EPI_ISL_1899281	Ethiopian Biotechnology Institute (EBTI)	International Centre for Genetic Engineering and Biotechnology (ICGEB) and ARGO Open Lab for Genome Sequencing	Molalegne Bitew et al
Finland/2887/2021	EPI_ISL_2258494	Department of Virology and Immunology, University of Helsinki and Helsinki University Hospital, Huslab Finland	Department of Virology, Faculty of Medicine, University of Helsinki, Helsinki, Finland	Teemu Smura et al
Finland/53HEL/2020	EPI_ISL_738134	Department of Virology and Immunology, University of Helsinki and Helsinki University Hospital, Huslab Finland	Department of Virology, Faculty of Medicine, University of Helsinki, Helsinki, Finland	Teemu Smura et al
Finland/6053/2021	EPI_ISL_2609009	Department of Virology and Immunology, University of Helsinki and Helsinki University Hospital, Huslab Finland	Department of Virology, Faculty of Medicine, University of Helsinki, Helsinki, Finland	Teemu Smura et al
Finland/7312/2021	EPI_ISL_3014786	Department of Virology and Immunology, University of Helsinki and Helsinki University Hospital, Huslab Finland	Department of Virology, Faculty of Medicine, University of Helsinki, Helsinki, Finland	Teemu Smura et al
Finland/THL-202101021/2021	EPI_ISL_2590019	Fimlab Laboratoriot Oy Tampere	Expert Microbiology, National Institute for Health and Welfare	Soile Blomqvist et al
France/HDF-IPP05329/2020	EPI_ISL_1381145	Hospital	National Reference Center for Viruses of Respiratory Infections, Institut Pasteur, Paris	Marion Barbet et al
France/IDF-HCL021020420901/2021	EPI_ISL_1297221	BIOMNIS PARIS	CNR Virus des Infections Respiratoires - France SUD	Antonin Bal et al
France/NOR-HMN-21032220159/2021	EPI_ISL_1707899	Laboratoire BioCarmes	Department of Virology, Henri Mondor University Hospital, Assistance Publique H√¥pitaux de Paris, Universit√© Paris-Est Cr√©teil, INSERM U955	Christophe Rodriguez et al
France/PAC-SC765/2020	EPI_ISL_768829	H√¥pital d'Instruction des Arm√©es Sainte-Anne	CNR Virus des Infections Respiratoires - France SUD	Antonin Bal et al
France/PDL-IPP11359/2021	EPI_ISL_2029625	Labo Analyses Med	National Reference Center for Viruses of Respiratory Infections, Institut Pasteur, Paris	Marion Barbet et al
France/un-HMN-21022080131/2021	EPI_ISL_1085479	Groupe LCD	Department of Virology, Henri Mondor University Hospital, Assistance Publique H√¥pitaux de Paris, Universit√© Paris-Est Cr√©teil, INSERM U955	Christophe Rodriguez et al
Gabon/AP360/2020	EPI_ISL_1760554	Laboratoire Professeur Daniel GAHOUMA (LPDG)	Centre de recherches m√©dicales de Lambar√©n√© (CERMEL)	Haruka Abe et al
Gabon/CERMEL-AA0562/2021	EPI_ISL_2156769	Centre de Recherches M√©dicales de Lambar√©n√© (CERMEL)	Centre de Recherches M√©dicales de Lambar√©n√© (CERMEL)	G√©d√©on Prince Manouana et al
Gabon/CERMEL-Y0046/2021	EPI_ISL_2036198	Centre de Recherches M√©dicales de Lambar√©n√© (CERMEL)	Centre de Recherches M√©dicales de Lambar√©n√© (CERMEL)	G√©d√©on Prince Manouana et al
Gabon/CERMEL-Y0788/2021	EPI_ISL_2036201	Centre de Recherches M√©dicales de Lambar√©n√© (CERMEL)	Centre de Recherches M√©dicales de Lambar√©n√© (CERMEL)	G√©d√©on Prince Manouana et al
Gabon/JE08/2021	EPI_ISL_1760556	Centre Hospitalier Universitaire M√®re-Enfant, Fondation Jeanne Ebori (CHUMEFJE)	Centre de recherches m√©dicales de Lambar√©n√© (CERMEL)	Haruka Abe et al
Gambia/13007/2021	EPI_ISL_915192	MRCG at LSHTM Genomics lab	MRCG at LSHTM Genomics lab	Abdul Karim sesay et al
Gambia/14458/2021	EPI_ISL_2941571	MRCG at LSHTM Genomics lab	MRCG at LSHTM Genomics lab	Abdul Karim sesay et al
Gambia/31886/2021	EPI_ISL_2958644	MRCG at LSHTM Genomics lab	MRCG at LSHTM Genomics lab	Abdul Karim sesay et al
Georgia/Tb-SNGS005/2021	EPI_ISL_1791032	Department for Virology, Molecular Biology and Genome Research, R. G. Lugar Center for Public Health Research, National Center for Disease Control and Public Health (NCDC) of Georgia.	Department for Virology, Molecular Biology and Genome Research, R. G. Lugar Center for Public Health Research, National Center for Disease Control and Public Health (NCDC) of Georgia.	Gvantsa Brachveli et al
Georgia/Tb-SNGS066/2021	EPI_ISL_1914665	Department for Virology, Molecular Biology and Genome Research, R. G. Lugar Center for Public Health Research, National Center for Disease Control and Public Health (NCDC) of Georgia.	Department for Virology, Molecular Biology and Genome Research, R. G. Lugar Center for Public Health Research, National Center for Disease Control and Public Health (NCDC) of Georgia.	Giorgi Gogoladze et al
Georgia/Tb-SNGS067/2021	EPI_ISL_1914670	Department for Virology, Molecular Biology and Genome Research, R. G. Lugar Center for Public Health Research, National Center for Disease Control and Public Health (NCDC) of Georgia.	Department for Virology, Molecular Biology and Genome Research, R. G. Lugar Center for Public Health Research, National Center for Disease Control and Public Health (NCDC) of Georgia.	Giorgi Tomashvili et al
Georgia/Tb-SNGS069/2021	EPI_ISL_1914783	Department for Virology, Molecular Biology and Genome Research, R. G. Lugar Center for Public Health Research, National Center for Disease Control and Public Health (NCDC) of Georgia.	Department for Virology, Molecular Biology and Genome Research, R. G. Lugar Center for Public Health Research, National Center for Disease Control and Public Health (NCDC) of Georgia.	Meri Pantsulaia et al
Germany/BY-ChVir21652/2020	EPI_ISL_802995	Charit√© Universit√§tsmedizin Berlin, Institut f√ºr Virologie, Charit√©platz 1, 10117 Berlin, Germany	Charit√© Universit√§tsmedizin Berlin, Institut f√ºr Virologie, Charit√©platz 1, 10117 Berlin, Germany	Victor M Corman et al
Germany/NI-IOV-MHH_15/2020	EPI_ISL_1268664	Hannover Medical School, Institute of Virology	Hannover Medical School, Institute of Virology	Lars Steinbr√ºck et al
Germany/NW-RKI-I-012623/2021	EPI_ISL_1142756	LabKom - MVZ Labor Bochum MLB GmbH	Robert Koch Institute	?
Germany/TH-RKI-I-034052/2021	EPI_ISL_1218365	SYNLAB Jena Oncoscreen	Robert Koch Institute	?
Germany/un-RKI-I-030878/2021	EPI_ISL_1214509	Medizinisches Zentrallabor Altenburg GmbH & Co.KG	Robert Koch Institute	?
Germany/un-RKI-I-085463/2021	EPI_ISL_1722649	SYNLAB Jena Oncoscreen	Robert Koch Institute	?
Ghana/FS-21-395/2021	EPI_ISL_2535833	National Influenza Centre	National Influenza Centre	William K. Ampofo et al
Ghana/FS-21-599/2021	EPI_ISL_2535793	National Influenza Centre	National Influenza Centre	William K. Ampofo et al
Ghana/NMIMR-NTRA-15362/2020	EPI_ISL_1018097	Immunology, Noguchi Memorial Institute for Medical Research	Immunology, Noguchi Memorial Institute for Medical Research	Adu et al
Ghana/WACCBIP-GS597/2021	EPI_ISL_2422574	West African Centre for Cell Biology of Infectious Pathogen, University of Ghana, Legon	WACCBIP, University of Ghana, Volta Road, Legon, Accra	Collins M. Morang'a et al
Ghana/WACCBIP-GS77/2021	EPI_ISL_944718	Department of Biochemistry, Cell and Molecular Biology, West African Centre for Cell Biology of Infectious Pathogens (WACCBIP), University of Ghana	Department of Biochemistry, Cell and Molecular Biology, West African Centre for Cell Biology of Infectious Pathogens (WACCBIP), University of Ghana	Morang'a et al
Greece/104997/2021	EPI_ISL_1420738	Biomedical Research Foundation of the Academy of Athens (BRFAA)	Greek Genome Center, Biomedical Research Foundation of the Academy of Athens (BRFAA)	Emmanouil Athanasiadis et al
Greece/129875/2021	EPI_ISL_2343419	Greek Genome Center, Biomedical Research Foundation of the Academy of Athens (BRFAA)	Greek Genome Center, Biomedical Research Foundation of the Academy of Athens (BRFAA)	Emmanouil Athanasiadis et al
Greece/192152/2021	EPI_ISL_2370159	Laboratory of Clinical Virology	Greek Genome Center, Biomedical Research Foundation of the Academy of Athens (BRFAA)	Emmanouil Athanasiadis et al
Greece/79194/2021	EPI_ISL_2301686	Greek Genome Center, Biomedical Research Foundation of the Academy of Athens (BRFAA)	Greek Genome Center, Biomedical Research Foundation of the Academy of Athens (BRFAA)	Emmanouil Athanasiadis et al
Greece/H6147/2021	EPI_ISL_2343761	Laboratory of Hygiene and Epidemiology, Department of Medicine, University of Thessaly	Greek Genome Center, Biomedical Research Foundation of the Academy of Athens (BRFAA)	Emmanouil Athanasiadis et al
Grenada/63766/2021	EPI_ISL_2545198	The Caribbean Public Health Agency	Carrington Lab, Department of PreClinical Sciences, Faculty of Medical Sciences, The University of the West Indies	Nikita S. D. Sahadeo et al
Guadeloupe/IPP02984/2021	EPI_ISL_1013236	Institut Pasteur de Guadeloupe	National Reference Center for Viruses of Respiratory Infections, Institut Pasteur, Paris	Marion Barbet et al
Guadeloupe/IPP04221/2021	EPI_ISL_1168193	Hopital	National Reference Center for Viruses of Respiratory Infections, Institut Pasteur, Paris	Marion Barbet et al
Guadeloupe/IPP06233/2021	EPI_ISL_1416972	Outre mer	National Reference Center for Viruses of Respiratory Infections, Institut Pasteur, Paris	Marion Barbet et al
Guadeloupe/IPP10076/2021	EPI_ISL_1821587	Labo Analyses Med	National Reference Center for Viruses of Respiratory Infections, Institut Pasteur, Paris	Marion Barbet et al
Guatemala/ASI03001/2021	EPI_ISL_2014355	Hospital Herrera Llerandi	Asociaci√≥n de Salud Integral/Cl√≠nica Familiar Luis √Ångel Garc√≠a	Eduardo Arathoon et al
Guinea/Conakry_IPG17766/2021	EPI_ISL_2245882	Institut Pasteur de Guin√©e	Institut Pateur de Dakar	Grayo Solene et al
Guinea/Conakry_IPG18138/2021	EPI_ISL_2245891	Institut Pasteur de Guin√©e	Institut Pateur de Dakar	Grayo Solene et al
Guinea/Conakry_IPG19020/2021	EPI_ISL_2245907	Institut Pasteur de Guin√©e	Institut Pateur de Dakar	Grayo Solene et al
GuineaBissau/19LNSPGB/2021	EPI_ISL_2150989	Laborat√≥rio de Biologia Molecular Jean Piaget	MRCG at LSHTM, Genomics lab	Aladje Balde et al
GuineaBissau/JPLNSP0033/2021	EPI_ISL_2110850	Reitor da Universidade Jean Piaget Guine-Bissau	MRCG at LSHTM, Genomics lab	Aladje Balde et al
Honduras/326700/2021	EPI_ISL_2648251	Laboratorio Nacional de Vigilancia de la Salud ‚Äì Secci√≥n de Virologia	Genomics and Proteomics Departament, Gorgas Memorial Institute For Health Studies	Mitzi Castro et al
HongKong/HKPU-08259/2020	EPI_ISL_1020214	Department of Health Technology and Informatics, The Hong Kong Polytechnic University	Department of Health Technology and Informatics, The Hong Kong Polytechnic University	Gilman Kit-Hang Siu et al
HongKong/HKPU-09943/2021	EPI_ISL_3150041	Department of Health Technology and Informatics, The Hong Kong Polytechnic University	Department of Health Technology and Informatics, The Hong Kong Polytechnic University	Gilman Kit-Hang Siu et al
HongKong/HKPU-11289/2021	EPI_ISL_2860811	Department of Health Technology and Informatics, The Hong Kong Polytechnic University	Department of Health Technology and Informatics, The Hong Kong Polytechnic University	Gilman Kit-Hang Siu et al
HongKong/HKPU-11545/2021	EPI_ISL_2713253	Department of Health Technology and Informatics, The Hong Kong Polytechnic University	Department of Health Technology and Informatics, The Hong Kong Polytechnic University	Gilman Kit-Hang Siu et al
Hungary/7179_29/2021	EPI_ISL_1195202	National Public Health Center, COVID Laboratory	National Public Health Center, National Biosafety Laboratory	Bernadett P√°lyi et al
Hungary/HM-0125-313/2021	EPI_ISL_1041205	Hungarian Defence Forces Military Medical Centre	National Laboratory of Virology, Szent√°gothai Research Centre	Endre G√°bor T√≥th et al
Iceland/4229/2021	EPI_ISL_827922	deCODE genetics	deCODE genetics	Daniel F Gudbjartsson et al
Iceland/4448/2020	EPI_ISL_828140	deCODE genetics	deCODE genetics	Daniel F Gudbjartsson et al
India/DL-NCDC-160912/2021	EPI_ISL_2460471	National Centre for Disease Control (NCDC) Biotechnology Division, Delhi	NCDC Delhi, Biotechnology Division INSACOG	Robin Marwal et al
India/DL-NCDC-609197/2021	EPI_ISL_2458640	National Centre for Disease Control (NCDC) Biotechnology Division, Delhi	NCDC Delhi, Biotechnology Division INSACOG	Robin Marwal et al
India/DL-NCDC-709285/2020	EPI_ISL_2459029	National Centre for Disease Control (NCDC) Biotechnology Division, Delhi	NCDC Delhi, Biotechnology Division INSACOG	Uma Sharma et al
India/HR-IGIB-15_118274/2021	EPI_ISL_2879378	INSACOG Surveillance	INSACOG at CSIR Institute of Genomics and Integrative Biology	INSACOG et al
India/TN-65_S1_R1_001/2021	EPI_ISL_1708470	Dr.S.raju Director of public heath and preventive medicine	inStem NCBS - INSACOG	Uma Ramakrishnan Dasaradhi Palakodeti Aswin SaiNarain et al
India/TN-NCCS-VOC-593/2020	EPI_ISL_1533765	National Centre For Cell Science	National Centre For Cell Science ‚Äì INSACOG	Dhiraj Paul et al
India/WB-1931500893545/2021	EPI_ISL_1419595	INSACOG-WB	National Institute of Biomedical Genomics ‚Äì INSACOG	Arindam Maitra et al
Indonesia/JB-NIHRD-WGS01437/2021	EPI_ISL_1415898	Laboratorium Intibios Karawang	National Institute of Health Research and Development	Vivi Setiawaty et al
Indonesia/JK-NIHRD-WGS02913/2021	EPI_ISL_2382413	Smartco Lab	National Institute of Health Research and Development	Vivi Setiawaty et al
Indonesia/SS-NIHRD-WGS00427/2021	EPI_ISL_1169047	RSUP Dr. Mohammad Hoesin Palembang Sumatera Selatan	National Institute of Health Research and Development	Vivi Setiawaty et al
Indonesia/SU-NIHRD-WGS01600/2021	EPI_ISL_1416191	Fakultas Kedokteran Universitas Sumatera Utara	National Institute of Health Research and Development	Vivi Setiawaty et al
Iran/GRC-Ahv-12-122/2021	EPI_ISL_2547428	Department of Medical Virology, School of Medicine Ahvaz Jundishapur University of Medical sciences	Genetics Research Center, University of Social Welfare and Rehabilitation Sciences	Zohreh Fattahi et al
Iran/GRC-Q-11-108/2021	EPI_ISL_2455505	Reference Lab, Qazvin University of Medical Sciences & Health Services	Genetics Research Center, University of Social Welfare and Rehabilitation Sciences	Zohreh Fattahi et al
Iran/N193/2021	EPI_ISL_833578	National Reference Laboratory for COVID-19, Pasteur Institute of Iran	National Reference Laboratory for COVID-19, Pasteur Institute of Iran	Zahra Ahmadi et al
Iran/Tehran-NIC-V30/2021	EPI_ISL_1993550	National Influenza Center, Virology Department	National Influenza Center	A Nejati et al
Iraq/Erbil1/2021	EPI_ISL_2153105	GENETICS DEPARTMENT, ZHEEN INTERNATIONAL HOSPITAL	GENETICS DEPARTMENT, ZHEEN INTERNATIONAL HOSPITAL	Khailany et al
Iraq/Samawa-1/2021	EPI_ISL_1524330	Biology Department, College of Science, Al Muthanna University and Public Health Laboratory, Al-Muthanna Health Directorate	Department of Virology, Faculty of Medicine, University of Helsinki, Helsinki, Finland	Nihad Al-Rashedi et al
Iraq/Samawa-21/2021	EPI_ISL_1524350	Biology Department, College of Science, Al Muthanna University and Public Health Laboratory, Al-Muthanna Health Directorate	Department of Virology, Faculty of Medicine, University of Helsinki, Helsinki, Finland	Nihad Al-Rashedi et al
Iraq/Samawa-3/2020	EPI_ISL_1524332	Biology Department, College of Science, Al Muthanna University and Public Health Laboratory, Al-Muthanna Health Directorate	Department of Virology, Faculty of Medicine, University of Helsinki, Helsinki, Finland	Nihad Al-Rashedi et al
Iraq/Thi-Qar-6/2021	EPI_ISL_2931136	Biology Department, College of Science, Al Muthanna University and Public Health Laboratory, Al-Muthanna Health Directorate	Department of Virology, Faculty of Medicine, University of Helsinki, Helsinki, Finland	Nihad Al-Rashedi et al
Ireland/D-NVRL-21IRL21783/2021	EPI_ISL_1180301	National Virus Reference Laboratory	National Virus Reference Laboratory	Guerrino Macori et al
Ireland/LD-NVRL-e86IRL98651/2021	EPI_ISL_1397086	National Virus Reference Laboratory	National Virus Reference Laboratory	Zoe Yandle et al
Ireland/LH-NVRL-21IRL34995/2020	EPI_ISL_1055173	National Virus Reference Laboratory	National Virus Reference Laboratory	Guerrino Macori et al
Ireland/LH-NVRL-21IRL35084/2021	EPI_ISL_1055121	National Virus Reference Laboratory	National Virus Reference Laboratory	Guerrino Macori et al
Ireland/LH-NVRL-g20IRL08001/2020	EPI_ISL_1696519	National Virus Reference Laboratory	National Virus Reference Laboratory	Guerrino Macori et al
Ireland/LH-NVRL-g20IRL08008/2020	EPI_ISL_1696521	National Virus Reference Laboratory	National Virus Reference Laboratory	Guerrino Macori et al
Ireland/MO-NVRL-21IRL49589/2021	EPI_ISL_1732216	National Virus Reference Laboratory	National Virus Reference Laboratory	Zoe Yandle et al
Israel/CVL-11625/2021	EPI_ISL_2085956	Israel Central Virology laboratory	Israel National Consortium for SARS-CoV-2 sequencing	Neta Zuckerman et al
Israel/CVL-3529/2021	EPI_ISL_1762107	Israel Central Virology laboratory	Israel National Consortium for SARS-CoV-2 sequencing	Neta Zuckerman et al
Israel/CVL-4421/2021	EPI_ISL_1358586	Israel Central Virology laboratory	Israel National Consortium for SARS-CoV-2 sequencing	Neta Zuckerman et al
Israel/CVL-549ngs/2020	EPI_ISL_804064	Israel Central Virology laboratory	Israel National Consortium for SARS-CoV-2 sequencing	Neta Zuckerman et al
Israel/CVL-8191/2021	EPI_ISL_2083473	Israel Central Virology laboratory	Israel National Consortium for SARS-CoV-2 sequencing	Neta Zuckerman et al
Israel/CVL-933ngs/2020	EPI_ISL_889144	Israel Central Virology laboratory	Israel National Consortium for SARS-CoV-2 sequencing	Neta Zuckerman et al
Italy/ABR-IZSGC-368626/2020	EPI_ISL_833292	SIESP CHIETI - DRIVE IN LANCIANO	Istituto Zooprofilattico Sperimentale dell‚ÄôAbruzzo e Molise ‚ÄúG. Caporale‚Äù	Lorusso A et al
Italy/CAL-AMC-210327113-DS/2021	EPI_ISL_2884114	Virology Laboratory, Scientific Department, Army Medical Center	Virology Laboratory, Scientific Department, Army Medical Center	Silvia Fillo et al
Italy/CAM-TIGEM-IZSM-COLLI-14381/2021	EPI_ISL_2282155	Istituto Zooprofilattico Sperimentale del Mezzogiorno	TIGEM	Antonio Grimaldi Patrizia Annunziata Francesco Panariello Biancamaria Pierri Claudia Tiberio Teresa Giuliano Valentina Bouche Chiara Colantuono Maria Concetta Cuomo Denise Di Concilio Lucio Di Filippo Anna Manfredi Marcello Salvi Antonio Limone Luigi Atripaldi Pellegrino Cerino Andrea Ballabio Davide Cacchiarelli et al
Italy/CAM-TIGEM-IZSM-COLLI-14407/2021	EPI_ISL_2282175	Istituto Zooprofilattico Sperimentale del Mezzogiorno	TIGEM	Antonio Grimaldi Patrizia Annunziata Francesco Panariello Biancamaria Pierri Claudia Tiberio Teresa Giuliano Valentina Bouche Chiara Colantuono Maria Concetta Cuomo Denise Di Concilio Lucio Di Filippo Anna Manfredi Marcello Salvi Antonio Limone Luigi Atripaldi Pellegrino Cerino Andrea Ballabio Davide Cacchiarelli et al
Italy/FVG-36726211/2021	EPI_ISL_2731272	SC (UCO) Igiene e Sanit√† Pubblica, ASUGI, Trieste	ARGO Laboratorio Genomica ed Epigenomica	Licastro D et al
Italy/LAZ-INMI-169/2021	EPI_ISL_902753	Azienda Ospedaliera San Camillo Forlanini	INMI Lazzaro Spallanzani IRCCS	C.E.M Gruber et al
Italy/MAR-AMC-2102151131-AN/2021	EPI_ISL_2308730	Laboratorio di Diagnostica Molecolare	Virology Laboratory, Scientific Department, Army Medical Center	Silvia Fillo et al
Jamaica/55082/2021	EPI_ISL_2658362	The Caribbean Public Health Agency	Carrington Lab, Department of Preclinical Sciences, Faculty of Medical Sciences, The University of the West Indies, St Augustine Campus	Nikita S. D. Sahadeo et al
Jamaica/63386/2021	EPI_ISL_2565079	The Caribbean Public Health Agency	Carrington Lab, Department of Preclinical Sciences, Faculty of Medical Sciences, The University of the West Indies	Nikita S. D. Sahadeo et al
Jamaica/JAM47542/2020	EPI_ISL_756367	The Caribbean Public Health Agency	Carrington Lab, Department of PreClinical Sciences, Faculty of Medical Sciences, The University of the West Indies	Nikita S. D. Sahadeo et al
Japan/IC-0419/2020	EPI_ISL_735440	Pathogen Genomics Center, National Institute of Infectious Diseases	Pathogen Genomics Center, National Institute of Infectious Diseases	Tsuyoshi Sekizuka et al
Japan/IC-0807/2021	EPI_ISL_1198815	SARS-CoV-2 testing team, National Institute of Infectious Diseases	Pathogen Genomics Center, National Institute of Infectious Diseases	Tsuyoshi Sekizuka et al
Japan/IC-0840/2021	EPI_ISL_1198847	SARS-CoV-2 testing team, National Institute of Infectious Diseases	Pathogen Genomics Center, National Institute of Infectious Diseases	Tsuyoshi Sekizuka et al
Japan/PG-25601/2021	EPI_ISL_1427589	Pathogen Genomics Center, National Institute of Infectious Diseases	Pathogen Genomics Center, National Institute of Infectious Diseases	Tsuyoshi Sekizuka et al
Japan/PG-50013/2021	EPI_ISL_2763105	SARS-CoV-2 testing team, National Institute of Infectious Diseases	Pathogen Genomics Center, National Institute of Infectious Diseases	Tsuyoshi Sekizuka et al
Jordan/AM-ALSR-5830/2020	EPI_ISL_878574	Biolab Diagnostic Laboratories	Andersen lab at Scripps Research	Issa Abu-Dayyeh et al
Jordan/AZ-ALSR-5807/2021	EPI_ISL_878524	Biolab Diagnostic Laboratories	Andersen lab at Scripps Research	Issa Abu-Dayyeh et al
Jordan/Biolab0080/2021	EPI_ISL_2658761	Biolab Diagnostic Laboratories	Biolab Diagnostic Laboratories	Issa Abu-Dayyeh et al
Jordan/Biolab0134/2021	EPI_ISL_3149718	Biolab Diagnostic Laboratories	Biolab Diagnostic Laboratories	Issa Abu-Dayyeh et al
Jordan/Biolab031/2021	EPI_ISL_1970829	Biolab Diagnostic Laboratories	Biolab Diagnostic Laboratories	Issa Abu-Dayyeh et al
Kazakhstan/H0059W2/2021	EPI_ISL_3162302	Almaty Branch of National Center for Biotechnology	RSE "National Center for Biotechnology"	Kamalova Dinara et al
Kazakhstan/KUS-NRL-600S/2021	EPI_ISL_2438649	"National Center of Expertise" CSEC MH RK in Kostanay region	Reference laboratory for the control of viral infections	Nazym Tleumbetova et al
Kenya/C89763/2021	EPI_ISL_2602501	KEMRI-Wellcome Trust Research Programme,Kilifi	KEMRI-Wellcome Trust Research Programme,Kilifi	Githinji G. et al
Kenya/C92333/2021	EPI_ISL_2602578	KEMRI-Wellcome Trust Research Programme,Kilifi	KEMRI-Wellcome Trust Research Programme,Kilifi	Githinji G. et al
Kenya/N2005698/2021	EPI_ISL_1610600	KEMRI Center for Biotechnology Research and Development	KEMRI-Wellcome Trust Research Programme,Kilifi	Githinji G. et al
Kosovo/ChVir23131/2021	EPI_ISL_1027649	Department of Microbiology, National Institute for Public Health of Kosova	Charit√© Universit√§tsmedizin Berlin, Institut f√ºr Virologie	Victor M Corman et al
Kuwait/JAH2380/2021	EPI_ISL_2673521	MOH - Jaber Al-Ahmad Hospital (Innovation Research Laboratory)	MOH - Jaber Al-Ahmad Hospital (Innovation Research Laboratory)	Salman Al-Sabah et al
Kuwait/KU-4070/2021	EPI_ISL_2429127	Mubarak Al-Kabeer Hospital	Virology Unit, Department of Microbiology, Faculty of Medicine, Kuwait University	Nada Madi et al
Kuwait/KU-5858/2021	EPI_ISL_2429131	Mubarak Al-Kabeer Hospital	Virology Unit, Department of Microbiology, Faculty of Medicine, Kuwait University	Nada Madi et al
Kuwait/SKS00105-JAH/2020	EPI_ISL_903383	MOH - Jaber Al-Ahmad Hospital (Innovation Research Laboratory)	MOH - Jaber Al-Ahmad Hospital (Innovation Research Laboratory)	Salman Al-Sabah et al
Latvia/1351/2021	EPI_ISL_1321986	E. Gulbja laboratorija	Latvian Biomedical Research and Study Centre	Janis Pjalkovskis et al
Latvia/2103009086/2021	EPI_ISL_1590380	CentrƒÅlƒÅ Laboratorija; Eurofins Genomics Europe Sequencing GmbH	Riga East University Hospital-National Microbiology Reference Laboratory; Eurofins Genomics Europe Sequencing GmbH	ƒ¢irts ≈†ƒ∑enders et al
Latvia/2247/2021	EPI_ISL_2141819	BIOR	Latvian Biomedical Research and Study Centre	Janis Pjalkovskis et al
Latvia/347/2021	EPI_ISL_1219170	BIOR	Latvian Biomedical Research and Study Centre	Janis Pjalkovskis et al
Lebanon/FAS/2021	EPI_ISL_1159375	Bahman Hospital	Laboratory of Molecular Biology and Cancer Immunology,Lebanese University Public Health England	Fadi Abdel Sater et al
Lebanon/LEB-UK-B/2020	EPI_ISL_1072985	University of Balamand	Microbial Genomics Lab, Lebanese American University, Byblos	Mira El Chaar et al
Lebanon/MDC_LAU_8/2021	EPI_ISL_1910609	Mashrek Medical Diagnostic Center	Microbial Pathogenomics Lab - LAU	Jad Koweyes et al
Liechtenstein/FL-UHB-4198371701/2021	EPI_ISL_1973556	Labormedizinisches Zentrum Dr Risch	Clinical Bacteriology	Tim Roloff et al
Liechtenstein/UHB-4180215501/2021	EPI_ISL_2484549	Labormedizinisches Zentrum Dr Risch	Clinical Bacteriology	Tim Roloff et al
Lithuania/LTU000_47330/2021	EPI_ISL_1580259	NMVRVI	National Public Health Surveillance Laboratory	Lukas Zemaitis et al
Lithuania/NMRVI70636/2021	EPI_ISL_2095825	NMVRVI	National Public Health Surveillance Laboratory	Lukas Zemaitis et al
Lithuania/S21C497/2021	EPI_ISL_1252704	National Food and Veterinary Risk Assessment Institute	Vilnius University Hospital Santaros Klinikos, Center of Laboratory Medicine	Gytis Dudas et al
Luxembourg/LNS0492567/2021	EPI_ISL_2401012	Laboratoire national de sante, Microbiology, Virology	Laboratoire national de sante, Microbiology, Microbial Genomics Platform	Anke Wienecke-Baldacchino et al
Luxembourg/LNS3349163/2021	EPI_ISL_1523175	Laboratoires d'analyses medicales - Ketterthill	Laboratoire national de sante, Microbiology, Microbial Genomics Platform	Anke Wienecke-Baldacchino et al
Luxembourg/LNS4604656/2020	EPI_ISL_770881	Laboratoire national de sant√©, Microbiology, Virology	Laboratoire national de sant√©, Microbiology, Microbial Genomics Platform	Anke Wienecke-Baldacchino et al
Luxembourg/LNS5969483/2021	EPI_ISL_911234	Laboratoire national de sante, Microbiology, Virology	Laboratoire national de sante, Microbiology, Microbial Genomics Platform	Anke Wienecke-Baldacchino et al
Luxembourg/LNS8155623/2021	EPI_ISL_3147725	Laboratoires d'analyses medicales - Ketterthill	Laboratoire national de sante, Microbiology, Microbial Genomics Platform	Anke Wienecke-Baldacchino et al
Malawi/CERI-KRISP-K015841/2021	EPI_ISL_2617054	Africa_CDC - Malawi P6 S2	CERI, Centre for Epidemic Response and Innvoation, Stellenbosch University and KRISP, KZN Research Innovation and Sequencing Platform, UKZN.	Mvula B et al
Malawi/KRISP-K010155/2021	EPI_ISL_1407116	National HIV Reference Laboratory, Ministry of Health, Public Health Institute of Malawi	KRISP, KZN Research Innovation and Sequencing Platform	Mvula B et al
Malaysia/IMR-WC61542/2021	EPI_ISL_934424	Institute for Medical Research, Infectious Disease Research Centre, National Institutes of Health, Ministry of Health Malaysia	Institute for Medical Research, Infectious Disease Research Centre, National Institutes of Health, Ministry of Health Malaysia	Suppiah J et al
Malaysia/IMR_WC170283/2021	EPI_ISL_1583006	Institute for Medical Research, Infectious Disease Research Centre, National Institutes of Health, Ministry of Health Malaysia	Institute for Medical Research, Infectious Disease Research Centre, National Institutes of Health, Ministry of Health Malaysia	Suppiah J et al
Malaysia/IMR_WC378731/2020	EPI_ISL_877228	Institute for Medical Research, Infectious Disease Research Centre, National Institutes of Health, Ministry of Health Malaysia	Institute for Medical Research, Infectious Disease Research Centre, National Institutes of Health, Ministry of Health Malaysia	Suppiah J et al
Malaysia/IMR_WC86762/2021	EPI_ISL_1263460	Institute for Medical Research, Infectious Disease Research Centre, National Institutes of Health, Ministry of Health Malaysia	Institute for Medical Research, Infectious Disease Research Centre, National Institutes of Health, Ministry of Health Malaysia	Suppiah J et al
Malaysia/MGI_DNALAB-DM210308530/2021	EPI_ISL_2342546	DNA Laboratories Sdn Bhd	Malaysia Genome Institute	Mohd Noor Mat Isa et al
Malta/MDxMDH262/2021	EPI_ISL_2006673	Molecular Diagnostics Pathology Department Mater Dei Hospital Malta	Molecular Diagnostics Pathology Department Mater Dei Hospital Malta	G Zahra et al
Malta/MDxMDH365/2021	EPI_ISL_2101352	Molecular Diagnostics Pathology Department Mater Dei Hospital Malta	Molecular Diagnostics Pathology Department Mater Dei Hospital Malta	G Zahra et al
Mexico/CHH-InDRE_F12158_S1189/2021	EPI_ISL_1626796	LESP Chihuahua	Instituto de Diagnostico y Referencia Epidemiologicos (INDRE)	Claudia Wong-Arambula et al
Mexico/GUA-InDRE_F10833_S574/2021	EPI_ISL_1334386	LESP Guanajuato	Instituto de Diagnostico y Referencia Epidemiologicos (INDRE)	Claudia Wong-Arambula et al
Mexico/MIC-InDRE_FB14998_S2054/2021	EPI_ISL_2283696	LESP Michoacan	Instituto de Diagnostico y Referencia Epidemiologicos (INDRE)	Claudia Wong-Arambula et al
Mexico/NLE-InDRE_237/2021	EPI_ISL_961467	LESP Nuevo Leon/Grupo de Diagnostico ARIES	Instituto de Diagnostico y Referencia Epidemiologicos (INDRE)	Claudia Wong-Arambula et al
Mexico/TAM-InDRE-94/2020	EPI_ISL_794592	Laboratorio Estatal de Salud P√∫blica de Tamaulipas	Instituto de diagn√≥stico y Referencia Epidemiologicos (INDRE)	Abril Rodriguez-Maldonado et al
Moldova/S3331Nr2/2021	EPI_ISL_1385807	Alfa Diagnostica LLC	ONCOGENE LLC	ONCOGENE LLC et al
Moldova/un-ChVir25714/2021	EPI_ISL_2894990	National Agency for Public Health, Republic of Moldova	Charit√© Universit√§tsmedizin Berlin, Institut f√ºr Virologie	Victor M Corman et al
Monaco/CERBAHC-HTNG3AFX2-S63/2021	EPI_ISL_2562045	CH Princesse Grace	Cerba lab	Emmanuel Lecorche et al
Monaco/HCL021025809501/2021	EPI_ISL_1135056	C.H. PRINCESSE GRACE	CNR Virus des Infections Respiratoires - France SUD	Antonin Bal et al
Montenegro/ChVir23207/2021	EPI_ISL_1013597	Department for Molecular Diagnostics, Centre for Medical Microbiology, Institute of Public Health, Montenegro	Charit√© Universit√§tsmedizin Berlin, Institut f√ºr Virologie	Victor M Corman et al
Morocco/FMP-168/2021	EPI_ISL_1913009	Institut National d'Hygi√®ne	Laboratoire de Biotechnologie	Mouna Ouadghiri et al
Morocco/FMP-252/2021	EPI_ISL_1904885	Laboratoire central de Virologie	Laboratoire de Biotechnologie	Mouna Ouadghiri et al
Morocco/FMP-279/2021	EPI_ISL_1909244	Institut National d'Hygi√®ne	Laboratoire de Biotechnologie	Mouna Ouadghiri et al
Morocco/FMP80/2021	EPI_ISL_1137621	Laboratoire central de Virologie	Laboratoire de Biotechnologie	Myriam Seffar et al
Mozambique/CERI-KRISP-K018290/2021	EPI_ISL_2688577	Instituto Nacional de Saude (INS), Mozambique	CERI, Centre for Epidemic Response and Innvoation, Stellenbosch University and KRISP, KZN Research Innovation and Sequencing Platform, UKZN.	Nalia Ismael et al
Netherlands/GE-RIVM-30833/2021	EPI_ISL_2093266	Dutch COVID-19 response team	National Institute for Public Health and the Environment (RIVM)	Adam Meijer et al
Netherlands/GR-RIVM-23016/2021	EPI_ISL_1521027	Dutch COVID-19 response team	National Institute for Public Health and the Environment (RIVM)	Adam Meijer et al
Netherlands/NH-RIVM-21024/2020	EPI_ISL_790574	Dutch COVID-19 response team	National Institute for Public Health and the Environment (RIVM)	Adam Meijer et al
Netherlands/ZE-RIVM-15099/2021	EPI_ISL_1165394	Dutch COVID-19 response team	National Institute for Public Health and the Environment (RIVM)	Adam Meijer et al
Netherlands/ZH-RIVM-12746/2021	EPI_ISL_1035070	Dutch COVID-19 response team	National Institute for Public Health and the Environment (RIVM)	Adam Meijer et al
NewZealand/20CV0703/2020	EPI_ISL_755632	LabPLUS	Institute of Environmental Science and Research (ESR)	Xiaoyun Ren et al
NewZealand/21CV0111/2021	EPI_ISL_877226	LabPLUS	Institute of Environmental Science and Research (ESR)	Xiaoyun Ren et al
NewZealand/21MV0017/2021	EPI_ISL_1016851	LabPLUS	Institute of Environmental Science and Research (ESR)	Xiaoyun Ren et al
NewZealand/21MV0102/2021	EPI_ISL_1082256	Middlemore Hospital	Institute of Environmental Science and Research (ESR)	Rachel Boyle et al
NewZealand/21MV0243/2021	EPI_ISL_1469100	LabPLUS	Institute of Environmental Science and Research (ESR)	Rachel Boyle et al
NewZealand/21MV0288/2021	EPI_ISL_1621318	LabPLUS	Institute of Environmental Science and Research (ESR)	Rachel Boyle et al
Niger/CE4783/2021	EPI_ISL_2835624	Center for Medical and Sanitary Research (CERMES)	CDC Atlanta	Adamou Lagare et al
Nigeria/BCVL-18420/2021	EPI_ISL_985086	Biorepository and Clinical Virology Laboratory	Ozer Lab	Ramon Lorenzo-Redondo et al
Nigeria/CV1369/2021	EPI_ISL_2565890	Nigeria Centre for Disease Control (NCDC)	Africa Centre for Excellence for Genomics of Infectious Diseases (ACEGID), Redeemer‚Äôs University	Olawoye et al
Nigeria/CV1389/2021	EPI_ISL_2565894	Nigeria Centre for Disease Control (NCDC)	Africa Centre for Excellence for Genomics of Infectious Diseases (ACEGID), Redeemer‚Äôs University	Olawoye et al
Nigeria/FC-CV560/2020	EPI_ISL_872625	Nigeria Centre for Disease Control (NCDC)	African Centre of Excellence for Genomics of Infectious Diseases (ACEGID), Redeemer's University	Oluniyi P.E. et al
NorthMacedonia/12412/2021	EPI_ISL_1191765	Laboratory of virology and molecular diagnostics	Laboratory of virology and molecular diagnostics	Kuzmanovska Maja et al
NorthMacedonia/13115-k/2021	EPI_ISL_1670000	Clinical Center "Mother Theresa"	Laboratory of virology and molecular diagnostics, Institute of Public Health	Kuzmanovska M et al
NorthMacedonia/32746/2021	EPI_ISL_1018106	General Hospital - Struga	Research Center for Genetic Engineering and Biotechnology "Georgi D. Efremov‚Äù , Macedonian Academy of Sciences and Arts	Aleksandar J. Dimovski et al
NorthMacedonia/36257/2021	EPI_ISL_2001028	General Hospital - Tetovo	Research Center for Genetic Engineering and Biotechnology "Georgi D. Efremov‚Äù , Macedonian Academy of Sciences and Arts	Aleksandar J. Dimovski et al
NorthernIreland/RAND-1313787/2021	EPI_ISL_1265103	Randox Laboratories	Wellcome Sanger Institute for the COVID-19 Genomics UK (COG-UK) Consortium	Randox Laboratories et al
Norway/08554/2021	EPI_ISL_1819389	Department of Medical Microbiology, St. Olavs hospital	Norwegian Institute of Public Health, Department of Virology	Kathrine Stene-Johansen et al
Norway/3148/2021	EPI_ISL_2491547	Oslo University Hospital, Department of Medical Microbiology	Norwegian Institute of Public Health, Department of Virology	Kathrine Stene-Johansen et al
Norway/4153/2021	EPI_ISL_1820403	Norwegian Institute of Public Health, Department of Virology	Norwegian Institute of Public Health, Department of Virology	Kathrine Stene-Johansen et al
Norway/7660/2020	EPI_ISL_1118408	Department of Medical Microbiology, St. Olavs hospital	Norwegian Institute of Public Health, Department of Virology	Kathrine Stene-Johansen et al
Norway/7890/2021	EPI_ISL_1819598	Akershus University Hospital, Department for Microbiology and Infectious Disease Control	Norwegian Institute of Public Health, Department of Virology	Kathrine Stene-Johansen et al
Oman/5211510/2021	EPI_ISL_2925614	Oman-NIC	Oman-National Influenza Center	Samiha Al Kharusi et al
Oman/5211886/2021	EPI_ISL_2925618	Oman-NIC	Oman-National Influenza Center	Samiha Al Kharusi et al
Oman/5219263/2021	EPI_ISL_2921177	Oman-NIC	Oman-National Influenza Center	Laila Al Balushi et al
Oman/5219583/2021	EPI_ISL_2921191	Oman-NIC	Oman-National Influenza Center	Laila Al Balushi et al
Oman/7214524/2021	EPI_ISL_2925627	Oman-NIC	Oman-National Influenza Center	Laila Al Balushi et al
Pakistan/JRCGR_SCV-96_MARDAN-07/2021	EPI_ISL_2466729	Jamil-ur-Rahman Center for Genome Research, Dr. Panjwani Center for Molecular Medicine and Drug Research	Jamil-ur-Rahman Center for Genome Research, Dr. Panjwani Center for Molecular Medicine and Drug Research	Irfan et al
Pakistan/MU-NIH-K53/2020	EPI_ISL_757286	Department of Virology, Public Health Laboratories Division	Department of Virology, Public Health Laboratories Division	Massab Umair et al
Pakistan/NIH-54/2021	EPI_ISL_1397960	Department of Virology	Department of Virology	Massab Umair et al
Pakistan/NIH-688675X/2021	EPI_ISL_1732274	Department of Virology	Department of Virology	Massab Umair et al
Pakistan/PPHRL-AH027/2021	EPI_ISL_1968632	Provincial Public Health Reference Laboratory	Provincial Public Health Reference Laboratory	ANDLEEB HANIF et al
Palestine/AAS49/2021	EPI_ISL_1502570	Biochemistry and Molecular Biology Department-Faculty of Medicine, Al-Quds University	Biochemistry and Molecular Biology Department-Faculty of Medicine, Al-Quds University	Nasereddin et al
Palestine/AAS78/2021	EPI_ISL_2107526	Medical Laboratory Sciences, Arab American University	Medical Laboratory Sciences, Arab American University	Al-Jawabreh et al
Paraguay/cyr_6994/2021	EPI_ISL_2234906	CYRLAB	IICS-UNA	Magaly Martinez et al
Paraguay/cyr_7382/2021	EPI_ISL_2234907	CYRLAB	IICS-UNA	Magaly Martinez et al
Paraguay/iics_12146/2021	EPI_ISL_2234876	IICS-UNA	IICS-UNA	Magaly Martinez et al
Peru/AYA-INS-931/2021	EPI_ISL_2536705	Laboratorio de Referencial Nacional de Virus Respiratorios	Laboratorio de Referencial Nacional de Virus Respiratorios	Carlos Padilla Rojas et al
Peru/LIM-INS-1483/2021	EPI_ISL_2921421	Laboratorio de Referencial Nacional de Virus Respiratorios	Laboratorio de Referencial Nacional de Virus Respiratorios	Carlos Padilla Rojas et al
Peru/LIM-INS-173/2020	EPI_ISL_833038	Laboratorio de Referencia Nacional de Virus Respiratorio. Instituto Nacional de Salud Per√∫	Laboratorio de Referencia Nacional de Biotecnolog√≠a y Biolog√≠a Molecular. Instituto Nacional de Salud Per√∫	Carlos Padilla Rojas et al
Peru/LIM-INS-738/2021	EPI_ISL_1138419	Laboratorio de Referencia Nacional de Virus Respiratorio. Instituto Nacional de Salud Per√∫	Laboratorio de Referencia Nacional de Biotecnolog√≠a y Biolog√≠a Molecular. Instituto Nacional de Salud Per√∫	Carlos Padilla Rojas et al
Philippines/PH-PGC-00401/2020	EPI_ISL_1081795	SOUTH SUPER HI-WAY	Philippine Genome Center	Francis A. Tablizo et al
Philippines/PH-PGC-05116/2021	EPI_ISL_2155157	Philippine Red Cross - Port Area	Philippine Genome Center	Francis A. Tablizo et al
Philippines/PH-PGC-06927/2021	EPI_ISL_2156501	Valenzuela Hope Molecular Laboratory	Philippine Genome Center	Francis A. Tablizo et al
Philippines/PH-PGC-13677/2021	EPI_ISL_2188069	The Lord's Grace Medical and Industrial Clinic	Philippine Genome Center	Francis A. Tablizo et al
Philippines/PH-PGC-42813/2021	EPI_ISL_2859255	Cagayan Valley Medical Center Molecular Laboratory	Philippine Genome Center	Francis A. Tablizo et al
Poland/3735614221/2020	EPI_ISL_852842	Laboratory of Molecular Biology, Diagnostyka sp. z o.o.	genXone SA, Research & Development Laboratory	Maciej Sykulski et al
Poland/NIPH-NIH_ECDC-1404/2021	EPI_ISL_1394196	Laboratorum Epidemiologii WSSE w Szczecinie	1. National Institute of Public Health - National Institute of Hygiene; 2. Eurofins Genomics Europe Sequencing GmbH	Wo≈Çkowicz Tomasz et al
Poland/NIPH-NIH_ECDC-3862/2021	EPI_ISL_1746668	Laboratoria Medyczne Bruss grupa ALAB sp. z o.o. Medyczne Laboratorium Diagnostyczne	1. National Institute of Public Health - National Institute of Hygiene; 2. Eurofins Genomics Europe Sequencing GmbH	Wo≈Çkowicz Tomasz et al
Poland/PL_P303/2021	EPI_ISL_1378866	1. Glowny Inspektorat Sanitarny. 2. Diagnostyka. Laboratoria Medyczne.	1. ViroGenetics - BSL3 Laboratory of Virology, Ma≈Çopolska Centre of Biotechnology, Jagiellonian University; 2. genXone SA, Research & Development Laboratory	Mazur-Panasiuk et al
Poland/Pomorskie_MWB_92/2021	EPI_ISL_1041009	Medical Laboratory Bruss	Laboratory of Recombinant Vaccines	Lukasz Rabalski et al
Portugal/PT2091/2020	EPI_ISL_738094	Instituto Nacional de Saude (INSA)	Instituto Nacional de Saude (INSA)	Borges et al
Portugal/PT2108/2020	EPI_ISL_738107	Instituto Nacional de Saude (INSA)	Instituto Nacional de Saude (INSA)	Borges et al
Portugal/PT2241/2021	EPI_ISL_861546	Instituto Nacional de Saude (INSA)	Instituto Nacional de Saude (INSA)	Borges et al
Portugal/PT3148/2021	EPI_ISL_1116884	Instituto Nacional de Saude (INSA) and Institute of Biomedicine (iBiMed), Universidade de Aveiro	Instituto Nacional de Saude (INSA) and Institute of Biomedicine (iBiMed), Universidade de Aveiro	Borges et al
Portugal/PT5068/2021	EPI_ISL_1399873	Instituto Nacional de Saude (INSA) and Instituto Gulbenkian de Ciencia (IGC)	Instituto Nacional de Saude (INSA) and Instituto Gulbenkian de Ciencia (IGC)	Borges et al
Portugal/PT6572/2021	EPI_ISL_1854083	Instituto Nacional de Saude (INSA)	Instituto Nacional de Saude (INSA)	Borges et al
Qatar/QA-QU_17-D9/2020	EPI_ISL_1713489	Ministry of Public Health / Hamad Medical Corporation	Biomedical Research Center (BRC), Qatar University / Qatar Genome Project (QGP)	BRC: Fatiha M. Benslimane et al
Qatar/QA-QU_17-H6/2021	EPI_ISL_1713514	Ministry of Public Health / Hamad Medical Corporation	Biomedical Research Center (BRC), Qatar University / Qatar Genome Project (QGP)	BRC: Fatiha M. Benslimane et al
Qatar/QA-QU_18-6-H11/2021	EPI_ISL_1713752	Ministry of Public Health / Hamad Medical Corporation	Biomedical Research Center (BRC), Qatar University / Qatar Genome Project (QGP)	BRC: Fatiha M. Benslimane et al
Qatar/QA-QU_18-E7/2021	EPI_ISL_1713903	Ministry of Public Health / Hamad Medical Corporation	Biomedical Research Center (BRC), Qatar University / Qatar Genome Project (QGP)	BRC: Fatiha M. Benslimane et al
Qatar/QA.QU_18.12.E12/2021	EPI_ISL_2274402	Ministry of Public Health / Hamad Medical Corporation	Biomedical Research Center (BRC), Qatar University / Qatar Genome Project (QGP)	BRC: Fatiha M. Benslimane et al
Romania/B-7412/2021	EPI_ISL_1657102	Department of Public Health Bucharest	National Institute of Infectious Diseases-Prof. Dr. Matei Bals Molecular Diagnostics Laboratory	Corina Casangiu et al
Romania/CT-5238/2021	EPI_ISL_1418324	Clinical Infectious Diseases Hospital Constan≈£a	National Institute of Infectious Diseases-Prof. Dr. Matei Bals Molecular Diagnostics Laboratory	Corina Casangiu et al
Romania/Covasna_430354/2021	EPI_ISL_1381325	Laboratory for Respiratory Viruses, Cantacuzino National Military-Medical Institute for Research and Development	Cantacuzino Institute Virology	Luiza Ustea et al
Romania/IF-1450/2021	EPI_ISL_862835	National Institute of Infectious Diseases-Prof. Dr. Matei Bals Molecular Diagnostics Laboratory	National Institute of Infectious Diseases-Prof. Dr. Matei Bals Molecular Diagnostics Laboratory	Leontina Banica et al
Russia/MOW-CRIE-D187A0117u/2021	EPI_ISL_2626240	Molecular diagnostic laboratory of Federal Budget Institution of Science "Central Research Institute of Epidemiology" of The Federal Service on Customers' Rights Protection and Human Well-being Surveillance	Group of Genomics and Postgenomic Technologies of Central Research Institute of Epidemiology	Samoilov A.E. et al
Russia/MOW-CRIE-D187S0009/2021	EPI_ISL_1510616	Molecular diagnostic laboratory of Federal Budget Institution of Science "Central Research Institute of Epidemiology" of The Federal Service on Customers' Rights Protection and Human Well-being Surveillance	Group of Genomics and Postgenomic Technologies of Central Research Institute of Epidemilology	Samoilov AE et al
Russia/MOW-CRIE-L189D0391b/2021	EPI_ISL_2031974	Molecular diagnostic laboratory of Federal Budget Institution of Science "Central Research Institute of Epidemiology" of The Federal Service on Customers' Rights Protection and Human Well-being Surveillance	Group of Genomics and Postgenomic Technologies of Central Research Institute of Epidemilology	Samojlov A.E. et al
Russia/MOW-RII-MH15912/2021	EPI_ISL_1627562	Pathogenic Microorganisms Variability Laboratory	WHO National Influenza Centre Russian Federation	Andrey Komissarov et al
Rwanda/AV65997RD/2020	EPI_ISL_1063915	Rwanda National Reference Laboratory	Rwanda National Reference Laboratory	Enatha Mukantwari et al
Rwanda/NRLNAT3056/2021	EPI_ISL_1301744	Nucleic Acid Testing, National Reference Laboratory	GIGA Medical Genomics	Yvan Butera et al
SaintLucia/59972/2021	EPI_ISL_2478947	The Caribbean Public Health Agency	Carrington Lab, Department of PreClinical Sciences, Faculty of Medical Sciences, The University of the West Indies	Nikita S. D. Sahadeo et al
SaintLucia/59975/2021	EPI_ISL_2478952	The Caribbean Public Health Agency	Carrington Lab, Department of PreClinical Sciences, Faculty of Medical Sciences, The University of the West Indies	Nikita S. D. Sahadeo et al
SaintLucia/66451/2021	EPI_ISL_2626663	The Caribbean Public Health Agency	Carrington Lab, Department of Preclinical Sciences, Faculty of Medical Sciences, The University of the West Indies	Nikita S. D. Sahadeo et al
SaintLucia/LCA47894/2020	EPI_ISL_872194	Caribbean Public Health Agency	Carrington Lab, Department of PreClinical Sciences, Faculty of Medical Sciences, The University of the West Indies	Nikita S. D. Sahadeo et al
SaintLucia/SLU51390/2021	EPI_ISL_977539	Caribbean Public Health Agency	Carrington Lab, Department of PreClinical Sciences	Nikita S. D. Sahadeo et al
SaudiArabia/KFSHRC8/2021	EPI_ISL_2151336	Infectious Diseases, King Faisal Hospital Research Center	Infectious Diseases, King Faisal Hospital Research Center	Alhamlan F et al
Senegal/SC20-354/2021	EPI_ISL_3152100	MRCG	LBV Le Dantec	Halimatou Diop Ndiaye et al
Senegal/SC20-492/2020	EPI_ISL_3152077	MRCG	LBV Le Dantec	Halimatou Diop Ndiaye et al
Senegal/SN-IR1-0016423/2021	EPI_ISL_1630260	IRESSEF	Abbott	Souleymane Mboup et al
Senegal/SN-RUF-21-5803/2021	EPI_ISL_1910386	Iressef Genomics lab	IRESSEF	Souleymane MBOUP et al
Serbia/Belgrade-1878972901/2021	EPI_ISL_1654811	Institute of Virology, Vaccines and Sera "Torlak"	Institute of microbiology and Immunology, Faculty of Medicine, University of Belgrade	Knezevic et al
Serbia/Belgrade-2515952809/2020	EPI_ISL_1017698	Institute of Virology, Vaccines and Sera ''Torlak''	Institute of microbiology and Immunology, Faculty of Medicine, University of Belgrade	Knezevic et al
Serbia/Belgrade-2905431312/2020	EPI_ISL_1017679	Institute of Virology, Vaccines and Sera ''Torlak''	Institute of microbiology and Immunology, Faculty of Medicine, University of Belgrade	Knezevic et al
Serbia/Belgrade-3053602102/2021	EPI_ISL_1654832	Institute of Virology, Vaccines and Sera "Torlak"	Institute of microbiology and Immunology, Faculty of Medicine, University of Belgrade	Knezevic et al
Serbia/Belgrade-3191630904/2021	EPI_ISL_3163966	Institute of Virology, Vaccines and Sera "Torlak"	Institute of microbiology and Immunology, Faculty of Medicine, University of Belgrade	Knezevic et al
Serbia/Belgrade-6015680803/2021	EPI_ISL_1654836	Institute of Virology, Vaccines and Sera "Torlak"	Institute of microbiology and Immunology, Faculty of Medicine, University of Belgrade	Knezevic et al
Singapore/111/2021	EPI_ISL_906833	National Public Health Laboratory, National Centre for Infectious Diseases	National Public Health Laboratory, National Centre for Infectious Diseases	Tze Minn Mak et al
Singapore/1500/2020	EPI_ISL_754074	National Public Health Laboratory, National Centre for Infectious Diseases	National Public Health Laboratory, National Centre for Infectious Diseases	Tze Minn Mak et al
Singapore/189/2021	EPI_ISL_1034261	National Public Health Laboratory, National Centre for Infectious Diseases	National Public Health Laboratory, National Centre for Infectious Diseases	Tze Minn Mak et al
Singapore/337/2021	EPI_ISL_1524778	National Public Health Laboratory, National Centre for Infectious Diseases	National Public Health Laboratory, National Centre for Infectious Diseases	Tze Minn Mak et al
Singapore/478/2021	EPI_ISL_1543969	National Public Health Laboratory, National Centre for Infectious Diseases	National Public Health Laboratory, National Centre for Infectious Diseases	Tze Minn Mak et al
SintMaarten/SX-RIVM-23038/2021	EPI_ISL_1595920	Dutch COVID-19 response team	National Institute for Public Health and the Environment (RIVM)	Adam Meijer et al
SintMaarten/SX-RIVM-25295/2021	EPI_ISL_1703552	Dutch COVID-19 response team	National Institute for Public Health and the Environment (RIVM)	Adam Meijer et al
SintMaarten/SX-RIVM-26425/2021	EPI_ISL_1705898	Dutch COVID-19 response team	National Institute for Public Health and the Environment (RIVM)	Adam Meijer et al
Slovakia/113060623D/2020	EPI_ISL_1280136	Department of Genetics, Medirex	Laboratory of Genomics and Bioinformatics, Comenius University Science Park	Tatiana Sedl√°ƒçkov√° et al
Slovakia/6003/2021	EPI_ISL_2379458	Public Health Authority of the Slovak Republic	Public Health Authority of the Slovak Republic	Barbora Kotvasov√° et al
Slovakia/CeMM3362/2020	EPI_ISL_1180711	Public Health Authority of the Slovak Republic	Bergthaler laboratory, CeMM Research Center for Molecular Medicine of the Austrian Academy of Sciences	Lukas Endler et al
Slovakia/CeMM4280/2021	EPI_ISL_1495193	Public Health Authority of the Slovak Republic	Bergthaler laboratory, CeMM Research Center for Molecular Medicine of the Austrian Academy of Sciences	Lukas Endler et al
Slovakia/CeMM4338/2021	EPI_ISL_1495244	Public Health Authority of the Slovak Republic	Bergthaler laboratory, CeMM Research Center for Molecular Medicine of the Austrian Academy of Sciences	Lukas Endler et al
Slovakia/UVZ_PL14_C4_9012/2021	EPI_ISL_1749556	Public Health Authority of the Slovak Republic	Laboratory of Genomics and Bioinformatics, Comenius University Science Park	Tatiana Sedl√°ƒçkov√° et al
Slovenia/08-039382-MB/2020	EPI_ISL_2982869	National Laboratory for Health, Environment and Food, OMM, Maribor	NLZOH (National Laboratory for Health, Environment and Food) / CISLD (Clinical Institute of Special Laboratory Diagnostics), University Children's Hospital, University Medical Center Ljubljana	Sandra Janezic et al
Slovenia/08-061635-MB/2020	EPI_ISL_2982870	National Laboratory for Health, Environment and Food, OMM, Maribor	NLZOH (National Laboratory for Health, Environment and Food) / CISLD (Clinical Institute of Special Laboratory Diagnostics), University Children's Hospital, University Medical Center Ljubljana	Sandra Janezic et al
Slovenia/17-025906-KR/2021	EPI_ISL_2273253	National Laboratory for Health, Environment and Food, OMM, Kranj	NLZOH (National Laboratory for Health, Environment and Food) / CISLD (Clinical Institute of Special Laboratory Diagnostics), University Children's Hospital, University Medical Center Ljubljana	Sandra Janezic et al
Slovenia/17-071503-CE/2020	EPI_ISL_2001945	National Laboratory for Health, Environment and Food, OMM, Celje	NLZOH (National Laboratory for Health, Environment and Food) / CISLD (Clinical Institute of Special Laboratory Diagnostics), University Children's Hospital, University Medical Center Ljubljana	Sandra Janezic et al
Slovenia/21-14981/2020	EPI_ISL_2032088	Department of Public Health Microbiology Ljubljana, National Laboratory for Health, Environment and Food	Department of Public Health Microbiology Ljubljana, National Laboratory for Health, Environment and Food	Tom Koritnik et al
Slovenia/55910/2021	EPI_ISL_1063508	Institute of Microbiology and Immunology, Faculty of Medicine, University of Ljubljana	Institute of Microbiology and Immunology, Faculty of Medicine, University of Ljubljana	Samo Zakotnik et al
Slovenia/80899/2021	EPI_ISL_1250650	Institute of Microbiology and Immunology, Faculty of Medicine, University of Ljubljana	Institute of Microbiology and Immunology, Faculty of Medicine, University of Ljubljana	Alen Suljiƒç et al
Slovenia/90-011124-NM/2021	EPI_ISL_1625469	National Laboratory for Health, Environment and Food, OMM, Novo mesto	NLZOH (National Laboratory for Health, Environment and Food) / CISLD (Clinical Institute of Special Laboratory Diagnostics), University Children's Hospital, University Medical Center Ljubljana	Sandra Janezic et al
Somalia/NAMRU3-Mog-10/2021	EPI_ISL_2533882	Naval Medical Research Unit No. 3	Naval Medical Research Center Biological Defense Research Directorate	Catherine E. Arnold et al
Somalia/NAMRU3-Mog-24/2021	EPI_ISL_2533883	Naval Medical Research Unit No. 3	Naval Medical Research Center Biological Defense Research Directorate	Catherine E. Arnold et al
SouthAfrica/N6440/2021	EPI_ISL_2582843	KIMBERLEY LABORATORY	National Institute for Communicable Diseases of the National Health Laboratory Service	Amoako DG et al
SouthAfrica/NHLS-UCT-AM-9017/2021	EPI_ISL_1706552	Ampath Cape Town	NHLS/UCT	Arash Iranzadeh et al
SouthAfrica/NHLS-UCT-AM-Z011/2021	EPI_ISL_2140729	NHLS/UCT	NHLS/UCT	Arash Iranzadeh et al
SouthAfrica/Tygerberg_531/2021	EPI_ISL_912401	PathCare	National Health Laboratory Service (NHLS), Tygerberg	Susan Engelbrecht et al
SouthKorea/KDCA0838/2020	EPI_ISL_850661	Division of Emerging Infectious Diseases, Bureau of Infectious Diseases Diagnosis Control, Korea Disease Control and Prevention Agency	Division of Emerging Infectious Diseases, Bureau of Infectious Diseases Diagnosis Control, Korea Disease Control and Prevention Agency	Ae Kyung Park et al
SouthKorea/KDCA1722/2021	EPI_ISL_1165012	Division of Emerging Infectious Diseases, Bureau of Infectious Diseases Diagnosis Control, Korea Disease Control and Prevention Agency	Division of Emerging Infectious Diseases, Bureau of Infectious Diseases Diagnosis Control, Korea Disease Control and Prevention Agency	Ae Kyung Park et al
SouthKorea/KDCA1786/2021	EPI_ISL_1165047	Division of Emerging Infectious Diseases, Bureau of Infectious Diseases Diagnosis Control, Korea Disease Control and Prevention Agency	Division of Emerging Infectious Diseases, Bureau of Infectious Diseases Diagnosis Control, Korea Disease Control and Prevention Agency	Ae Kyung Park et al
SouthKorea/KDCA3131/2021	EPI_ISL_1934751	Division of Emerging Infectious Diseases, Bureau of Infectious Diseases Diagnosis Control, Korea Disease Control and Prevention Agency	Division of Emerging Infectious Diseases, Bureau of Infectious Diseases Diagnosis Control, Korea Disease Control and Prevention Agency	Ae Kyung Park et al
SouthKorea/KDCA3937/2021	EPI_ISL_2332291	Division of Emerging Infectious Diseases, Bureau of Infectious Diseases Diagnosis Control, Korea Disease Control and Prevention Agency	Division of Emerging Infectious Diseases, Bureau of Infectious Diseases Diagnosis Control, Korea Disease Control and Prevention Agency	Ae Kyung Park et al
SouthSudan/UG567/2021	EPI_ISL_2928014	South Sudan Ministry of Health, WHO South Sudan, MRC/UVRI & LSHTM Uganda Research Unit	MRC/UVRI & LSHTM Uganda Research Unit, South Sudan Ministry of Health, WHO South Sudan	Joseph Francis Wamala et al
Spain/CT-HUGTiPM014SM6G11/2021	EPI_ISL_2035828	Microbiology Department, Laboratori Cl√≠nic Metropolitana Nord. Hospital Universitari Germans Trias i Pujol.	Can Ruti SARS-CoV-2 Sequencing Hub (HUGTiP/IrsiCaixa/IGTP)	Marc Noguera-Julian et al
Spain/IB-IBV-99012846/2020	EPI_ISL_819167	Servicio de Microbiolog√≠a, Hospital Universitario Son Espases	SeqCOVID-SPAIN consortium/IBV(CSIC)	Carla L√≥pez-Causap√© et al
Spain/MC-ISCIII-210762/2021	EPI_ISL_1059974	HOSPITAL J.M. MORALES MESEGUER	Instituto de Salud Carlos III	Sandon√≠s et al
Spain/MC-ISCIII-211573/2021	EPI_ISL_1509984	HOSPITAL UNIVERSITARIO VIRGEN DE LA ARRIXACA	Instituto de Salud Carlos III	V√°zquez-Mor√≥n et al
Spain/MD-HRYC-71299296/2020	EPI_ISL_2283658	Servicio de Microbiologia Hospital Ramon y Cajal	Servicio de Microbiologia Hospital Ramon y Cajal	Ponce M et al
Spain/PV-HUC-87965184/2021	EPI_ISL_1575112	Cruces University Hospital	Biocruces Bizkaia	Mikel Gallego Rodrigo et al
Spain/VC-IBV-98012607/2020	EPI_ISL_1060507	Servicio de Microbiolog√≠a. Hospital Cl√≠nico Universitario de Valencia	SeqCOVID-SPAIN consortium/IBV(CSIC)	David Navarro Ortega et al
SriLanka/CDR79/2021	EPI_ISL_1970392	Centre for Dengue Research and AICBU, Department of Immunology and Molecular Medicine	Centre for Dengue Research and AICBU, Department of Immunology and Molecular Medicine	Chandima Jeewandara et al
SriLanka/CMC60514/2020	EPI_ISL_1717040	Centre for Dengue Research and AICBU, Department of Immunology and Molecular Medicine	Centre for Dengue Research and AICBU, Department of Immunology and Molecular Medicine	Chandima Jeewandara et al
SriLanka/MULQ66/2021	EPI_ISL_1717090	Centre for Dengue Research and AICBU, Department of Immunology and Molecular Medicine	Centre for Dengue Research and AICBU, Department of Immunology and Molecular Medicine	Chandima Jeewandara et al
SriLanka/NR125/2021	EPI_ISL_1233116	Centre for Dengue Research and AICBU, Department of Immunology and Molecular Medicine	Centre for Dengue Research and AICBU, Department of Immunology and Molecular Medicine	Chandima Jeewandara et al
SriLanka/NR126/2021	EPI_ISL_1233110	Centre for Dengue Research and AICBU, Department of Immunology and Molecular Medicine	Centre for Dengue Research and AICBU, Department of Immunology and Molecular Medicine	Chandima Jeewandara et al
Suriname/SR-241/2021	EPI_ISL_2502407	Central Laboratory, Bureau of Public Health (BOG) and Academic Hospital Paramaribo	Erasmus Medical Center	Bas B Oude Munnink et al
Suriname/SR-RIVM-22493/2021	EPI_ISL_1521188	Dutch COVID-19 response team	National Institute for Public Health and the Environment (RIVM)	Adam Meijer et al
Suriname/SR-RIVM-22521/2021	EPI_ISL_1520874	Dutch COVID-19 response team	National Institute for Public Health and the Environment (RIVM)	Adam Meijer et al
Sweden/01_SE100_test665TEST/2020	EPI_ISL_2365966	Karolinska University Hospital	Karolinska University Hospital	Jan Albert et al
Sweden/21-20554/2021	EPI_ISL_2613484	Swedish national genomic surveillance program of SARS-CoV-2	The Public Health Agency of Sweden	Maximilian Riess et al
Sweden/2868190363/2021	EPI_ISL_2255537	Swedish national genomic surveillance program of SARS-CoV-2	The Public Health Agency of Sweden	Maximilian Riess et al
Sweden/3956804764/2021	EPI_ISL_2198034	Swedish national genomic surveillance program of SARS-CoV-2	The Public Health Agency of Sweden	Maximilian Riess et al
Sweden/4977372061/2020	EPI_ISL_1617625	Swedish national genomic surveillance program of SARS-CoV-2	The Public Health Agency of Sweden	Swedish national genomic surveillance program of SARS-CoV-2 et al
Sweden/DC107691141/2021	EPI_ISL_1601222	Swedish national genomic surveillance program of SARS-CoV-2	The Public Health Agency of Sweden	Swedish national genomic surveillance program of SARS-CoV-2 et al
Switzerland/GR-ETHZ-580003/2021	EPI_ISL_1750051	Viollier AG	Department of Biosystems Science and Engineering, ETH Z√ºrich	Christian Beisel et al
Switzerland/TI-ETHZ-481179/2021	EPI_ISL_1130582	Viollier AG	Department of Biosystems Science and Engineering, ETH Z√ºrich	Christian Beisel et al
Switzerland/TI-ETHZ-551605/2020	EPI_ISL_1496145	Viollier AG	Department of Biosystems Science and Engineering, ETH Z√ºrich	Chaoran Chen et al
Switzerland/ZH-ETHZ-500087/2020	EPI_ISL_1119045	Viollier AG	Department of Biosystems Science and Engineering, ETH Z√ºrich	Chaoran Chen et al
Switzerland/un-UHB-001-31-302300/2021	EPI_ISL_896085	Viollier AG	University Hospital Basel, Clinical Bacteriology	Tim Roloff et al
Switzerland/un-UHB-31177835/2020	EPI_ISL_910222	Viollier AG	University Hospital Basel, Clinical Bacteriology	Tim Roloff et al
Taiwan/792/2020	EPI_ISL_1381386	Centers for Disease Control, R.O.C. (Taiwan)	Centers for Disease Control, R.O.C. (Taiwan)	Ji-Rong Yang et al
Taiwan/CGMH-CGU-58/2021	EPI_ISL_2249597	Laboratory Medicine	Department of Laboratory Medicine, Lin-Kou Chang Gung Memorial Hospital, Taoyuan, Taiwan	Kuo-Chien Tsao et al
Taiwan/NTU54/2021	EPI_ISL_1039160	Department of Laboratory Medicine, National Taiwan University Hospital	Microbial Genomics Core Lab, National Taiwan University Centers of Genomic and Precision Medicine	Shiou-Hwei Yeh et al
Taiwan/NTU62/2021	EPI_ISL_1667475	Department of Laboratory Medicine, National Taiwan University Hospital	Microbial Genomics Core Lab, National Taiwan University Centers of Genomic and Precision Medicine	Shiou-Hwei Yeh et al
Thailand/CU-492/2020	EPI_ISL_1346626	Center of Excellence in Clinical Virology	Research Unit of Systems Microbiology	Jiratchaya Puenpa et al
Thailand/CU-SI2105081-NT/2021	EPI_ISL_956275	Thai Red Cross Emerging Infectious Diseases Health Science Centre, Chulalongkorn Hospital, Faculty of Medicine, Chulalongkorn University	Thai Red Cross Emerging Infectious Diseases Center and Faculty of Medicine, Chulalongkorn University	Ratima samorn et al
Thailand/ChonBuri-CONI-0635/2021	EPI_ISL_1491572	Division of Epidemiology	COVID-19 Network Investigations (CONI) Alliance	Elizabeth Batty et al
Thailand/SQ-CONI-0465/2021	EPI_ISL_1073964	Ramathibodi Hospital	COVID-19 Network Investigations (CONI) Alliance	Elizabeth Batty et al
Thailand/SQ-CONI-0678/2021	EPI_ISL_1538420	Faculty of Medicine Vajira Hospital	COVID-19 Network Investigations (CONI) Alliance	Elizabeth Batty et al
Togo/C6959/2021	EPI_ISL_1524720	Laboratoire Biolim/FSS/UL	Unit√© Mixte Internationale TransVIHMI (UMI 233 IRD ‚Äì U1175 INSERM - Universit√© de Montpellier) IRD (Institut de recherche pour le d√©veloppement)	Mounerou SALOU et al
Togo/NMIMR-TG-TGS-040-21/2021	EPI_ISL_2001063	Immunology, Noguchi Memorial Institute for Medical Research	Immunology, Noguchi Memorial Institute for Medical Research	Halatoko et al
TrinidadandTobago/60336/2021	EPI_ISL_1588899	Caribbean Public Health Agency	Carrington Lab, Department of PreClinical Sciences, Faculty of Medical Sciences, The University of the West Indies	Nikita S. D. Sahadeo et al
TrinidadandTobago/61295/2021	EPI_ISL_1591718	Caribbean Public Health Agency	Carrington Lab, Department of PreClinical Sciences, Faculty of Medical Sciences, The University of the West Indies	Nikita S. D. Sahadeo et al
Tunisia/Q8734/2021	EPI_ISL_1197037	Laboratoire de virologie clinique - Institut Pasteur de Tunis	1-Laboratory of Microbiology, National Reference Lab, Charles Nicolle Hospital; 2-University of Tunis ElManar, Faculty of Medicine of Tunis, LR99ES09, Tunis, Tunisia	Sameh Trabelsi et al
Tunisia/SP-0393/2021	EPI_ISL_2036077	Pasteur Institute - Laboratory of Clinical Virology	Pasteur Institute - Laboratory of Clinical Virology	Wasfi Fares et al
Turkey/GIHSN-Ankara-14011_1095/2021	EPI_ISL_3162293	Turkish Society of Internal Medicine	Gen Era Diagnostics Corporation Life Science Research and Molecular Diagnostics	Serhat √únal et al
Turkey/HSGM-1164/2020	EPI_ISL_812766	Ministry of Health Turkey	Ministry of Health Turkey	Fatma Bayrakdar et al
Turkey/HSGM-1793/2021	EPI_ISL_1034235	Ministry of Health Turkey	Ministry of Health Turkey	Fatma Bayrakdar et al
Turkey/HSGM-B4087/2021	EPI_ISL_3063437	Ministry of Health Turkey	Ministry of Health Turkey	Fatma Bayrakdar et al
Turkey/HSGM-GA30/2021	EPI_ISL_1097192	Ministry of Health Turkey	Ministry of Health Turkey	Fatma Bayrakdar et al
USA/AK-PHL6606/2020	EPI_ISL_872349	Alaska State Virology Lab	Alaska State Virology Lab	Stephanie DeRonde et al
USA/AK-PHL6720/2021	EPI_ISL_1049484	Alaska State Virology Laboratory	Alaska State Virology Laboratory	Stephanie DeRonde et al
USA/AK-PHL6768/2021	EPI_ISL_1049483	Alaska State Virology Laboratory	Alaska State Virology Laboratory	Stephanie DeRonde et al
USA/AK-PHL7855/2021	EPI_ISL_1575076	Alaska State Virology Laboratory	Alaska State Virology Laboratory	Stephanie DeRonde et al
USA/AK-PHL8002/2021	EPI_ISL_1653908	Alaska State Virology Laboratory	Alaska State Virology Laboratory	Stephanie DeRonde et al
USA/AK-PHL8038/2021	EPI_ISL_1701697	Alaska State Virology Laboratory	Alaska State Virology Laboratory	Stephanie DeRonde et al
USA/AK-PHL8041/2021	EPI_ISL_1701699	Alaska State Virology Laboratory	Alaska State Virology Laboratory	Stephanie DeRonde et al
USA/AK-PHL8256/2021	EPI_ISL_1821896	Alaska State Virology Laboratory	Alaska State Virology Laboratory	Stephanie DeRonde et al
USA/AK-PHL8496/2021	EPI_ISL_2008986	Alaska State Virology Laboratory	Alaska State Virology Laboratory	Stephanie DeRonde et al
USA/AL-CDC-2-4308850/2021	EPI_ISL_2018275	AL Dept. of Public Health Bureau of Clinical Laboratories	Centers for Disease Control and Prevention Division of Viral Diseases, Pathogen Discovery	Mili Sheth et al
USA/AL-CDC-ASC210004111/2021	EPI_ISL_1550696	Aegis Sciences Corporation	Centers for Disease Control and Prevention Division of Viral Diseases, Pathogen Discovery	Dakota Howard et al
USA/AL-CDC-ASC210013269/2021	EPI_ISL_2242445	Aegis Sciences Corporation	Centers for Disease Control and Prevention Division of Viral Diseases, Pathogen Discovery	Dakota Howard et al
USA/AL-CDC-ASC210022649/2021	EPI_ISL_1687970	Aegis Sciences Corporation	Centers for Disease Control and Prevention Division of Viral Diseases, Pathogen Discovery	Dakota Howard et al
USA/AL-CDC-ASC210036900/2021	EPI_ISL_2145989	Aegis Sciences Corporation	Centers for Disease Control and Prevention Division of Viral Diseases, Pathogen Discovery	Dakota Howard et al
USA/AL-CDC-ASC210052729/2021	EPI_ISL_1837926	Aegis Sciences Corporation	Centers for Disease Control and Prevention Division of Viral Diseases, Pathogen Discovery	Dakota Howard et al
USA/AL-HGSC-JHJE/2021	EPI_ISL_979472	Eurofins Diatherix	Hudsonalpha Genome Sequencing Center	Jane Grimwood et al
USA/AL-HGSC-JJFC/2021	EPI_ISL_1404976	Eurofins Diatherix	Hudsonalpha Genome Sequencing Center	Jane Grimwood et al
USA/AL-UAB-GX66/2021	EPI_ISL_2761675	Pathology, University of Alabama at Birmingham	Pathology, University of Alabama at Birmingham	Moates et al
USA/AL-UAB-GX75/2021	EPI_ISL_2761688	Pathology, University of Alabama at Birmingham	Pathology, University of Alabama at Birmingham	Moates et al
USA/AR-CDC-2-4177205/2021	EPI_ISL_1678243	"AR Dept. of Health-PHL, Molecular Diagnostics"	Centers for Disease Control and Prevention Division of Viral Diseases, Pathogen Discovery	Mili Sheth et al
USA/AR-CDC-ASC210071911/2021	EPI_ISL_1837450	Aegis Sciences Corporation	Centers for Disease Control and Prevention Division of Viral Diseases, Pathogen Discovery	Dakota Howard et al
USA/AR-CDC-LC0039128/2021	EPI_ISL_1612120	Laboratory Corporation of America	Centers for Disease Control and Prevention Division of Viral Diseases, Pathogen Discovery	Dakota Howard et al
USA/AR-CDC-QDX22761136/2021	EPI_ISL_1480699	Quest Diagnostics Incorporated	Centers for Disease Control and Prevention Division of Viral Diseases, Pathogen Discovery	Dakota Howard et al
USA/AR-UNM-2110200000461/2021	EPI_ISL_2157279	Arkansas Department of Health	Center for Global Health, University of New Mexico Health Sciences Center	Daryl Domman et al
USA/AR-UNM-279411/2021	EPI_ISL_2484712	Baptist Health Medical Center	Center for Global Health, University of New Mexico Health Sciences Center	Daryl Domman et al
USA/AR-UNM-V00016/2021	EPI_ISL_2156776	Arkansas Children's Hospital	Center for Global Health, University of New Mexico Health Sciences Center	Daryl Domman et al
USA/AZ-ASPHL-3750/2021	EPI_ISL_1443799	Arizona State Public Health Laboratory	Arizona State Public Health Laboratory	Trung Huynh et al
USA/AZ-ASU2351/2021	EPI_ISL_943569	Arizona State University	Arizona State University	Peter T. Skidmore et al
USA/AZ-ASU2426/2021	EPI_ISL_1048804	Arizona State University	Arizona State University	Emily A. Kaelin et al
USA/AZ-CDC-LC0005590/2021	EPI_ISL_1081203	Laboratory Corporation of America	Respiratory Viruses Branch, Division of Viral Diseases, Centers for Disease Control and Prevention	Peter W. Cook et al
USA/AZ-CDC-QDX23046922/2021	EPI_ISL_1553101	Quest Diagnostics Incorporated	Centers for Disease Control and Prevention Division of Viral Diseases, Pathogen Discovery	Dakota Howard et al
USA/AZ-CDC-QDX23917055/2021	EPI_ISL_1905994	Quest Diagnostics Incorporated	Centers for Disease Control and Prevention Division of Viral Diseases, Pathogen Discovery	Dakota Howard et al
USA/AZ-CDC-QDX23917932/2021	EPI_ISL_1905914	Quest Diagnostics Incorporated	Centers for Disease Control and Prevention Division of Viral Diseases, Pathogen Discovery	Dakota Howard et al
USA/AZ-CDC-QDX24195275/2021	EPI_ISL_2011193	Quest Diagnostics Incorporated	Centers for Disease Control and Prevention Division of Viral Diseases, Pathogen Discovery	Dakota Howard et al
USA/AZ-CDC-STM-000007806/2021	EPI_ISL_1081090	Helix/Illumina	Respiratory Viruses Branch, Division of Viral Diseases, Centers for Disease Control and Prevention	Peter W. Cook et al
USA/AZ-CDC-STM-000048174/2021	EPI_ISL_1691172	Helix/Illumina	Centers for Disease Control and Prevention Division of Viral Diseases, Pathogen Discovery	Dakota Howard et al
USA/AZ-TG745873/2021	EPI_ISL_1182473	Sonora Quest Laboratories	TGen North	Jolene Bowers et al
USA/AZ-TG767844/2020	EPI_ISL_1363601	Sonora Quest Laboratories	TGen North	Jolene Bowers et al
USA/AZ-TG864707/2021	EPI_ISL_2281448	TGen North	TGen North	"Jolene Bowers et al
USA/CA-ALSR-7068/2021	EPI_ISL_1185867	Scripps Medical Laboratory	Andersen lab at Scripps Research	SEARCH Alliance San Diego with Michael Quigley et al
USA/CA-CDC-2-3954058/2021	EPI_ISL_1373867	CDPH, Viral and Rickettsial Disease Laboratory	Genomics and Discovery, Respiratory Viruses Branch, Division of Viral Diseases, Centers for Disease Control and Prevention	Ying Tao et al
USA/CA-CDC-FG-010655/2021	EPI_ISL_1555062	Fulgent Genetics	Centers for Disease Control and Prevention Division of Viral Diseases, Pathogen Discovery	Dakota Howard et al
USA/CA-CDC-FG-018895/2021	EPI_ISL_1613235	Fulgent Genetics	Centers for Disease Control and Prevention Division of Viral Diseases, Pathogen Discovery	Dakota Howard et al
USA/CA-CDC-IBX511462927431/2021	EPI_ISL_2014190	Infinity Biologix	Centers for Disease Control and Prevention Division of Viral Diseases, Pathogen Discovery	Dakota Howard et al
USA/CA-CDC-QDX22787324/2021	EPI_ISL_1493963	Quest Diagnostics Incorporated	Centers for Disease Control and Prevention Division of Viral Diseases, Pathogen Discovery	Peter W. Cook et al
USA/CA-CDC-STM-000055240/2021	EPI_ISL_1804143	Helix/Illumina	Centers for Disease Control and Prevention Division of Viral Diseases, Pathogen Discovery	Dakota Howard et al
USA/CA-CDC-STM-000061785/2021	EPI_ISL_2009887	Helix/Illumina	Centers for Disease Control and Prevention Division of Viral Diseases, Pathogen Discovery	Dakota Howard et al
USA/CA-CDC-STM-062/2020	EPI_ISL_802611	Helix/Illumina	Genomics and Discovery, Respiratory Viruses Branch, Division of Viral Diseases, Centers for Disease Control and Prevention	Peter W. Cook et al
USA/CA-CDC-STM-105/2020	EPI_ISL_802624	Helix/Illumina	Genomics and Discovery, Respiratory Viruses Branch, Division of Viral Diseases, Centers for Disease Control and Prevention	Peter W. Cook et al
USA/CA-CDC-STM-166/2020	EPI_ISL_850631	Helix/Illumina	Genomics and Discovery, Respiratory Viruses Branch, Division of Viral Diseases, Centers for Disease Control and Prevention	Peter W. Cook et al
USA/CA-CZB-33576/2020	EPI_ISL_2658635	County of San Luis Obispo Public Health Laboratory	Chan-Zuckerberg Biohub	CZB Cliahub Consortium et al
USA/CA-SEARCH-10564/2021	EPI_ISL_1813455	EXCITE Lab	Andersen lab at Scripps Research	Nicole L Washington et al
USA/CA-SEARCH-11449/2021	EPI_ISL_1812586	EXCITE Lab	Andersen lab at Scripps Research	David Pride et al
USA/CA-SEARCH-14007/2021	EPI_ISL_1816036	EXCITE Lab	Andersen lab at Scripps Research	Nicole L Washington et al
USA/CA-SEARCH-7539/2021	EPI_ISL_1295806	Rady Children's Hospital - San Diego	Andersen lab at Scripps Research	SEARCH Alliance San Diego with Nanda Radamchar et al
USA/CO-CDC-FG-011508/2021	EPI_ISL_1555441	Fulgent Genetics	Centers for Disease Control and Prevention Division of Viral Diseases, Pathogen Discovery	Dakota Howard et al
USA/CO-CDC-LC0052673/2021	EPI_ISL_1930909	Laboratory Corporation of America	Centers for Disease Control and Prevention Division of Viral Diseases, Pathogen Discovery	Dakota Howard et al
USA/CO-CDPHE-2100156850/2020	EPI_ISL_751800	Colorado Department of Public Health and Environment	Colorado Department of Public Health & Environment	Laura Bankers et al
USA/CO-CDPHE-2100159045/2020	EPI_ISL_857047	Colorado Department of Public Health and Environment	Colorado Department of Puplic Health and Environment	Laura Bankers et al
USA/CO-CDPHE-2100243068/2021	EPI_ISL_1097474	Colorado Department of Public Health and Environment	Colorado Department of Puplic Health and Environment	Laura Bankers et al
USA/CO-CDPHE-2100280261B/2021	EPI_ISL_983727	Colorado Department of Public Health and Environment	Colorado Department of Puplic Health and Environment	Laura Bankers et al
USA/CO-CDPHE-2100348946/2021	EPI_ISL_1097519	Colorado Department of Public Health and Environment	Colorado Department of Puplic Health and Environment	Laura Bankers et al
USA/CO-CDPHE-2100349308/2020	EPI_ISL_1097532	Colorado Department of Public Health and Environment	Colorado Department of Puplic Health and Environment	Laura Bankers et al
USA/CO-CDPHE-2100478804/2021	EPI_ISL_1169654	Colorado Department of Public Health and Environment	Colorado Department of Public Health and Environment	Laura Bankers et al
USA/CO-CDPHE-2100510323/2021	EPI_ISL_1234215	Colorado Department of Public Health and Environment	Colorado Department of Public Health and Environment	Laura Bankers et al
USA/CO-CDPHE-2100624712/2021	EPI_ISL_1539466	Colorado Department of Public Health and Environment	Colorado Department of Public Health and Environment	Laura Bankers et al
USA/CO-CDPHE-2100677333/2021	EPI_ISL_1539509	Colorado Department of Public Health and Environment	Colorado Department of Public Health and Environment	Laura Bankers et al
USA/CO-CDPHE-2100759771/2021	EPI_ISL_1665566	Colorado Department of Public Health and Environment	Colorado Department of Public Health and Environment	Laura Bankers et al
USA/CO-CDPHE-2101032103/2021	EPI_ISL_2309863	Colorado Department of Public Health and Environment	Colorado Department of Public Health and Environment	Laura Bankers et al
USA/CO-CDPHE-2101112649/2021	EPI_ISL_2311071	Colorado Department of Public Health and Environment	Colorado Department of Public Health and Environment	Laura Bankers et al
USA/CO-FG-028804/2020	EPI_ISL_3067424	Fulgent Genetics	Fulgent Genetics	Harry Gao et al
USA/CT-CDC-QDX22164436/2021	EPI_ISL_1291483	Quest Diagnostics Incorporated	Centers for Disease Control and Prevention Division of Viral Diseases, Pathogen Discovery	Peter W. Cook et al
USA/CT-CDC-QDX22439945/2021	EPI_ISL_1336113	Quest Diagnostics Incorporated	Centers for Disease Control and Prevention Division of Viral Diseases, Pathogen Discovery	Peter W. Cook et al
USA/CT-JAX-J000026/2021	EPI_ISL_979370	The Jackson Laboratory	The Jackson Laboratory	Lloyd M et al
USA/CT-JAX-J000058/2021	EPI_ISL_1203842	The Jackson Laboratory	The Jackson Laboratory	Lloyd M et al
USA/CT-JAX-JAX000502/2021	EPI_ISL_1470609	The Jackson Laboratory	The Jackson Laboratory	Bergeron D et al
USA/CT-JAX-JAX000504/2021	EPI_ISL_1470611	The Jackson Laboratory	The Jackson Laboratory	Bergeron D et al
USA/CT-Yale-1246/2021	EPI_ISL_1168737	Connecticut Department of Health	Grubaugh Lab - Yale School of Public Health	Tara Alpert et al
USA/CT-Yale-1892/2021	EPI_ISL_1225661	Connecticut DPH	Grubaugh Lab - Yale School of Public Health	Joseph Fauver et al
USA/CT-Yale-3073/2021	EPI_ISL_1587284	Yale Clinical Virology Lab	Grubaugh Lab - Yale School of Public Health	Joseph Fauver et al
USA/CT-Yale-3481/2021	EPI_ISL_1674605	Yale Clinical Virology Lab	Grubaugh Lab - Yale School of Public Health	Joseph Fauver et al
USA/CT-Yale-3531/2021	EPI_ISL_1674651	Yale Clinical Virology Lab	Grubaugh Lab - Yale School of Public Health	Joseph Fauver et al
USA/CT-Yale-4588/2021	EPI_ISL_2159019	Yale Clinical Virology Lab	Yale Center for Genomic Analysis	Shrikant Mane et al
USA/DC-CDC-LC0014234/2021	EPI_ISL_1193298	Laboratory Corporation of America	Centers for Disease Control and Prevention Division of Viral Diseases, Pathogen Discovery	Peter W. Cook et al
USA/DC-CDC-LC0017516/2021	EPI_ISL_1291219	Laboratory Corporation of America	Centers for Disease Control and Prevention Division of Viral Diseases, Pathogen Discovery	Peter W. Cook et al
USA/DC-CDC-LC0017631/2021	EPI_ISL_1291234	Laboratory Corporation of America	Centers for Disease Control and Prevention Division of Viral Diseases, Pathogen Discovery	Peter W. Cook et al
USA/DC-CDC-LC0038098/2021	EPI_ISL_1611421	Laboratory Corporation of America	Centers for Disease Control and Prevention Division of Viral Diseases, Pathogen Discovery	Dakota Howard et al
USA/DC-DFS-PHL-0176/2021	EPI_ISL_1159113	DC Public Health Lab/ Dept. of Forensic Sciences	DC Public Health Lab/ Dept. of Forensic Sciences	Scott Nguyen et al
USA/DC-DFS-PHL-0177/2021	EPI_ISL_1159114	DC Public Health Lab/ Dept. of Forensic Sciences	DC Public Health Lab/ Dept. of Forensic Sciences	Scott Nguyen et al
USA/DC-DFS-PHL-0372/2021	EPI_ISL_1551372	DC Public Health Lab/ Dept. of Forensic Sciences	DC Public Health Lab/ Dept. of Forensic Sciences	Janis Doss et al
USA/DC-DFS-PHL-0397/2021	EPI_ISL_1752999	DC Public Health Lab/ Dept. of Forensic Sciences	DC Public Health Lab/ Dept. of Forensic Sciences	Janis Doss et al
USA/DC-DFS-PHL-0433/2021	EPI_ISL_1819270	DC Public Health Lab/ Dept. of Forensic Sciences	DC Public Health Lab/ Dept. of Forensic Sciences	Janis Doss et al
USA/DC-DFS-PHL-0436/2021	EPI_ISL_1819273	DC Public Health Lab/ Dept. of Forensic Sciences	DC Public Health Lab/ Dept. of Forensic Sciences	Janis Doss et al
USA/DC-DFS-PHL-0531/2021	EPI_ISL_2176237	DC Public Health Lab/ Dept. of Forensic Sciences	DC Public Health Lab/ Dept. of Forensic Sciences	Janis Doss et al
USA/DC-DFS-PHL-0533/2020	EPI_ISL_2176240	DC Public Health Lab/ Dept. of Forensic Sciences	DC Public Health Lab/ Dept. of Forensic Sciences	Janis Doss et al
USA/DC-DFS-PHL-0859/2021	EPI_ISL_3010106	DC Public Health Lab/ Dept. of Forensic Sciences	DC Public Health Lab/ Dept. of Forensic Sciences	Janis Doss et al
USA/DE-B1090826/2021	EPI_ISL_2383824	DPHL	Delaware Public Health Lab	Rebecca Savage et al
USA/DE-CDC-ASC210003395/2021	EPI_ISL_1550719	Aegis Sciences Corporation	Centers for Disease Control and Prevention Division of Viral Diseases, Pathogen Discovery	Dakota Howard et al
USA/DE-DHSS-B1069950/2021	EPI_ISL_1340002	DPHL	Delaware Public Health Lab	Rebecca Savage et al
USA/DE-DHSS-B1074802/2021	EPI_ISL_1662639	Delaware Public Health Lab	Delaware Public Health Lab	Rebecca Savage et al
USA/DE-DHSS-B1077092/2021	EPI_ISL_1662686	Delaware Public Health Lab	Delaware Public Health Lab	Rebecca Savage et al
USA/DE-DHSS-B1077955/2021	EPI_ISL_1908946	DPHL	Delaware Public Health Lab	Rebecca Savage et al
USA/DE-DHSS-B1078013/2021	EPI_ISL_2107574	Delaware Public Health Lab	Delaware Public Health Lab	Rebecca Savage et al
USA/DE-DHSS-FLW00689767A/2021	EPI_ISL_933738	DPHL	Delaware Public Health Lab	Gregory Hovan et al
USA/DE-DHSS-FLW00689808A/2021	EPI_ISL_933737	DPHL	Delaware Public Health Lab	Gregory Hovan et al
USA/DE-DHSS-FLW00689861A/2021	EPI_ISL_933736	DPHL	Delaware Public Health Lab	Gregory Hovan et al
USA/DE-VSP0895/2021	EPI_ISL_3022413	Hospital of the University of Pennsylvania Molecular Pathology Lab	Bushman Lab - University of Pennsylvania	John K. Everett et al
USA/FL-BPHL-2893/2021	EPI_ISL_2229927	Florida Bureau of Public Health Laboratories	Florida Bureau of Public Health Laboratories	Sarah Schmedes et al
USA/FL-CDC-FG-009931/2021	EPI_ISL_1555211	Fulgent Genetics	Centers for Disease Control and Prevention Division of Viral Diseases, Pathogen Discovery	Dakota Howard et al
USA/FL-CDC-FG-009968/2021	EPI_ISL_1555227	Fulgent Genetics	Centers for Disease Control and Prevention Division of Viral Diseases, Pathogen Discovery	Dakota Howard et al
USA/FL-CDC-FG-024802/2021	EPI_ISL_2038009	Fulgent Genetics	Centers for Disease Control and Prevention Division of Viral Diseases, Pathogen Discovery	Dakota Howard et al
USA/FL-CDC-STM-000003060/2021	EPI_ISL_966512	Helix/Illumina	Respiratory Viruses Branch, Division of Viral Diseases, Centers for Disease Control and Prevention	Peter W. Cook et al
USA/FL-CDC-STM-000005695/2021	EPI_ISL_1016728	Helix/Illumina	Respiratory Viruses Branch, Division of Viral Diseases, Centers for Disease Control and Prevention	Peter W. Cook et al
USA/FL-CDC-STM-000007839/2021	EPI_ISL_1081092	Helix/Illumina	Respiratory Viruses Branch, Division of Viral Diseases, Centers for Disease Control and Prevention	Peter W. Cook et al
USA/FL-CDC-STM-000015916/2021	EPI_ISL_1337058	Helix/Illumina	Centers for Disease Control and Prevention Division of Viral Diseases, Pathogen Discovery	Peter W. Cook et al
USA/FL-CDC-STM-000023138/2021	EPI_ISL_1337428	Helix/Illumina	Centers for Disease Control and Prevention Division of Viral Diseases, Pathogen Discovery	Peter W. Cook et al
USA/FL-CDC-STM-000041675/2021	EPI_ISL_1554755	Helix/Illumina	Centers for Disease Control and Prevention Division of Viral Diseases, Pathogen Discovery	Dakota Howard et al
USA/FL-CDC-STM-000054009/2021	EPI_ISL_1804404	Helix/Illumina	Centers for Disease Control and Prevention Division of Viral Diseases, Pathogen Discovery	Dakota Howard et al
USA/FL-CDC-STM-000066264/2021	EPI_ISL_2160081	Helix/Illumina	Centers for Disease Control and Prevention Division of Viral Diseases, Pathogen Discovery	Dakota Howard et al
USA/FL-CDC-STM-134/2020	EPI_ISL_802642	Helix/Illumina	Genomics and Discovery, Respiratory Viruses Branch, Division of Viral Diseases, Centers for Disease Control and Prevention	Peter W. Cook et al
USA/FL-CDC-STM-171/2020	EPI_ISL_850628	Helix/Illumina	Genomics and Discovery, Respiratory Viruses Branch, Division of Viral Diseases, Centers for Disease Control and Prevention	Peter W. Cook et al
USA/FL-CDC-STM-194/2020	EPI_ISL_850607	Helix/Illumina	Genomics and Discovery, Respiratory Viruses Branch, Division of Viral Diseases, Centers for Disease Control and Prevention	Peter W. Cook et al
USA/GA-CDC-9MY7-8960/2021	EPI_ISL_955303	GA Department of Public Health Laboratory	Pathogen Discovery, Respiratory Viruses Branch, Division of Viral Diseases, Centers for Disease Control and Prevention	Ying Tao et al
USA/GA-CDC-ASC210005107/2021	EPI_ISL_1550861	Aegis Sciences Corporation	Centers for Disease Control and Prevention Division of Viral Diseases, Pathogen Discovery	Dakota Howard et al
USA/GA-CDC-ASC210011994/2021	EPI_ISL_1649197	Aegis Sciences Corporation	Centers for Disease Control and Prevention Division of Viral Diseases, Pathogen Discovery	Dakota Howard et al
USA/GA-CDC-ASC210075871/2021	EPI_ISL_2039414	Aegis Sciences Corporation	Centers for Disease Control and Prevention Division of Viral Diseases, Pathogen Discovery	Dakota Howard et al
USA/GA-CDC-STM-000008450/2021	EPI_ISL_1081070	Helix/Illumina	Respiratory Viruses Branch, Division of Viral Diseases, Centers for Disease Control and Prevention	Peter W. Cook et al
USA/GA-CDC-STM-000017079/2021	EPI_ISL_1337076	Helix/Illumina	Centers for Disease Control and Prevention Division of Viral Diseases, Pathogen Discovery	Peter W. Cook et al
USA/GA-CDC-STM-000022335/2021	EPI_ISL_1337354	Helix/Illumina	Centers for Disease Control and Prevention Division of Viral Diseases, Pathogen Discovery	Peter W. Cook et al
USA/GA-CDC-STM-000027518/2021	EPI_ISL_1421461	Helix/Illumina	Centers for Disease Control and Prevention Division of Viral Diseases, Pathogen Discovery	Peter W. Cook et al
USA/GA-CDC-STM-000033638/2021	EPI_ISL_1553867	Helix/Illumina	Centers for Disease Control and Prevention Division of Viral Diseases, Pathogen Discovery	Dakota Howard et al
USA/GA-CDC-STM-000057944/2021	EPI_ISL_1924068	Helix/Illumina	Centers for Disease Control and Prevention Division of Viral Diseases, Pathogen Discovery	Dakota Howard et al
USA/GA-CDC-STM-133/2020	EPI_ISL_802649	Helix/Illumina	Genomics and Discovery, Respiratory Viruses Branch, Division of Viral Diseases, Centers for Disease Control and Prevention	Peter W. Cook et al
USA/GA-EHC-583M/2020	EPI_ISL_1278086	Emory Molecular Diagnostics Laboratory, Emory Healthcare	Piantadosi Lab, Emory Department of Pathology	Ahmed Babiker et al
USA/GA-GPHL-0161/2020	EPI_ISL_1443816	GA Department of Public Health	GA Department of Public Health	Stacy Reeves et al
USA/GA-GPHL-0193/2021	EPI_ISL_1584484	GA Department of Public Health	GA Department of Public Health	Stacy Reeves et al
USA/GA-GPHL-0345/2021	EPI_ISL_2139682	GA Department of Public Health	GA Department of Public Health	Stacy Reeves et al
USA/GU-CDC-2-4176710/2021	EPI_ISL_1798904	Guam Public Health Laboratory	Centers for Disease Control and Prevention Division of Viral Diseases, Pathogen Discovery	Mili Sheth et al
USA/GU-CDC-2-4176739/2021	EPI_ISL_1798906	Guam Public Health Laboratory	Centers for Disease Control and Prevention Division of Viral Diseases, Pathogen Discovery	Mili Sheth et al
USA/GU-CDC-2-4176749/2021	EPI_ISL_1798902	Guam Public Health Laboratory	Centers for Disease Control and Prevention Division of Viral Diseases, Pathogen Discovery	Mili Sheth et al
USA/GU-CDC-2-4242998/2021	EPI_ISL_1823588	Guam Public Health Laboratory	Centers for Disease Control and Prevention Division of Viral Diseases, Pathogen Discovery	Mili Sheth et al
USA/GU-CDC-2-4356406/2021	EPI_ISL_2229097	Guam Public Health Laboratory	Centers for Disease Control and Prevention Division of Viral Diseases, Pathogen Discovery	Mili Sheth et al
USA/GU-CDC-2-4448971/2021	EPI_ISL_2451693	Guam Public Health Laboratory	Centers for Disease Control and Prevention Division of Viral Diseases, Pathogen Discovery	Mili Sheth et al
USA/HI-CDC-LC0056299/2021	EPI_ISL_2046438	Laboratory Corporation of America	Centers for Disease Control and Prevention Division of Viral Diseases, Pathogen Discovery	Dakota Howard et al
USA/HI-CDC-QDX24476584/2021	EPI_ISL_2143199	Quest Diagnostics Incorporated	Centers for Disease Control and Prevention Division of Viral Diseases, Pathogen Discovery	Dakota Howard et al
USA/HI-H211017/2021	EPI_ISL_967770	State Laboratories Division, Hawaii State Department of Health	State Laboratories Division, Hawaii State Department of Health	Pamela O'Brien et al
USA/HI-H211111/2021	EPI_ISL_1292528	State Laboratories Division, Hawaii State Department of Health	State Laboratories Division, Hawaii State Department of Health	Pamela O'Brien et al
USA/HI-H211123/2021	EPI_ISL_1292540	State Laboratories Division, Hawaii State Department of Health	State Laboratories Division, Hawaii State Department of Health	Pamela O'Brien et al
USA/HI-H211279/2021	EPI_ISL_1292693	State Laboratories Division, Hawaii State Department of Health	State Laboratories Division, Hawaii State Department of Health	Pamela O'Brien et al
USA/HI-H211317/2021	EPI_ISL_1292731	State Laboratories Division, Hawaii State Department of Health	State Laboratories Division, Hawaii State Department of Health	Pamela O'Brien et al
USA/HI-H211328/2021	EPI_ISL_1292742	State Laboratories Division, Hawaii State Department of Health	State Laboratories Division, Hawaii State Department of Health	Pamela O'Brien et al
USA/HI-H211524/2021	EPI_ISL_1515919	State Laboratories Division, Hawaii State Department of Health	State Laboratories Division, Hawaii State Department of Health	Pamela O'Brien et al
USA/HI-H211575/2021	EPI_ISL_1515969	State Laboratories Division, Hawaii State Department of Health	State Laboratories Division, Hawaii State Department of Health	Pamela O'Brien et al
USA/HI-H211639/2021	EPI_ISL_1770607	State Laboratories Division, Hawaii State Department of Health	State Laboratories Division, Hawaii State Department of Health	Pamela O'Brien et al
USA/HI-H211949/2021	EPI_ISL_2007856	State Laboratories Division, Hawaii State Department of Health	State Laboratories Division, Hawaii State Department of Health	Pamela O'Brien et al
USA/IA-CDC-2-4195053/2021	EPI_ISL_1798553	IA State Hygienic Laboratory	Centers for Disease Control and Prevention Division of Viral Diseases, Pathogen Discovery	Mili Sheth et al
USA/IA-CDC-ASC210019740/2021	EPI_ISL_1649951	Aegis Sciences Corporation	Centers for Disease Control and Prevention Division of Viral Diseases, Pathogen Discovery	Dakota Howard et al
USA/IA-CDC-ASC210026125/2021	EPI_ISL_1685558	Aegis Sciences Corporation	Centers for Disease Control and Prevention Division of Viral Diseases, Pathogen Discovery	Dakota Howard et al
USA/IA-CDC-ASC210038487/2021	EPI_ISL_1668318	Aegis Sciences Corporation	Centers for Disease Control and Prevention Division of Viral Diseases, Pathogen Discovery	Dakota Howard et al
USA/IA-CDC-ASC210057304/2021	EPI_ISL_1997775	Aegis Sciences Corporation	Centers for Disease Control and Prevention Division of Viral Diseases, Pathogen Discovery	Dakota Howard et al
USA/IA-CDC-STM-000023171/2021	EPI_ISL_1337434	Helix/Illumina	Centers for Disease Control and Prevention Division of Viral Diseases, Pathogen Discovery	Peter W. Cook et al
USA/IA-IVY-ZZX9L9RI/2021	EPI_ISL_2335135	IVY3 Central Lab, Vanderbilt University Medical Center	Lauring Lab, University of Michigan, Department of Microbiology and Immunology	Gilbert et al
USA/IA-SHL-1565144/2021	EPI_ISL_979453	University of Iowa Hospitals and Clinics	State Hygienic Laboratory at the University of Iowa	Valerie Reeb et al
USA/IA-SHL-1565147/2021	EPI_ISL_979454	University of Iowa Hospitals and Clinics	State Hygienic Laboratory at the University of Iowa	Valerie Reeb et al
USA/IA-SHL-1570723/2021	EPI_ISL_979457	State Hygienic Laboratory at the University of Iowa	State Hygienic Laboratory at the University of Iowa	Valerie Reeb et al
USA/ID-BVAMC-724008/2021	EPI_ISL_3010512	Idaho Bureau of Laboratories	Boise VA Medical Center, PALMS	Matthew Burns et al
USA/ID-BVAMC-724395/2021	EPI_ISL_3010537	Idaho Bureau of Laboratories	Boise VA Medical Center, PALMS	Matthew Burns et al
USA/ID-BVAMC-725363/2021	EPI_ISL_3010583	Idaho Bureau of Laboratories	Boise VA Medical Center, PALMS	Matthew Burns et al
USA/ID-CDC-2-4014281/2021	EPI_ISL_1446977	ID Bureau of Laboratories	Centers for Disease Control and Prevention Division of Viral Diseases, Pathogen Discovery	Mili Sheth et al
USA/ID-CDC-IBX963191955925/2021	EPI_ISL_1692020	Infinity Biologix	Centers for Disease Control and Prevention Division of Viral Diseases, Pathogen Discovery	Dakota Howard et al
USA/ID-CDC-LC0012084/2021	EPI_ISL_1193292	Laboratory Corporation of America	Centers for Disease Control and Prevention Division of Viral Diseases, Pathogen Discovery	Peter W. Cook et al
USA/ID-IBL-700107/2021	EPI_ISL_3190999	Idaho Bureau of Laboratories	Idaho Bureau of Laboratories	"R. Beukelman et al
USA/ID-IBL-710572/2021	EPI_ISL_1164787	Idaho Bureau of Laboratories	IBL	"R. Beukelman et al
USA/ID-IBL-719009/2021	EPI_ISL_1510269	Idaho Bureau of Laboratories	Idaho Bureau of Laboratories	"R. Beukelman et al
USA/ID-UNM-IBL082/2021	EPI_ISL_1806347	Idaho Bureau of Laboratories	Center for Global Health, University of New Mexico Health Sciences Center	Daryl Domman et al
USA/ID-UW-COWR21/2021	EPI_ISL_1424490	COVID Outreach Wood River	UW Virology Lab	Pavitra Roychoudhury et al
USA/IL-CDC-9MH4-8837/2021	EPI_ISL_913995	IL Dept. of Public Health Springfield Laboratory	Pathogen Discovery, Respiratory Viruses Branch, Division of Viral Diseases, Centers for Disease Control and Prevention	Ying Tao et al
USA/IL-CDC-LC0054560/2021	EPI_ISL_2045339	Laboratory Corporation of America	Centers for Disease Control and Prevention Division of Viral Diseases, Pathogen Discovery	Dakota Howard et al
USA/IL-CDC-QDX23313196/2021	EPI_ISL_1552914	Quest Diagnostics Incorporated	Centers for Disease Control and Prevention Division of Viral Diseases, Pathogen Discovery	Dakota Howard et al
USA/IL-CDC-STM-000052688/2021	EPI_ISL_1797004	Helix/Illumina	Centers for Disease Control and Prevention Division of Viral Diseases, Pathogen Discovery	Dakota Howard et al
USA/IL-IDPH-KAN-I-0001217/2021	EPI_ISL_1323462	Illinois Department of Public Health	Gagnon Lab, Southern Illinois University	Keith Gagnon et al
USA/IL-NM-5336/2020	EPI_ISL_825014	Northwestern Memorial Hospital	Ozer Lab	Ramon Lorenzo-Redondo et al
USA/IL-NM-6585/2021	EPI_ISL_1157404	Northwestern Memorial Hospital	Northwestern University - Ozer Lab	Ramon Lorenzo-Redondo et al
USA/IL-NM-7057/2021	EPI_ISL_1502072	Northwestern Memorial Hospital	Northwestern University - Ozer Lab	Ramon Lorenzo-Redondo et al
USA/IL-RED-DEK-37965182/2021	EPI_ISL_2157634	Reditus Laboratories	Reditus Laboratories	Joshua J. Geltz et al
USA/IL-RED-DUP-37379507/2021	EPI_ISL_2157618	Reditus Laboratories	Reditus Laboratories	Joshua J. Geltz et al
USA/IL-S21WGS247/2021	EPI_ISL_1500201	Illinois Department of Public Health - Springfield Lab	Illinois Department of Public Health - Springfield Lab	Bryan Sim et al
USA/IL-SL-00000223-COO/2021	EPI_ISL_2295972	Simple Laboratories	Gagnon Lab, Southern Illinois University	Keith Gagnon et al
USA/IL-Yale-S120/2021	EPI_ISL_861748	Tempus	Grubaugh Lab - Yale School of Public Health	Tara Alpert et al
USA/IN-CDC-ASC210004520/2021	EPI_ISL_2241862	Aegis Sciences Corporation	Centers for Disease Control and Prevention Division of Viral Diseases, Pathogen Discovery	Dakota Howard et al
USA/IN-CDC-ASC210049441/2021	EPI_ISL_1835781	Aegis Sciences Corporation	Centers for Disease Control and Prevention Division of Viral Diseases, Pathogen Discovery	Dakota Howard et al
USA/IN-CDC-LC0023230/2021	EPI_ISL_1421996	Laboratory Corporation of America	Centers for Disease Control and Prevention Division of Viral Diseases, Pathogen Discovery	Peter W. Cook et al
USA/IN-CDC-LC0035844/2021	EPI_ISL_1609042	Laboratory Corporation of America	Centers for Disease Control and Prevention Division of Viral Diseases, Pathogen Discovery	Dakota Howard et al
USA/IN-CDC-QDX22054922/2021	EPI_ISL_1291397	Quest Diagnostics Incorporated	Centers for Disease Control and Prevention Division of Viral Diseases, Pathogen Discovery	Peter W. Cook et al
USA/IN-CDC-STM-000008437/2021	EPI_ISL_1081077	Helix/Illumina	Respiratory Viruses Branch, Division of Viral Diseases, Centers for Disease Control and Prevention	Peter W. Cook et al
USA/IN-CDC-STM-000066585/2021	EPI_ISL_2159522	Helix/Illumina	Centers for Disease Control and Prevention Division of Viral Diseases, Pathogen Discovery	Dakota Howard et al
USA/IN-CDC-STM-183/2020	EPI_ISL_850618	Helix/Illumina	Genomics and Discovery, Respiratory Viruses Branch, Division of Viral Diseases, Centers for Disease Control and Prevention	Peter W. Cook et al
USA/IN-INSPHL-01175/2021	EPI_ISL_2134590	IN State Department of Health Laboratory Services	IN State Department of Health Laboratory Services	Cassandra Campion et al
USA/IN-ISDHQ25/2021	EPI_ISL_1525011	Indiana State Department of Health	Quantigen Biosciences	Paul J Childress et al
USA/IN-PU-LH000111568/2021	EPI_ISL_1823470	Indiana Animal Disease Diagnostic Laboratory	Carpi Laboratory - Purdue University	Jack Dorman et al
USA/IN-PU-LH000115045/2021	EPI_ISL_955219	Indiana Animal Disease Diagnostic Laboratory	Carpi Laboratory - Purdue University	Jack Dorman et al
USA/IN-PU-LH000145185/2021	EPI_ISL_955215	Indiana Animal Disease Diagnostic Laboratory	Carpi Laboratory - Purdue University	Jack Dorman et al
USA/KS-CDC-2-4307914/2021	EPI_ISL_2018416	KS Health and Environmental Laboratories	Centers for Disease Control and Prevention Division of Viral Diseases, Pathogen Discovery	Mili Sheth et al
USA/KS-CDC-ASC210030353/2021	EPI_ISL_2149376	Aegis Sciences Corporation	Centers for Disease Control and Prevention Division of Viral Diseases, Pathogen Discovery	Dakota Howard et al
USA/KS-KHEL-0091/2021	EPI_ISL_935155	Cytocheck Laboratory	Kansas Health and Environmental Lab	Mike Grose et al
USA/KS-KHEL-0144/2021	EPI_ISL_1000971	Kansas Health and Environmental Lab	Kansas Health and Environmental Lab	Mike Grose et al
USA/KS-KHEL-0268/2021	EPI_ISL_1092009	Kansas Health and Environmental Lab	Kansas Health and Environmental Lab	Mike Grose et al
USA/KS-KHEL-0295/2021	EPI_ISL_1110559	Kansas Health and Environmental Lab	Kansas Health and Environmental Lab	Mike Grose et al
USA/KS-KHEL-0591/2021	EPI_ISL_1314261	Kansas Health and Environmental Lab	Kansas Health and Environmental Lab	Mike Grose et al
USA/KS-KHEL-0859/2021	EPI_ISL_1502800	Kansas Health and Environmental Lab	Kansas Health and Environmental Lab	Mike Grose et al
USA/KS-KHEL-1268/2021	EPI_ISL_1911513	Cytocheck Laboratory	Kansas Health and Environmental Lab	Mike Grose et al
USA/KS-KHEL-2305/2021	EPI_ISL_2534226	Cytocheck Laboratory	Kansas Health and Environmental Lab	Katherine Wiggins et al
USA/KY-CDC-ASC210033692/2021	EPI_ISL_2089883	Aegis Sciences Corporation	Centers for Disease Control and Prevention Division of Viral Diseases, Pathogen Discovery	Dakota Howard et al
USA/KY-CDC-LC0018089/2021	EPI_ISL_1291257	Laboratory Corporation of America	Centers for Disease Control and Prevention Division of Viral Diseases, Pathogen Discovery	Peter W. Cook et al
USA/KY-CDC-LC0053938/2021	EPI_ISL_2044654	Laboratory Corporation of America	Centers for Disease Control and Prevention Division of Viral Diseases, Pathogen Discovery	Dakota Howard et al
USA/KY-GD-050421-21042054956/2021	EPI_ISL_2601925	Gravity Diagnostics, LLC	Gravity Diagnostics, LLC	Gravity Diagnostics et al
USA/KY-KSPHL-100141/2021	EPI_ISL_983086	Gravity Diagnostics	Kentucky State Public Health Lab	Stephanie Lunn et al
USA/KY-KSPHL-100144/2021	EPI_ISL_983087	Gravity Diagnostics	Kentucky State Public Health Lab	Stephanie Lunn et al
USA/KY-KSPHL-100146/2021	EPI_ISL_983084	Gravity Diagnostics	Kentucky State Public Health Lab	Stephanie Lunn et al
USA/KY-KSPHL-100235/2021	EPI_ISL_1302695	Gravity Diagnostics	Kentucky State Public Health Lab	Stephanie Lunn et al
USA/KY-KSPHL-100254/2021	EPI_ISL_1302710	Gravity Diagnostics	Kentucky State Public Health Lab	Stephanie Lunn et al
USA/KY-KSPHL-100360/2021	EPI_ISL_1470413	Kentucky State Public Health Lab	Kentucky State Public Health Lab	Stephanie Lunn et al
USA/KY-KSPHL-100391/2021	EPI_ISL_1491377	Kentucky State Public Health Lab	Kentucky State Public Health Lab	Stephanie Lunn et al
USA/KY-KSPHL-100398/2021	EPI_ISL_1491384	Kentucky State Public Health Lab	Kentucky State Public Health Lab	Stephanie Lunn et al
USA/LA-CDC-2-3981917/2021	EPI_ISL_1318243	LA Office of Public Health Laboratories	Genomics and Discovery, Respiratory Viruses Branch, Division of Viral Diseases, Centers for Disease Control and Prevention	Ying Tao et al
USA/LA-CDC-2-3981926/2021	EPI_ISL_1318237	LA Office of Public Health Laboratories	Genomics and Discovery, Respiratory Viruses Branch, Division of Viral Diseases, Centers for Disease Control and Prevention	Ying Tao et al
USA/LA-CDC-2-4242264/2021	EPI_ISL_1823813	LA Office of Public Health Laboratories	Centers for Disease Control and Prevention Division of Viral Diseases, Pathogen Discovery	Mili Sheth et al
USA/LA-CDC-9MHO-8841/2021	EPI_ISL_913997	LA Office of Public Health Laboratories	Pathogen Discovery, Respiratory Viruses Branch, Division of Viral Diseases, Centers for Disease Control and Prevention	Ying Tao et al
USA/LA-CDC-9NLY-9131/2021	EPI_ISL_955293	TMC/Pathology	Pathogen Discovery, Respiratory Viruses Branch, Division of Viral Diseases, Centers for Disease Control and Prevention	Ying Tao et al
USA/LA-CDC-ASC210000750/2021	EPI_ISL_2241742	Aegis Sciences Corporation	Centers for Disease Control and Prevention Division of Viral Diseases, Pathogen Discovery	Dakota Howard et al
USA/LA-CDC-QDX21990409/2021	EPI_ISL_1194475	Quest Diagnostics Incorporated	Centers for Disease Control and Prevention Division of Viral Diseases, Pathogen Discovery	Peter W. Cook et al
USA/LA-CDC-QDX22678572/2021	EPI_ISL_1422749	Quest Diagnostics Incorporated	Centers for Disease Control and Prevention Division of Viral Diseases, Pathogen Discovery	Peter W. Cook et al
USA/LA-CDC-STM-000008683/2021	EPI_ISL_1081057	Helix/Illumina	Respiratory Viruses Branch, Division of Viral Diseases, Centers for Disease Control and Prevention	Peter W. Cook et al
USA/LA-EVTL2624/2021	EPI_ISL_2102313	LSUHS Emerging Viral Threat Laboratory	LSUHS Emerging Viral Threat Laboratory	Rona S. Scott et al
USA/LA-EVTL2646/2021	EPI_ISL_2102713	Willis-Knighton Medical Center Hospital Laboratory	LSUHS Emerging Viral Threat Laboratory	Alexander Mijalis et al
USA/LA-EVTL2669/2021	EPI_ISL_2102732	Willis-Knighton Medical Center Hospital Laboratory	LSUHS Emerging Viral Threat Laboratory	Maarten Van Diest et al
USA/MA-Broad_CRSP-01239/2021	EPI_ISL_1253792	Broad Institute Clinical Research Sequencing Platform	Infectious Disease Program, Broad Institute of Harvard and MIT	Lemieux et al
USA/MA-CDC-ASC210019418/2021	EPI_ISL_1650653	Aegis Sciences Corporation	Centers for Disease Control and Prevention Division of Viral Diseases, Pathogen Discovery	Dakota Howard et al
USA/MA-CDC-LC0023757/2021	EPI_ISL_1422071	Laboratory Corporation of America	Centers for Disease Control and Prevention Division of Viral Diseases, Pathogen Discovery	Peter W. Cook et al
USA/MA-CDC-LC0032239/2021	EPI_ISL_1549385	Laboratory Corporation of America	Centers for Disease Control and Prevention Division of Viral Diseases, Pathogen Discovery	Dakota Howard et al
USA/MA-CDC-QDX22023681/2021	EPI_ISL_1194575	Quest Diagnostics Incorporated	Centers for Disease Control and Prevention Division of Viral Diseases, Pathogen Discovery	Peter W. Cook et al
USA/MA-CDC-STM-000052515/2021	EPI_ISL_1796906	Helix/Illumina	Centers for Disease Control and Prevention Division of Viral Diseases, Pathogen Discovery	Dakota Howard et al
USA/MA-CDC-STM-000062558/2021	EPI_ISL_2098047	Helix/Illumina	Centers for Disease Control and Prevention Division of Viral Diseases, Pathogen Discovery	Dakota Howard et al
USA/MA-CDCBI-CRSP_OY7J3UURSUN6FVUV/2021	EPI_ISL_1744095	Broad Institute Clinical Research Sequencing Platform	Infectious Disease Program, Broad Institute of Harvard and MIT	Siddle et al
USA/MA-MASPHL-01836/2021	EPI_ISL_1009741	Massachusetts State Public Health Laboratory	Massachusetts State Public Health Laboratory	Andrew Lang et al
USA/MA-MASPHL-02341/2021	EPI_ISL_1503561	Massachusetts State Public Health Laboratory	Massachusetts State Public Health Laboratory	Andrew Lang et al
USA/MA-MASPHL-02678/2021	EPI_ISL_1527149	Massachusetts State Public Health Laboratory	Massachusetts State Public Health Laboratory	Andrew Lang et al
USA/MA-MASPHL-03237/2021	EPI_ISL_1710642	Massachusetts State Public Health Laboratory	Massachusetts State Public Health Laboratory	Andrew Lang et al
USA/MD-CDC-ASC210003377/2021	EPI_ISL_1550610	Aegis Sciences Corporation	Centers for Disease Control and Prevention Division of Viral Diseases, Pathogen Discovery	Dakota Howard et al
USA/MD-CDC-ASC210020907/2021	EPI_ISL_1650117	Aegis Sciences Corporation	Centers for Disease Control and Prevention Division of Viral Diseases, Pathogen Discovery	Dakota Howard et al
USA/MD-CDC-ASC210075993/2021	EPI_ISL_2039927	Aegis Sciences Corporation	Centers for Disease Control and Prevention Division of Viral Diseases, Pathogen Discovery	Dakota Howard et al
USA/MD-HP01649/2021	EPI_ISL_911913	Johns Hopkins Hospital Department of Pathology	Johns Hopkins Hospital Department of Pathology	C. Paul Morris et al
USA/MD-HP05349/2021	EPI_ISL_2274173	Johns Hopkins Hospital Department of Pathology	Johns Hopkins Hospital Department of Pathology	C. Paul Morris et al
USA/MD-IGS-012100304676A/2021	EPI_ISL_1196056	Maryland Genomics, Institute for Genome Sciences, University of Maryland School of Medicine	Maryland Genomics, Institute for Genome Sciences, University of Maryland School of Medicine	Tallon et al
USA/MD-IGS-012109704727A/2021	EPI_ISL_2161445	Maryland Genomics, Institute for Genome Sciences, University of Maryland School of Medicine	Maryland Genomics, Institute for Genome Sciences, University of Maryland School of Medicine	Tallon et al
USA/MD-IGS-042106901380A/2021	EPI_ISL_1922596	Maryland Genomics, Institute for Genome Sciences, University of Maryland School of Medicine	Maryland Genomics, Institute for Genome Sciences, University of Maryland School of Medicine	Tallon et al
USA/MD-IGS-122105001047A/2021	EPI_ISL_1500358	Maryland Genomics, Institute for Genome Sciences, University of Maryland School of Medicine	Maryland Genomics, Institute for Genome Sciences, University of Maryland School of Medicine	Tallon et al
USA/MD-IGS-XW00009687/2021	EPI_ISL_1292965	Maryland Genomics, Institute for Genome Sciences, University of Maryland School of Medicine	Maryland Genomics, Institute for Genome Sciences, University of Maryland School of Medicine	Tallon et al
USA/MD-MDH-0794/2021	EPI_ISL_942354	MD PHL	MD PHL	Maryland Department of Health Laboratories Administration et al
USA/MD-MDH-1084/2021	EPI_ISL_1121245	Maryland Public Health Laboratory	Maryland Public Health Laboratory	Maryland Department of Health Laboratories Administration et al
USA/ME-CDC-ASC210033869/2021	EPI_ISL_2090068	Aegis Sciences Corporation	Centers for Disease Control and Prevention Division of Viral Diseases, Pathogen Discovery	Dakota Howard et al
USA/ME-HETL-H0028/2021	EPI_ISL_1502102	Maine HETL	Health and Environmental Testing Laboratory	Matluk et al
USA/ME-HETL-J1282/2021	EPI_ISL_966820	Maine HETL	Tewhey Lab, The Jackson Laboratory	Matluk et al
USA/ME-HETL-J1783/2021	EPI_ISL_1163652	Maine HETL	Tewhey Lab, The Jackson Laboratory	Matluk et al
USA/ME-HETL-J2181/2021	EPI_ISL_1372624	Maine Health and Environmental Testing Laboratory	Tewhey Lab, The Jackson Laboratory	Matluk et al
USA/ME-HETL-J2185/2021	EPI_ISL_1372639	Maine Health and Environmental Testing Laboratory	Tewhey Lab, The Jackson Laboratory	Matluk et al
USA/ME-HETL-J2279/2021	EPI_ISL_1523772	Maine Health and Environmental Testing Laboratory	Tewhey Lab, The Jackson Laboratory	Matluk et al
USA/ME-HETL-J2895/2021	EPI_ISL_1973078	Maine Health and Environmental Testing Laboratory	Tewhey Lab, The Jackson Laboratory	Matluk et al
USA/ME-HETL-J3101/2021	EPI_ISL_2245631	Maine Health and Environmental Testing Laboratory	Tewhey Lab, The Jackson Laboratory	Matluk et al
USA/MI-MDHHS-SC23042/2021	EPI_ISL_832127	Michigan Department of Health and Human Services, Bureau of Laboratories	Michigan Department of Health and Human Services, Bureau of Laboratories	Blankenship HM et al
USA/MI-MDHHS-SC23078/2021	EPI_ISL_888850	Michigan Department of Health and Human Services, Bureau of Laboratories	Michigan Department of Health and Human Services, Bureau of Laboratories	Blankenship HM et al
USA/MI-MDHHS-SC23079/2021	EPI_ISL_888851	Michigan Department of Health and Human Services, Bureau of Laboratories	Michigan Department of Health and Human Services, Bureau of Laboratories	Blankenship HM et al
USA/MI-MDHHS-SC23130/2021	EPI_ISL_888902	Michigan Department of Health and Human Services, Bureau of Laboratories	Michigan Department of Health and Human Services, Bureau of Laboratories	Blankenship HM et al
USA/MI-MDHHS-SC23131/2021	EPI_ISL_888903	Michigan Department of Health and Human Services, Bureau of Laboratories	Michigan Department of Health and Human Services, Bureau of Laboratories	Blankenship HM et al
USA/MI-MDHHS-SC23132/2021	EPI_ISL_888904	Michigan Department of Health and Human Services, Bureau of Laboratories	Michigan Department of Health and Human Services, Bureau of Laboratories	Blankenship HM et al
USA/MI-MDHHS-SC23135/2021	EPI_ISL_977652	Michigan Department of Health and Human Services, Bureau of Laboratories	Michigan Department of Health and Human Services, Bureau of Laboratories	Blankenship HM et al
USA/MI-MDHHS-SC23136/2021	EPI_ISL_977653	Michigan Department of Health and Human Services, Bureau of Laboratories	Michigan Department of Health and Human Services, Bureau of Laboratories	Blankenship HM et al
USA/MI-MDHHS-SC23137/2021	EPI_ISL_977654	Michigan Department of Health and Human Services, Bureau of Laboratories	Michigan Department of Health and Human Services, Bureau of Laboratories	Blankenship HM et al
USA/MI-MDHHS-SC23277/2021	EPI_ISL_961522	Michigan Department of Health and Human Services, Bureau of Laboratories	Michigan Department of Health and Human Services, Bureau of Laboratories	Blankenship HM et al
USA/MI-MDHHS-SC23324/2021	EPI_ISL_1008807	Michigan Department of Health and Human Services, Bureau of Laboratories	Michigan Department of Health and Human Services, Bureau of Laboratories	Blankenship HM et al
USA/MI-MDHHS-SC23328/2021	EPI_ISL_1008811	Michigan Department of Health and Human Services, Bureau of Laboratories	Michigan Department of Health and Human Services, Bureau of Laboratories	Blankenship HM et al
USA/MI-UM-10037698589/2021	EPI_ISL_873079	University of Michigan Clinical Microbiology Laboratory	Lauring Lab, University of Michigan, Department of Microbiology and Immunology	Valesano et al
USA/MI-UM-10037772450/2021	EPI_ISL_870321	University of Michigan Clinical Microbiology Laboratory	Lauring Lab, University of Michigan, Department of Microbiology and Immunology	Valesano et al
USA/MI-UM-10037881455/2021	EPI_ISL_870315	University of Michigan Clinical Microbiology Laboratory	Lauring Lab, University of Michigan, Department of Microbiology and Immunology	Valesano et al
USA/MI-UM-10037883748/2021	EPI_ISL_870319	University of Michigan Clinical Microbiology Laboratory	Lauring Lab, University of Michigan, Department of Microbiology and Immunology	Valesano et al
USA/MI-UM-10037887503/2021	EPI_ISL_860727	University of Michigan Clinical Microbiology Laboratory	Lauring Lab, University of Michigan, Department of Microbiology and Immunology	Valesano et al
USA/MI-UM-10037887541/2021	EPI_ISL_860728	University of Michigan Clinical Microbiology Laboratory	Lauring Lab, University of Michigan, Department of Microbiology and Immunology	Valesano et al
USA/MI-UM-10037902886/2021	EPI_ISL_870317	University of Michigan Clinical Microbiology Laboratory	Lauring Lab, University of Michigan, Department of Microbiology and Immunology	Valesano et al
USA/MI-UM-10037945829/2021	EPI_ISL_913156	University of Michigan Clinical Microbiology Laboratory	Lauring Lab, University of Michigan, Department of Microbiology and Immunology	Valesano et al
USA/MI-UM-10037946288/2021	EPI_ISL_888652	University of Michigan Clinical Microbiology Laboratory	Lauring Lab, University of Michigan, Department of Microbiology and Immunology	Valesano et al
USA/MI-UM-10037947349/2021	EPI_ISL_870322	University of Michigan Clinical Microbiology Laboratory	Lauring Lab, University of Michigan, Department of Microbiology and Immunology	Valesano et al
USA/MI-UM-10037990380/2021	EPI_ISL_888658	University of Michigan Clinical Microbiology Laboratory	Lauring Lab, University of Michigan, Department of Microbiology and Immunology	Valesano et al
USA/MI-UM-10037994486/2021	EPI_ISL_888655	University of Michigan Clinical Microbiology Laboratory	Lauring Lab, University of Michigan, Department of Microbiology and Immunology	Valesano et al
USA/MI-UM-10038012106/2021	EPI_ISL_911381	University of Michigan Clinical Microbiology Laboratory	Lauring Lab, University of Michigan, Department of Microbiology and Immunology	Valesano et al
USA/MI-UM-10038012135/2021	EPI_ISL_903209	University of Michigan Clinical Microbiology Laboratory	Lauring Lab, University of Michigan, Department of Microbiology and Immunology	Valesano et al
USA/MI-UM-10038012296/2021	EPI_ISL_911382	University of Michigan Clinical Microbiology Laboratory	Lauring Lab, University of Michigan, Department of Microbiology and Immunology	Valesano et al
USA/MI-UM-10038017153/2021	EPI_ISL_1014811	University of Michigan Clinical Microbiology Laboratory	Lauring Lab, University of Michigan, Department of Microbiology and Immunology	Valesano et al
USA/MI-UM-10038050090/2021	EPI_ISL_911378	University of Michigan Clinical Microbiology Laboratory	Lauring Lab, University of Michigan, Department of Microbiology and Immunology	Valesano et al
USA/MI-UM-10038052582/2021	EPI_ISL_911372	University of Michigan Clinical Microbiology Laboratory	Lauring Lab, University of Michigan, Department of Microbiology and Immunology	Valesano et al
USA/MI-UM-10038056227/2021	EPI_ISL_1014767	University of Michigan Clinical Microbiology Laboratory	Lauring Lab, University of Michigan, Department of Microbiology and Immunology	Valesano et al
USA/MI-UM-10038086971/2021	EPI_ISL_955834	University of Michigan Clinical Microbiology Laboratory	Lauring Lab, University of Michigan, Department of Microbiology and Immunology	Valesano et al
USA/MI-UM-10038088218/2021	EPI_ISL_955910	University of Michigan Clinical Microbiology Laboratory	Lauring Lab, University of Michigan, Department of Microbiology and Immunology	Valesano et al
USA/MI-UM-10038104868/2021	EPI_ISL_955926	University of Michigan Clinical Microbiology Laboratory	Lauring Lab, University of Michigan, Department of Microbiology and Immunology	Valesano et al
USA/MI-UM-10038104874/2021	EPI_ISL_955927	University of Michigan Clinical Microbiology Laboratory	Lauring Lab, University of Michigan, Department of Microbiology and Immunology	Valesano et al
USA/MI-UM-10038111808/2021	EPI_ISL_1014806	University of Michigan Clinical Microbiology Laboratory	Lauring Lab, University of Michigan, Department of Microbiology and Immunology	Valesano et al
USA/MI-UM-10038114435/2021	EPI_ISL_1014807	University of Michigan Clinical Microbiology Laboratory	Lauring Lab, University of Michigan, Department of Microbiology and Immunology	Valesano et al
USA/MI-UM-10038128858/2021	EPI_ISL_1014809	University of Michigan Clinical Microbiology Laboratory	Lauring Lab, University of Michigan, Department of Microbiology and Immunology	Valesano et al
USA/MI-UM-10038128870/2021	EPI_ISL_1014808	University of Michigan Clinical Microbiology Laboratory	Lauring Lab, University of Michigan, Department of Microbiology and Immunology	Valesano et al
USA/MI-UM-10038131441/2021	EPI_ISL_955937	University of Michigan Clinical Microbiology Laboratory	Lauring Lab, University of Michigan, Department of Microbiology and Immunology	Valesano et al
USA/MI-UM-10038218083/2021	EPI_ISL_1059077	University of Michigan Clinical Microbiology Laboratory	Lauring Lab, University of Michigan, Department of Microbiology and Immunology	Valesano et al
USA/MI-UM-10038240757/2021	EPI_ISL_1059093	University of Michigan Clinical Microbiology Laboratory	Lauring Lab, University of Michigan, Department of Microbiology and Immunology	Valesano et al
USA/MI-UM-10038268305/2021	EPI_ISL_1059092	University of Michigan Clinical Microbiology Laboratory	Lauring Lab, University of Michigan, Department of Microbiology and Immunology	Valesano et al
USA/MI-UM-10038287733/2021	EPI_ISL_1200905	University of Michigan Clinical Microbiology Laboratory	Lauring Lab, University of Michigan, Department of Microbiology and Immunology	Valesano et al
USA/MI-UM-10038339553/2021	EPI_ISL_1200906	University of Michigan Clinical Microbiology Laboratory	Lauring Lab, University of Michigan, Department of Microbiology and Immunology	Valesano et al
USA/MI-UM-10038352187/2021	EPI_ISL_1200914	University of Michigan Clinical Microbiology Laboratory	Lauring Lab, University of Michigan, Department of Microbiology and Immunology	Valesano et al
USA/MI-UM-10038352776/2021	EPI_ISL_1200913	University of Michigan Clinical Microbiology Laboratory	Lauring Lab, University of Michigan, Department of Microbiology and Immunology	Valesano et al
USA/MI-UM-10038362361/2021	EPI_ISL_1200904	University of Michigan Clinical Microbiology Laboratory	Lauring Lab, University of Michigan, Department of Microbiology and Immunology	Valesano et al
USA/MI-UM-10038369351/2021	EPI_ISL_1200915	University of Michigan Clinical Microbiology Laboratory	Lauring Lab, University of Michigan, Department of Microbiology and Immunology	Valesano et al
USA/MI-UM-10038373337/2021	EPI_ISL_1196904	University of Michigan Clinical Microbiology Laboratory	Lauring Lab, University of Michigan, Department of Microbiology and Immunology	Valesano et al
USA/MI-UM-10038389868/2021	EPI_ISL_1200907	University of Michigan Clinical Microbiology Laboratory	Lauring Lab, University of Michigan, Department of Microbiology and Immunology	Valesano et al
USA/MI-UM-10038406351/2021	EPI_ISL_1200908	University of Michigan Clinical Microbiology Laboratory	Lauring Lab, University of Michigan, Department of Microbiology and Immunology	Valesano et al
USA/MI-UM-10038445622/2021	EPI_ISL_1200910	University of Michigan Clinical Microbiology Laboratory	Lauring Lab, University of Michigan, Department of Microbiology and Immunology	Valesano et al
USA/MI-UM-10038453296/2021	EPI_ISL_1200909	University of Michigan Clinical Microbiology Laboratory	Lauring Lab, University of Michigan, Department of Microbiology and Immunology	Valesano et al
USA/MI-UM-10038461575/2021	EPI_ISL_1200911	University of Michigan Clinical Microbiology Laboratory	Lauring Lab, University of Michigan, Department of Microbiology and Immunology	Valesano et al
USA/MI-UM-10038473896/2021	EPI_ISL_1200917	University of Michigan Clinical Microbiology Laboratory	Lauring Lab, University of Michigan, Department of Microbiology and Immunology	Valesano et al
USA/MI-UM-10038473920/2021	EPI_ISL_1200916	University of Michigan Clinical Microbiology Laboratory	Lauring Lab, University of Michigan, Department of Microbiology and Immunology	Valesano et al
USA/MI-UM-10038505972/2021	EPI_ISL_1261010	University of Michigan Clinical Microbiology Laboratory	Lauring Lab, University of Michigan, Department of Microbiology and Immunology	Valesano et al
USA/MI-UM-10038525827/2021	EPI_ISL_1261006	University of Michigan Clinical Microbiology Laboratory	Lauring Lab, University of Michigan, Department of Microbiology and Immunology	Valesano et al
USA/MI-UM-10038551265/2021	EPI_ISL_1260977	University of Michigan Clinical Microbiology Laboratory	Lauring Lab, University of Michigan, Department of Microbiology and Immunology	Valesano et al
USA/MI-UM-10038578237/2021	EPI_ISL_1260987	University of Michigan Clinical Microbiology Laboratory	Lauring Lab, University of Michigan, Department of Microbiology and Immunology	Valesano et al
USA/MI-UM-10038611075/2021	EPI_ISL_1261008	University of Michigan Clinical Microbiology Laboratory	Lauring Lab, University of Michigan, Department of Microbiology and Immunology	Valesano et al
USA/MI-UM-10038611077/2021	EPI_ISL_1261007	University of Michigan Clinical Microbiology Laboratory	Lauring Lab, University of Michigan, Department of Microbiology and Immunology	Valesano et al
USA/MI-UM-10038621428/2021	EPI_ISL_1261011	University of Michigan Clinical Microbiology Laboratory	Lauring Lab, University of Michigan, Department of Microbiology and Immunology	Valesano et al
USA/MI-UM-10038629727/2021	EPI_ISL_1261012	University of Michigan Clinical Microbiology Laboratory	Lauring Lab, University of Michigan, Department of Microbiology and Immunology	Valesano et al
USA/MI-UM-10038632426/2021	EPI_ISL_1260988	University of Michigan Clinical Microbiology Laboratory	Lauring Lab, University of Michigan, Department of Microbiology and Immunology	Valesano et al
USA/MI-UM-10038649723/2021	EPI_ISL_1260974	University of Michigan Clinical Microbiology Laboratory	Lauring Lab, University of Michigan, Department of Microbiology and Immunology	Valesano et al
USA/MI-UM-10038664923/2021	EPI_ISL_1291599	University of Michigan Clinical Microbiology Laboratory	Lauring Lab, University of Michigan, Department of Microbiology and Immunology	Valesano et al
USA/MI-UM-10038665311/2021	EPI_ISL_1291584	University of Michigan Clinical Microbiology Laboratory	Lauring Lab, University of Michigan, Department of Microbiology and Immunology	Valesano et al
USA/MI-UM-10038666915/2021	EPI_ISL_1291596	University of Michigan Clinical Microbiology Laboratory	Lauring Lab, University of Michigan, Department of Microbiology and Immunology	Valesano et al
USA/MI-UM-10038668275/2021	EPI_ISL_1291593	University of Michigan Clinical Microbiology Laboratory	Lauring Lab, University of Michigan, Department of Microbiology and Immunology	Valesano et al
USA/MI-UM-10038672100/2021	EPI_ISL_1314267	University of Michigan Clinical Microbiology Laboratory	Lauring Lab, University of Michigan, Department of Microbiology and Immunology	Valesano et al
USA/MI-UM-10038674634/2021	EPI_ISL_1291594	University of Michigan Clinical Microbiology Laboratory	Lauring Lab, University of Michigan, Department of Microbiology and Immunology	Valesano et al
USA/MI-UM-10038675189/2021	EPI_ISL_1291586	University of Michigan Clinical Microbiology Laboratory	Lauring Lab, University of Michigan, Department of Microbiology and Immunology	Valesano et al
USA/MI-UM-10038696724/2021	EPI_ISL_1291597	University of Michigan Clinical Microbiology Laboratory	Lauring Lab, University of Michigan, Department of Microbiology and Immunology	Valesano et al
USA/MI-UM-10038698967/2021	EPI_ISL_1291600	University of Michigan Clinical Microbiology Laboratory	Lauring Lab, University of Michigan, Department of Microbiology and Immunology	Valesano et al
USA/MI-UM-10038703523/2021	EPI_ISL_1291592	University of Michigan Clinical Microbiology Laboratory	Lauring Lab, University of Michigan, Department of Microbiology and Immunology	Valesano et al
USA/MI-UM-10038707641/2021	EPI_ISL_1291590	University of Michigan Clinical Microbiology Laboratory	Lauring Lab, University of Michigan, Department of Microbiology and Immunology	Valesano et al
USA/MI-UM-10038708697/2021	EPI_ISL_1291587	University of Michigan Clinical Microbiology Laboratory	Lauring Lab, University of Michigan, Department of Microbiology and Immunology	Valesano et al
USA/MI-UM-10038724840/2021	EPI_ISL_1404249	University of Michigan Clinical Microbiology Laboratory	Lauring Lab, University of Michigan, Department of Microbiology and Immunology	Valesano et al
USA/MI-UM-10038727608/2021	EPI_ISL_1404252	University of Michigan Clinical Microbiology Laboratory	Lauring Lab, University of Michigan, Department of Microbiology and Immunology	Valesano et al
USA/MI-UM-10038735210/2021	EPI_ISL_1314269	University of Michigan Clinical Microbiology Laboratory	Lauring Lab, University of Michigan, Department of Microbiology and Immunology	Valesano et al
USA/MI-UM-10038746489/2021	EPI_ISL_1404264	University of Michigan Clinical Microbiology Laboratory	Lauring Lab, University of Michigan, Department of Microbiology and Immunology	Valesano et al
USA/MI-UM-10038749569/2021	EPI_ISL_1404254	University of Michigan Clinical Microbiology Laboratory	Lauring Lab, University of Michigan, Department of Microbiology and Immunology	Valesano et al
USA/MI-UM-10038750155/2021	EPI_ISL_1404257	University of Michigan Clinical Microbiology Laboratory	Lauring Lab, University of Michigan, Department of Microbiology and Immunology	Valesano et al
USA/MI-UM-10038752816/2021	EPI_ISL_1314268	University of Michigan Clinical Microbiology Laboratory	Lauring Lab, University of Michigan, Department of Microbiology and Immunology	Valesano et al
USA/MI-UM-10038754536/2021	EPI_ISL_1404261	University of Michigan Clinical Microbiology Laboratory	Lauring Lab, University of Michigan, Department of Microbiology and Immunology	Valesano et al
USA/MI-UM-10038755802/2021	EPI_ISL_1404255	University of Michigan Clinical Microbiology Laboratory	Lauring Lab, University of Michigan, Department of Microbiology and Immunology	Valesano et al
USA/MI-UM-10038756027/2021	EPI_ISL_1404260	University of Michigan Clinical Microbiology Laboratory	Lauring Lab, University of Michigan, Department of Microbiology and Immunology	Valesano et al
USA/MI-UM-10038756656/2021	EPI_ISL_1314266	University of Michigan Clinical Microbiology Laboratory	Lauring Lab, University of Michigan, Department of Microbiology and Immunology	Valesano et al
USA/MI-UM-10038757223/2021	EPI_ISL_1404258	University of Michigan Clinical Microbiology Laboratory	Lauring Lab, University of Michigan, Department of Microbiology and Immunology	Valesano et al
USA/MI-UM-10038764252/2021	EPI_ISL_1404278	University of Michigan Clinical Microbiology Laboratory	Lauring Lab, University of Michigan, Department of Microbiology and Immunology	Valesano et al
USA/MI-UM-10038766061/2021	EPI_ISL_1404266	University of Michigan Clinical Microbiology Laboratory	Lauring Lab, University of Michigan, Department of Microbiology and Immunology	Valesano et al
USA/MI-UM-10038770723/2021	EPI_ISL_1582515	University of Michigan Clinical Microbiology Laboratory	Lauring Lab, University of Michigan, Department of Microbiology and Immunology	Valesano et al
USA/MI-UM-10038780467/2021	EPI_ISL_1404270	University of Michigan Clinical Microbiology Laboratory	Lauring Lab, University of Michigan, Department of Microbiology and Immunology	Valesano et al
USA/MI-UM-10038782053/2021	EPI_ISL_1404294	University of Michigan Clinical Microbiology Laboratory	Lauring Lab, University of Michigan, Department of Microbiology and Immunology	Valesano et al
USA/MI-UM-10038783468/2021	EPI_ISL_1404295	University of Michigan Clinical Microbiology Laboratory	Lauring Lab, University of Michigan, Department of Microbiology and Immunology	Valesano et al
USA/MI-UM-10038787401/2021	EPI_ISL_1404287	University of Michigan Clinical Microbiology Laboratory	Lauring Lab, University of Michigan, Department of Microbiology and Immunology	Valesano et al
USA/MI-UM-10038787581/2021	EPI_ISL_1404304	University of Michigan Clinical Microbiology Laboratory	Lauring Lab, University of Michigan, Department of Microbiology and Immunology	Valesano et al
USA/MI-UM-10038787714/2021	EPI_ISL_1404301	University of Michigan Clinical Microbiology Laboratory	Lauring Lab, University of Michigan, Department of Microbiology and Immunology	Valesano et al
USA/MI-UM-10038787731/2021	EPI_ISL_1404276	University of Michigan Clinical Microbiology Laboratory	Lauring Lab, University of Michigan, Department of Microbiology and Immunology	Valesano et al
USA/MI-UM-10038787924/2021	EPI_ISL_1404288	University of Michigan Clinical Microbiology Laboratory	Lauring Lab, University of Michigan, Department of Microbiology and Immunology	Valesano et al
USA/MI-UM-10038790894/2021	EPI_ISL_1404282	University of Michigan Clinical Microbiology Laboratory	Lauring Lab, University of Michigan, Department of Microbiology and Immunology	Valesano et al
USA/MI-UM-10038800655/2021	EPI_ISL_1404307	University of Michigan Clinical Microbiology Laboratory	Lauring Lab, University of Michigan, Department of Microbiology and Immunology	Valesano et al
USA/MI-UM-10038801829/2021	EPI_ISL_1404289	University of Michigan Clinical Microbiology Laboratory	Lauring Lab, University of Michigan, Department of Microbiology and Immunology	Valesano et al
USA/MI-UM-10038804444/2021	EPI_ISL_1404272	University of Michigan Clinical Microbiology Laboratory	Lauring Lab, University of Michigan, Department of Microbiology and Immunology	Valesano et al
USA/MI-UM-10038804500/2021	EPI_ISL_1404290	University of Michigan Clinical Microbiology Laboratory	Lauring Lab, University of Michigan, Department of Microbiology and Immunology	Valesano et al
USA/MI-UM-10038804599/2021	EPI_ISL_1404277	University of Michigan Clinical Microbiology Laboratory	Lauring Lab, University of Michigan, Department of Microbiology and Immunology	Valesano et al
USA/MI-UM-10038807101/2021	EPI_ISL_1404274	University of Michigan Clinical Microbiology Laboratory	Lauring Lab, University of Michigan, Department of Microbiology and Immunology	Valesano et al
USA/MI-UM-10038808737/2021	EPI_ISL_1404298	University of Michigan Clinical Microbiology Laboratory	Lauring Lab, University of Michigan, Department of Microbiology and Immunology	Valesano et al
USA/MI-UM-10038815409/2021	EPI_ISL_1404291	University of Michigan Clinical Microbiology Laboratory	Lauring Lab, University of Michigan, Department of Microbiology and Immunology	Valesano et al
USA/MI-UM-10038818678/2021	EPI_ISL_1404268	University of Michigan Clinical Microbiology Laboratory	Lauring Lab, University of Michigan, Department of Microbiology and Immunology	Valesano et al
USA/MI-UM-10038819785/2021	EPI_ISL_1404300	University of Michigan Clinical Microbiology Laboratory	Lauring Lab, University of Michigan, Department of Microbiology and Immunology	Valesano et al
USA/MI-UM-10038823624/2021	EPI_ISL_1404267	University of Michigan Clinical Microbiology Laboratory	Lauring Lab, University of Michigan, Department of Microbiology and Immunology	Valesano et al
USA/MI-UM-10038823903/2021	EPI_ISL_1404303	University of Michigan Clinical Microbiology Laboratory	Lauring Lab, University of Michigan, Department of Microbiology and Immunology	Valesano et al
USA/MI-UM-10038826027/2021	EPI_ISL_1404316	University of Michigan Clinical Microbiology Laboratory	Lauring Lab, University of Michigan, Department of Microbiology and Immunology	Valesano et al
USA/MI-UM-10038826645/2021	EPI_ISL_1404279	University of Michigan Clinical Microbiology Laboratory	Lauring Lab, University of Michigan, Department of Microbiology and Immunology	Valesano et al
USA/MI-UM-10038828254/2021	EPI_ISL_1404326	University of Michigan Clinical Microbiology Laboratory	Lauring Lab, University of Michigan, Department of Microbiology and Immunology	Valesano et al
USA/MI-UM-10038829312/2021	EPI_ISL_1404275	University of Michigan Clinical Microbiology Laboratory	Lauring Lab, University of Michigan, Department of Microbiology and Immunology	Valesano et al
USA/MI-UM-10038830305/2021	EPI_ISL_1406259	University of Michigan Clinical Microbiology Laboratory	Lauring Lab, University of Michigan, Department of Microbiology and Immunology	Valesano et al
USA/MI-UM-10038839142/2021	EPI_ISL_1404339	University of Michigan Clinical Microbiology Laboratory	Lauring Lab, University of Michigan, Department of Microbiology and Immunology	Valesano et al
USA/MI-UM-10038847010/2021	EPI_ISL_1404345	University of Michigan Clinical Microbiology Laboratory	Lauring Lab, University of Michigan, Department of Microbiology and Immunology	Valesano et al
USA/MI-UM-10038849392/2021	EPI_ISL_1404330	University of Michigan Clinical Microbiology Laboratory	Lauring Lab, University of Michigan, Department of Microbiology and Immunology	Valesano et al
USA/MI-UM-10038850688/2021	EPI_ISL_1404327	University of Michigan Clinical Microbiology Laboratory	Lauring Lab, University of Michigan, Department of Microbiology and Immunology	Valesano et al
USA/MI-UM-10038850702/2021	EPI_ISL_1404309	University of Michigan Clinical Microbiology Laboratory	Lauring Lab, University of Michigan, Department of Microbiology and Immunology	Valesano et al
USA/MI-UM-10038850744/2021	EPI_ISL_1404317	University of Michigan Clinical Microbiology Laboratory	Lauring Lab, University of Michigan, Department of Microbiology and Immunology	Valesano et al
USA/MI-UM-10038858604/2021	EPI_ISL_1404341	University of Michigan Clinical Microbiology Laboratory	Lauring Lab, University of Michigan, Department of Microbiology and Immunology	Valesano et al
USA/MI-UM-10038862090/2021	EPI_ISL_1404347	University of Michigan Clinical Microbiology Laboratory	Lauring Lab, University of Michigan, Department of Microbiology and Immunology	Valesano et al
USA/MI-UM-10038862109/2021	EPI_ISL_1404318	University of Michigan Clinical Microbiology Laboratory	Lauring Lab, University of Michigan, Department of Microbiology and Immunology	Valesano et al
USA/MI-UM-10038862437/2021	EPI_ISL_1404328	University of Michigan Clinical Microbiology Laboratory	Lauring Lab, University of Michigan, Department of Microbiology and Immunology	Valesano et al
USA/MI-UM-10038862456/2021	EPI_ISL_1404331	University of Michigan Clinical Microbiology Laboratory	Lauring Lab, University of Michigan, Department of Microbiology and Immunology	Valesano et al
USA/MI-UM-10038865475/2021	EPI_ISL_1404349	University of Michigan Clinical Microbiology Laboratory	Lauring Lab, University of Michigan, Department of Microbiology and Immunology	Valesano et al
USA/MI-UM-10038866044/2021	EPI_ISL_1404323	University of Michigan Clinical Microbiology Laboratory	Lauring Lab, University of Michigan, Department of Microbiology and Immunology	Valesano et al
USA/MI-UM-10038866773/2021	EPI_ISL_1404308	University of Michigan Clinical Microbiology Laboratory	Lauring Lab, University of Michigan, Department of Microbiology and Immunology	Valesano et al
USA/MI-UM-10038867173/2021	EPI_ISL_1404329	University of Michigan Clinical Microbiology Laboratory	Lauring Lab, University of Michigan, Department of Microbiology and Immunology	Valesano et al
USA/MI-UM-10038868150/2021	EPI_ISL_1404322	University of Michigan Clinical Microbiology Laboratory	Lauring Lab, University of Michigan, Department of Microbiology and Immunology	Valesano et al
USA/MI-UM-10038868207/2021	EPI_ISL_1404343	University of Michigan Clinical Microbiology Laboratory	Lauring Lab, University of Michigan, Department of Microbiology and Immunology	Valesano et al
USA/MI-UM-10038869457/2021	EPI_ISL_1404311	University of Michigan Clinical Microbiology Laboratory	Lauring Lab, University of Michigan, Department of Microbiology and Immunology	Valesano et al
USA/MI-UM-10038869832/2021	EPI_ISL_1404344	University of Michigan Clinical Microbiology Laboratory	Lauring Lab, University of Michigan, Department of Microbiology and Immunology	Valesano et al
USA/MI-UM-10038886939/2021	EPI_ISL_1404314	University of Michigan Clinical Microbiology Laboratory	Lauring Lab, University of Michigan, Department of Microbiology and Immunology	Valesano et al
USA/MI-UM-10038895135/2021	EPI_ISL_1491431	University of Michigan Clinical Microbiology Laboratory	Lauring Lab, University of Michigan, Department of Microbiology and Immunology	Valesano et al
USA/MI-UM-10038896120/2021	EPI_ISL_1491410	University of Michigan Clinical Microbiology Laboratory	Lauring Lab, University of Michigan, Department of Microbiology and Immunology	Valesano et al
USA/MI-UM-10038900145/2021	EPI_ISL_1491438	University of Michigan Clinical Microbiology Laboratory	Lauring Lab, University of Michigan, Department of Microbiology and Immunology	Valesano et al
USA/MI-UM-10038902681/2021	EPI_ISL_1491415	University of Michigan Clinical Microbiology Laboratory	Lauring Lab, University of Michigan, Department of Microbiology and Immunology	Valesano et al
USA/MI-UM-10038903505/2021	EPI_ISL_1491414	University of Michigan Clinical Microbiology Laboratory	Lauring Lab, University of Michigan, Department of Microbiology and Immunology	Valesano et al
USA/MI-UM-10038904940/2021	EPI_ISL_1491411	University of Michigan Clinical Microbiology Laboratory	Lauring Lab, University of Michigan, Department of Microbiology and Immunology	Valesano et al
USA/MI-UM-10038905674/2021	EPI_ISL_1491439	University of Michigan Clinical Microbiology Laboratory	Lauring Lab, University of Michigan, Department of Microbiology and Immunology	Valesano et al
USA/MI-UM-10038908668/2021	EPI_ISL_1491422	University of Michigan Clinical Microbiology Laboratory	Lauring Lab, University of Michigan, Department of Microbiology and Immunology	Valesano et al
USA/MI-UM-10038914723/2021	EPI_ISL_1491432	University of Michigan Clinical Microbiology Laboratory	Lauring Lab, University of Michigan, Department of Microbiology and Immunology	Valesano et al
USA/MI-UM-10038916115/2021	EPI_ISL_1491430	University of Michigan Clinical Microbiology Laboratory	Lauring Lab, University of Michigan, Department of Microbiology and Immunology	Valesano et al
USA/MI-UM-10038918536/2021	EPI_ISL_1491412	University of Michigan Clinical Microbiology Laboratory	Lauring Lab, University of Michigan, Department of Microbiology and Immunology	Valesano et al
USA/MI-UM-10038921137/2021	EPI_ISL_1491408	University of Michigan Clinical Microbiology Laboratory	Lauring Lab, University of Michigan, Department of Microbiology and Immunology	Valesano et al
USA/MI-UM-10038922708/2021	EPI_ISL_1491423	University of Michigan Clinical Microbiology Laboratory	Lauring Lab, University of Michigan, Department of Microbiology and Immunology	Valesano et al
USA/MI-UM-10038924771/2021	EPI_ISL_1491416	University of Michigan Clinical Microbiology Laboratory	Lauring Lab, University of Michigan, Department of Microbiology and Immunology	Valesano et al
USA/MI-UM-10038924965/2021	EPI_ISL_1493047	University of Michigan Clinical Microbiology Laboratory	Lauring Lab, University of Michigan, Department of Microbiology and Immunology	Valesano et al
USA/MI-UM-10038925691/2021	EPI_ISL_1491442	University of Michigan Clinical Microbiology Laboratory	Lauring Lab, University of Michigan, Department of Microbiology and Immunology	Valesano et al
USA/MI-UM-10038925862/2021	EPI_ISL_1491448	University of Michigan Clinical Microbiology Laboratory	Lauring Lab, University of Michigan, Department of Microbiology and Immunology	Valesano et al
USA/MI-UM-10038933189/2021	EPI_ISL_1491460	University of Michigan Clinical Microbiology Laboratory	Lauring Lab, University of Michigan, Department of Microbiology and Immunology	Valesano et al
USA/MI-UM-10038935089/2021	EPI_ISL_1491420	University of Michigan Clinical Microbiology Laboratory	Lauring Lab, University of Michigan, Department of Microbiology and Immunology	Valesano et al
USA/MI-UM-10038936711/2021	EPI_ISL_1491428	University of Michigan Clinical Microbiology Laboratory	Lauring Lab, University of Michigan, Department of Microbiology and Immunology	Valesano et al
USA/MI-UM-10038936727/2021	EPI_ISL_1491444	University of Michigan Clinical Microbiology Laboratory	Lauring Lab, University of Michigan, Department of Microbiology and Immunology	Valesano et al
USA/MI-UM-10038936975/2021	EPI_ISL_1491459	University of Michigan Clinical Microbiology Laboratory	Lauring Lab, University of Michigan, Department of Microbiology and Immunology	Valesano et al
USA/MI-UM-10038937095/2021	EPI_ISL_1491436	University of Michigan Clinical Microbiology Laboratory	Lauring Lab, University of Michigan, Department of Microbiology and Immunology	Valesano et al
USA/MI-UM-10038937108/2021	EPI_ISL_1491433	University of Michigan Clinical Microbiology Laboratory	Lauring Lab, University of Michigan, Department of Microbiology and Immunology	Valesano et al
USA/MI-UM-10038937116/2021	EPI_ISL_1491443	University of Michigan Clinical Microbiology Laboratory	Lauring Lab, University of Michigan, Department of Microbiology and Immunology	Valesano et al
USA/MI-UM-10038941020/2021	EPI_ISL_1491437	University of Michigan Clinical Microbiology Laboratory	Lauring Lab, University of Michigan, Department of Microbiology and Immunology	Valesano et al
USA/MI-UM-10038941478/2021	EPI_ISL_1491461	University of Michigan Clinical Microbiology Laboratory	Lauring Lab, University of Michigan, Department of Microbiology and Immunology	Valesano et al
USA/MI-UM-10038942032/2021	EPI_ISL_1491421	University of Michigan Clinical Microbiology Laboratory	Lauring Lab, University of Michigan, Department of Microbiology and Immunology	Valesano et al
USA/MI-UM-10038944198/2021	EPI_ISL_1491418	University of Michigan Clinical Microbiology Laboratory	Lauring Lab, University of Michigan, Department of Microbiology and Immunology	Valesano et al
USA/MI-UM-10038953308/2021	EPI_ISL_1491493	University of Michigan Clinical Microbiology Laboratory	Lauring Lab, University of Michigan, Department of Microbiology and Immunology	Valesano et al
USA/MI-UM-10038954721/2021	EPI_ISL_1491483	University of Michigan Clinical Microbiology Laboratory	Lauring Lab, University of Michigan, Department of Microbiology and Immunology	Valesano et al
USA/MI-UM-10038955176/2021	EPI_ISL_1491512	University of Michigan Clinical Microbiology Laboratory	Lauring Lab, University of Michigan, Department of Microbiology and Immunology	Valesano et al
USA/MI-UM-10038955645/2021	EPI_ISL_1491451	University of Michigan Clinical Microbiology Laboratory	Lauring Lab, University of Michigan, Department of Microbiology and Immunology	Valesano et al
USA/MI-UM-10038955709/2021	EPI_ISL_1491469	University of Michigan Clinical Microbiology Laboratory	Lauring Lab, University of Michigan, Department of Microbiology and Immunology	Valesano et al
USA/MI-UM-10038960862/2021	EPI_ISL_1491492	University of Michigan Clinical Microbiology Laboratory	Lauring Lab, University of Michigan, Department of Microbiology and Immunology	Valesano et al
USA/MI-UM-10038961359/2021	EPI_ISL_1491500	University of Michigan Clinical Microbiology Laboratory	Lauring Lab, University of Michigan, Department of Microbiology and Immunology	Valesano et al
USA/MI-UM-10038961370/2021	EPI_ISL_1491471	University of Michigan Clinical Microbiology Laboratory	Lauring Lab, University of Michigan, Department of Microbiology and Immunology	Valesano et al
USA/MI-UM-10038961472/2021	EPI_ISL_1491463	University of Michigan Clinical Microbiology Laboratory	Lauring Lab, University of Michigan, Department of Microbiology and Immunology	Valesano et al
USA/MI-UM-10038961503/2021	EPI_ISL_1491454	University of Michigan Clinical Microbiology Laboratory	Lauring Lab, University of Michigan, Department of Microbiology and Immunology	Valesano et al
USA/MI-UM-10038962102/2021	EPI_ISL_1491503	University of Michigan Clinical Microbiology Laboratory	Lauring Lab, University of Michigan, Department of Microbiology and Immunology	Valesano et al
USA/MI-UM-10038962788/2021	EPI_ISL_1491456	University of Michigan Clinical Microbiology Laboratory	Lauring Lab, University of Michigan, Department of Microbiology and Immunology	Valesano et al
USA/MI-UM-10038963182/2021	EPI_ISL_1491476	University of Michigan Clinical Microbiology Laboratory	Lauring Lab, University of Michigan, Department of Microbiology and Immunology	Valesano et al
USA/MI-UM-10038963435/2021	EPI_ISL_1491494	University of Michigan Clinical Microbiology Laboratory	Lauring Lab, University of Michigan, Department of Microbiology and Immunology	Valesano et al
USA/MI-UM-10038963963/2021	EPI_ISL_1491452	University of Michigan Clinical Microbiology Laboratory	Lauring Lab, University of Michigan, Department of Microbiology and Immunology	Valesano et al
USA/MI-UM-10038964486/2021	EPI_ISL_1491477	University of Michigan Clinical Microbiology Laboratory	Lauring Lab, University of Michigan, Department of Microbiology and Immunology	Valesano et al
USA/MI-UM-10038966588/2021	EPI_ISL_1491505	University of Michigan Clinical Microbiology Laboratory	Lauring Lab, University of Michigan, Department of Microbiology and Immunology	Valesano et al
USA/MI-UM-10038971628/2021	EPI_ISL_1491507	University of Michigan Clinical Microbiology Laboratory	Lauring Lab, University of Michigan, Department of Microbiology and Immunology	Valesano et al
USA/MI-UM-10038975880/2021	EPI_ISL_1491487	University of Michigan Clinical Microbiology Laboratory	Lauring Lab, University of Michigan, Department of Microbiology and Immunology	Valesano et al
USA/MI-UM-10038977747/2021	EPI_ISL_1491472	University of Michigan Clinical Microbiology Laboratory	Lauring Lab, University of Michigan, Department of Microbiology and Immunology	Valesano et al
USA/MI-UM-10038980281/2021	EPI_ISL_1491473	University of Michigan Clinical Microbiology Laboratory	Lauring Lab, University of Michigan, Department of Microbiology and Immunology	Valesano et al
USA/MI-UM-10038981386/2021	EPI_ISL_1491465	University of Michigan Clinical Microbiology Laboratory	Lauring Lab, University of Michigan, Department of Microbiology and Immunology	Valesano et al
USA/MI-UM-10038981591/2021	EPI_ISL_1491496	University of Michigan Clinical Microbiology Laboratory	Lauring Lab, University of Michigan, Department of Microbiology and Immunology	Valesano et al
USA/MI-UM-10038983502/2021	EPI_ISL_1491506	University of Michigan Clinical Microbiology Laboratory	Lauring Lab, University of Michigan, Department of Microbiology and Immunology	Valesano et al
USA/MI-UM-10038983690/2021	EPI_ISL_1491497	University of Michigan Clinical Microbiology Laboratory	Lauring Lab, University of Michigan, Department of Microbiology and Immunology	Valesano et al
USA/MI-UM-10038984059/2021	EPI_ISL_1491486	University of Michigan Clinical Microbiology Laboratory	Lauring Lab, University of Michigan, Department of Microbiology and Immunology	Valesano et al
USA/MI-UM-10038984254/2021	EPI_ISL_1491489	University of Michigan Clinical Microbiology Laboratory	Lauring Lab, University of Michigan, Department of Microbiology and Immunology	Valesano et al
USA/MI-UM-10038985162/2021	EPI_ISL_1491498	University of Michigan Clinical Microbiology Laboratory	Lauring Lab, University of Michigan, Department of Microbiology and Immunology	Valesano et al
USA/MI-UM-10038986735/2021	EPI_ISL_1491514	University of Michigan Clinical Microbiology Laboratory	Lauring Lab, University of Michigan, Department of Microbiology and Immunology	Valesano et al
USA/MI-UM-10038986746/2021	EPI_ISL_1491474	University of Michigan Clinical Microbiology Laboratory	Lauring Lab, University of Michigan, Department of Microbiology and Immunology	Valesano et al
USA/MI-UM-10038991172/2021	EPI_ISL_1491481	University of Michigan Clinical Microbiology Laboratory	Lauring Lab, University of Michigan, Department of Microbiology and Immunology	Valesano et al
USA/MI-UM-10038991331/2021	EPI_ISL_1491491	University of Michigan Clinical Microbiology Laboratory	Lauring Lab, University of Michigan, Department of Microbiology and Immunology	Valesano et al
USA/MI-UM-10038991637/2021	EPI_ISL_1491467	University of Michigan Clinical Microbiology Laboratory	Lauring Lab, University of Michigan, Department of Microbiology and Immunology	Valesano et al
USA/MI-UM-10038992102/2021	EPI_ISL_1491458	University of Michigan Clinical Microbiology Laboratory	Lauring Lab, University of Michigan, Department of Microbiology and Immunology	Valesano et al
USA/MI-UM-10038992531/2021	EPI_ISL_1491509	University of Michigan Clinical Microbiology Laboratory	Lauring Lab, University of Michigan, Department of Microbiology and Immunology	Valesano et al
USA/MI-UM-10038993955/2021	EPI_ISL_1491490	University of Michigan Clinical Microbiology Laboratory	Lauring Lab, University of Michigan, Department of Microbiology and Immunology	Valesano et al
USA/MI-UM-10038994687/2021	EPI_ISL_1491466	University of Michigan Clinical Microbiology Laboratory	Lauring Lab, University of Michigan, Department of Microbiology and Immunology	Valesano et al
USA/MI-UM-10039004212/2021	EPI_ISL_1580356	University of Michigan Clinical Microbiology Laboratory	Lauring Lab, University of Michigan, Department of Microbiology and Immunology	Valesano et al
USA/MI-UM-10039006459/2021	EPI_ISL_1580360	University of Michigan Clinical Microbiology Laboratory	Lauring Lab, University of Michigan, Department of Microbiology and Immunology	Valesano et al
USA/MI-UM-10039009324/2021	EPI_ISL_1580363	University of Michigan Clinical Microbiology Laboratory	Lauring Lab, University of Michigan, Department of Microbiology and Immunology	Valesano et al
USA/MI-UM-10039009687/2021	EPI_ISL_1580364	University of Michigan Clinical Microbiology Laboratory	Lauring Lab, University of Michigan, Department of Microbiology and Immunology	Valesano et al
USA/MI-UM-10039010377/2021	EPI_ISL_1580365	University of Michigan Clinical Microbiology Laboratory	Lauring Lab, University of Michigan, Department of Microbiology and Immunology	Valesano et al
USA/MI-UM-10039012508/2021	EPI_ISL_1580366	University of Michigan Clinical Microbiology Laboratory	Lauring Lab, University of Michigan, Department of Microbiology and Immunology	Valesano et al
USA/MI-UM-10039015251/2021	EPI_ISL_1580370	University of Michigan Clinical Microbiology Laboratory	Lauring Lab, University of Michigan, Department of Microbiology and Immunology	Valesano et al
USA/MI-UM-10039017056/2021	EPI_ISL_1580373	University of Michigan Clinical Microbiology Laboratory	Lauring Lab, University of Michigan, Department of Microbiology and Immunology	Valesano et al
USA/MI-UM-10039017257/2021	EPI_ISL_1580375	University of Michigan Clinical Microbiology Laboratory	Lauring Lab, University of Michigan, Department of Microbiology and Immunology	Valesano et al
USA/MI-UM-10039018162/2021	EPI_ISL_1580377	University of Michigan Clinical Microbiology Laboratory	Lauring Lab, University of Michigan, Department of Microbiology and Immunology	Valesano et al
USA/MI-UM-10039018807/2021	EPI_ISL_1580380	University of Michigan Clinical Microbiology Laboratory	Lauring Lab, University of Michigan, Department of Microbiology and Immunology	Valesano et al
USA/MI-UM-10039024175/2021	EPI_ISL_1651547	University of Michigan Clinical Microbiology Laboratory	Lauring Lab, University of Michigan, Department of Microbiology and Immunology	Valesano et al
USA/MI-UM-10039026197/2021	EPI_ISL_1651548	University of Michigan Clinical Microbiology Laboratory	Lauring Lab, University of Michigan, Department of Microbiology and Immunology	Valesano et al
USA/MI-UM-10039026611/2021	EPI_ISL_1651549	University of Michigan Clinical Microbiology Laboratory	Lauring Lab, University of Michigan, Department of Microbiology and Immunology	Valesano et al
USA/MI-UM-10039028966/2021	EPI_ISL_1580382	University of Michigan Clinical Microbiology Laboratory	Lauring Lab, University of Michigan, Department of Microbiology and Immunology	Valesano et al
USA/MI-UM-10039031259/2021	EPI_ISL_1580384	University of Michigan Clinical Microbiology Laboratory	Lauring Lab, University of Michigan, Department of Microbiology and Immunology	Valesano et al
USA/MI-UM-10039031574/2021	EPI_ISL_1580385	University of Michigan Clinical Microbiology Laboratory	Lauring Lab, University of Michigan, Department of Microbiology and Immunology	Valesano et al
USA/MI-UM-10039032003/2021	EPI_ISL_1580386	University of Michigan Clinical Microbiology Laboratory	Lauring Lab, University of Michigan, Department of Microbiology and Immunology	Valesano et al
USA/MI-UM-10039032017/2021	EPI_ISL_1580387	University of Michigan Clinical Microbiology Laboratory	Lauring Lab, University of Michigan, Department of Microbiology and Immunology	Valesano et al
USA/MI-UM-10039033231/2021	EPI_ISL_1580388	University of Michigan Clinical Microbiology Laboratory	Lauring Lab, University of Michigan, Department of Microbiology and Immunology	Valesano et al
USA/MI-UM-10039034929/2021	EPI_ISL_1580389	University of Michigan Clinical Microbiology Laboratory	Lauring Lab, University of Michigan, Department of Microbiology and Immunology	Valesano et al
USA/MI-UM-10039042040/2021	EPI_ISL_1580396	University of Michigan Clinical Microbiology Laboratory	Lauring Lab, University of Michigan, Department of Microbiology and Immunology	Valesano et al
USA/MI-UM-10039042445/2021	EPI_ISL_1580397	University of Michigan Clinical Microbiology Laboratory	Lauring Lab, University of Michigan, Department of Microbiology and Immunology	Valesano et al
USA/MI-UM-10039042586/2021	EPI_ISL_1651551	University of Michigan Clinical Microbiology Laboratory	Lauring Lab, University of Michigan, Department of Microbiology and Immunology	Valesano et al
USA/MI-UM-10039042591/2021	EPI_ISL_1580398	University of Michigan Clinical Microbiology Laboratory	Lauring Lab, University of Michigan, Department of Microbiology and Immunology	Valesano et al
USA/MI-UM-10039043278/2021	EPI_ISL_1580399	University of Michigan Clinical Microbiology Laboratory	Lauring Lab, University of Michigan, Department of Microbiology and Immunology	Valesano et al
USA/MI-UM-10039044166/2021	EPI_ISL_1580400	University of Michigan Clinical Microbiology Laboratory	Lauring Lab, University of Michigan, Department of Microbiology and Immunology	Valesano et al
USA/MI-UM-10039045618/2021	EPI_ISL_1580401	University of Michigan Clinical Microbiology Laboratory	Lauring Lab, University of Michigan, Department of Microbiology and Immunology	Valesano et al
USA/MI-UM-10039045817/2021	EPI_ISL_1580402	University of Michigan Clinical Microbiology Laboratory	Lauring Lab, University of Michigan, Department of Microbiology and Immunology	Valesano et al
USA/MI-UM-10039045834/2021	EPI_ISL_1580403	University of Michigan Clinical Microbiology Laboratory	Lauring Lab, University of Michigan, Department of Microbiology and Immunology	Valesano et al
USA/MI-UM-10039045840/2021	EPI_ISL_1651554	University of Michigan Clinical Microbiology Laboratory	Lauring Lab, University of Michigan, Department of Microbiology and Immunology	Valesano et al
USA/MI-UM-10039046067/2021	EPI_ISL_1651555	University of Michigan Clinical Microbiology Laboratory	Lauring Lab, University of Michigan, Department of Microbiology and Immunology	Valesano et al
USA/MI-UM-10039047691/2021	EPI_ISL_1651556	University of Michigan Clinical Microbiology Laboratory	Lauring Lab, University of Michigan, Department of Microbiology and Immunology	Valesano et al
USA/MI-UM-10039049189/2021	EPI_ISL_1580404	University of Michigan Clinical Microbiology Laboratory	Lauring Lab, University of Michigan, Department of Microbiology and Immunology	Valesano et al
USA/MI-UM-10039050237/2021	EPI_ISL_1651557	University of Michigan Clinical Microbiology Laboratory	Lauring Lab, University of Michigan, Department of Microbiology and Immunology	Valesano et al
USA/MI-UM-10039050931/2021	EPI_ISL_1651558	University of Michigan Clinical Microbiology Laboratory	Lauring Lab, University of Michigan, Department of Microbiology and Immunology	Valesano et al
USA/MI-UM-10039054023/2021	EPI_ISL_1580407	University of Michigan Clinical Microbiology Laboratory	Lauring Lab, University of Michigan, Department of Microbiology and Immunology	Valesano et al
USA/MI-UM-10039054036/2021	EPI_ISL_1580408	University of Michigan Clinical Microbiology Laboratory	Lauring Lab, University of Michigan, Department of Microbiology and Immunology	Valesano et al
USA/MI-UM-10039054229/2021	EPI_ISL_1651559	University of Michigan Clinical Microbiology Laboratory	Lauring Lab, University of Michigan, Department of Microbiology and Immunology	Valesano et al
USA/MI-UM-10039060620/2021	EPI_ISL_1580410	University of Michigan Clinical Microbiology Laboratory	Lauring Lab, University of Michigan, Department of Microbiology and Immunology	Valesano et al
USA/MI-UM-10039060654/2021	EPI_ISL_1580411	University of Michigan Clinical Microbiology Laboratory	Lauring Lab, University of Michigan, Department of Microbiology and Immunology	Valesano et al
USA/MI-UM-10039060733/2021	EPI_ISL_1580412	University of Michigan Clinical Microbiology Laboratory	Lauring Lab, University of Michigan, Department of Microbiology and Immunology	Valesano et al
USA/MI-UM-10039061324/2021	EPI_ISL_1651562	University of Michigan Clinical Microbiology Laboratory	Lauring Lab, University of Michigan, Department of Microbiology and Immunology	Valesano et al
USA/MI-UM-10039062347/2021	EPI_ISL_1651563	University of Michigan Clinical Microbiology Laboratory	Lauring Lab, University of Michigan, Department of Microbiology and Immunology	Valesano et al
USA/MI-UM-10039063346/2021	EPI_ISL_1580414	University of Michigan Clinical Microbiology Laboratory	Lauring Lab, University of Michigan, Department of Microbiology and Immunology	Valesano et al
USA/MI-UM-10039063375/2021	EPI_ISL_1580415	University of Michigan Clinical Microbiology Laboratory	Lauring Lab, University of Michigan, Department of Microbiology and Immunology	Valesano et al
USA/MI-UM-10039063894/2021	EPI_ISL_1651564	University of Michigan Clinical Microbiology Laboratory	Lauring Lab, University of Michigan, Department of Microbiology and Immunology	Valesano et al
USA/MI-UM-10039065006/2021	EPI_ISL_1580416	University of Michigan Clinical Microbiology Laboratory	Lauring Lab, University of Michigan, Department of Microbiology and Immunology	Valesano et al
USA/MI-UM-10039065014/2021	EPI_ISL_1651565	University of Michigan Clinical Microbiology Laboratory	Lauring Lab, University of Michigan, Department of Microbiology and Immunology	Valesano et al
USA/MI-UM-10039065024/2021	EPI_ISL_1580417	University of Michigan Clinical Microbiology Laboratory	Lauring Lab, University of Michigan, Department of Microbiology and Immunology	Valesano et al
USA/MI-UM-10039065632/2021	EPI_ISL_1580419	University of Michigan Clinical Microbiology Laboratory	Lauring Lab, University of Michigan, Department of Microbiology and Immunology	Valesano et al
USA/MI-UM-10039065890/2021	EPI_ISL_1580420	University of Michigan Clinical Microbiology Laboratory	Lauring Lab, University of Michigan, Department of Microbiology and Immunology	Valesano et al
USA/MI-UM-10039066120/2021	EPI_ISL_1580421	University of Michigan Clinical Microbiology Laboratory	Lauring Lab, University of Michigan, Department of Microbiology and Immunology	Valesano et al
USA/MI-UM-10039066148/2021	EPI_ISL_1580422	University of Michigan Clinical Microbiology Laboratory	Lauring Lab, University of Michigan, Department of Microbiology and Immunology	Valesano et al
USA/MI-UM-10039066168/2021	EPI_ISL_1580423	University of Michigan Clinical Microbiology Laboratory	Lauring Lab, University of Michigan, Department of Microbiology and Immunology	Valesano et al
USA/MI-UM-10039066185/2021	EPI_ISL_1580424	University of Michigan Clinical Microbiology Laboratory	Lauring Lab, University of Michigan, Department of Microbiology and Immunology	Valesano et al
USA/MI-UM-10039067187/2021	EPI_ISL_1580426	University of Michigan Clinical Microbiology Laboratory	Lauring Lab, University of Michigan, Department of Microbiology and Immunology	Valesano et al
USA/MI-UM-10039067338/2021	EPI_ISL_1580427	University of Michigan Clinical Microbiology Laboratory	Lauring Lab, University of Michigan, Department of Microbiology and Immunology	Valesano et al
USA/MI-UM-10039067532/2021	EPI_ISL_1651567	University of Michigan Clinical Microbiology Laboratory	Lauring Lab, University of Michigan, Department of Microbiology and Immunology	Valesano et al
USA/MI-UM-10039068523/2021	EPI_ISL_1651568	University of Michigan Clinical Microbiology Laboratory	Lauring Lab, University of Michigan, Department of Microbiology and Immunology	Valesano et al
USA/MI-UM-10039068524/2021	EPI_ISL_1651569	University of Michigan Clinical Microbiology Laboratory	Lauring Lab, University of Michigan, Department of Microbiology and Immunology	Valesano et al
USA/MI-UM-10039070892/2021	EPI_ISL_1580431	University of Michigan Clinical Microbiology Laboratory	Lauring Lab, University of Michigan, Department of Microbiology and Immunology	Valesano et al
USA/MI-UM-10039070980/2021	EPI_ISL_1651570	University of Michigan Clinical Microbiology Laboratory	Lauring Lab, University of Michigan, Department of Microbiology and Immunology	Valesano et al
USA/MI-UM-10039071104/2021	EPI_ISL_1580432	University of Michigan Clinical Microbiology Laboratory	Lauring Lab, University of Michigan, Department of Microbiology and Immunology	Valesano et al
USA/MI-UM-10039071227/2021	EPI_ISL_1580433	University of Michigan Clinical Microbiology Laboratory	Lauring Lab, University of Michigan, Department of Microbiology and Immunology	Valesano et al
USA/MI-UM-10039072320/2021	EPI_ISL_1580434	University of Michigan Clinical Microbiology Laboratory	Lauring Lab, University of Michigan, Department of Microbiology and Immunology	Valesano et al
USA/MI-UM-10039072518/2021	EPI_ISL_1580435	University of Michigan Clinical Microbiology Laboratory	Lauring Lab, University of Michigan, Department of Microbiology and Immunology	Valesano et al
USA/MI-UM-10039079140/2021	EPI_ISL_1651571	University of Michigan Clinical Microbiology Laboratory	Lauring Lab, University of Michigan, Department of Microbiology and Immunology	Valesano et al
USA/MI-UM-10039079548/2021	EPI_ISL_1651572	University of Michigan Clinical Microbiology Laboratory	Lauring Lab, University of Michigan, Department of Microbiology and Immunology	Valesano et al
USA/MI-UM-10039079875/2021	EPI_ISL_1651573	University of Michigan Clinical Microbiology Laboratory	Lauring Lab, University of Michigan, Department of Microbiology and Immunology	Valesano et al
USA/MI-UM-10039081676/2021	EPI_ISL_1580438	University of Michigan Clinical Microbiology Laboratory	Lauring Lab, University of Michigan, Department of Microbiology and Immunology	Valesano et al
USA/MI-UM-10039081855/2021	EPI_ISL_1651574	University of Michigan Clinical Microbiology Laboratory	Lauring Lab, University of Michigan, Department of Microbiology and Immunology	Valesano et al
USA/MI-UM-10039081872/2021	EPI_ISL_1651575	University of Michigan Clinical Microbiology Laboratory	Lauring Lab, University of Michigan, Department of Microbiology and Immunology	Valesano et al
USA/MI-UM-10039082928/2021	EPI_ISL_1580440	University of Michigan Clinical Microbiology Laboratory	Lauring Lab, University of Michigan, Department of Microbiology and Immunology	Valesano et al
USA/MI-UM-10039083005/2021	EPI_ISL_1580441	University of Michigan Clinical Microbiology Laboratory	Lauring Lab, University of Michigan, Department of Microbiology and Immunology	Valesano et al
USA/MI-UM-10039083069/2021	EPI_ISL_1580443	University of Michigan Clinical Microbiology Laboratory	Lauring Lab, University of Michigan, Department of Microbiology and Immunology	Valesano et al
USA/MI-UM-10039083773/2021	EPI_ISL_1651579	University of Michigan Clinical Microbiology Laboratory	Lauring Lab, University of Michigan, Department of Microbiology and Immunology	Valesano et al
USA/MI-UM-10039083809/2021	EPI_ISL_1651580	University of Michigan Clinical Microbiology Laboratory	Lauring Lab, University of Michigan, Department of Microbiology and Immunology	Valesano et al
USA/MI-UM-10039083850/2021	EPI_ISL_1651581	University of Michigan Clinical Microbiology Laboratory	Lauring Lab, University of Michigan, Department of Microbiology and Immunology	Valesano et al
USA/MI-UM-10039085852/2021	EPI_ISL_1651583	University of Michigan Clinical Microbiology Laboratory	Lauring Lab, University of Michigan, Department of Microbiology and Immunology	Valesano et al
USA/MI-UM-10039086270/2021	EPI_ISL_1651586	University of Michigan Clinical Microbiology Laboratory	Lauring Lab, University of Michigan, Department of Microbiology and Immunology	Valesano et al
USA/MI-UM-10039086339/2021	EPI_ISL_1651587	University of Michigan Clinical Microbiology Laboratory	Lauring Lab, University of Michigan, Department of Microbiology and Immunology	Valesano et al
USA/MI-UM-10039086340/2021	EPI_ISL_1651588	University of Michigan Clinical Microbiology Laboratory	Lauring Lab, University of Michigan, Department of Microbiology and Immunology	Valesano et al
USA/MI-UM-10039086661/2021	EPI_ISL_1651589	University of Michigan Clinical Microbiology Laboratory	Lauring Lab, University of Michigan, Department of Microbiology and Immunology	Valesano et al
USA/MI-UM-10039086666/2021	EPI_ISL_1580444	University of Michigan Clinical Microbiology Laboratory	Lauring Lab, University of Michigan, Department of Microbiology and Immunology	Valesano et al
USA/MI-UM-10039087338/2021	EPI_ISL_1651590	University of Michigan Clinical Microbiology Laboratory	Lauring Lab, University of Michigan, Department of Microbiology and Immunology	Valesano et al
USA/MI-UM-10039087354/2021	EPI_ISL_1651591	University of Michigan Clinical Microbiology Laboratory	Lauring Lab, University of Michigan, Department of Microbiology and Immunology	Valesano et al
USA/MI-UM-10039088723/2021	EPI_ISL_1651592	University of Michigan Clinical Microbiology Laboratory	Lauring Lab, University of Michigan, Department of Microbiology and Immunology	Valesano et al
USA/MI-UM-10039089596/2021	EPI_ISL_1651593	University of Michigan Clinical Microbiology Laboratory	Lauring Lab, University of Michigan, Department of Microbiology and Immunology	Valesano et al
USA/MI-UM-10039089697/2021	EPI_ISL_1580445	University of Michigan Clinical Microbiology Laboratory	Lauring Lab, University of Michigan, Department of Microbiology and Immunology	Valesano et al
USA/MI-UM-10039089746/2021	EPI_ISL_1651594	University of Michigan Clinical Microbiology Laboratory	Lauring Lab, University of Michigan, Department of Microbiology and Immunology	Valesano et al
USA/MI-UM-10039089875/2021	EPI_ISL_1651595	University of Michigan Clinical Microbiology Laboratory	Lauring Lab, University of Michigan, Department of Microbiology and Immunology	Valesano et al
USA/MI-UM-10039095509/2021	EPI_ISL_1651596	University of Michigan Clinical Microbiology Laboratory	Lauring Lab, University of Michigan, Department of Microbiology and Immunology	Valesano et al
USA/MI-UM-10039095764/2021	EPI_ISL_1580447	University of Michigan Clinical Microbiology Laboratory	Lauring Lab, University of Michigan, Department of Microbiology and Immunology	Valesano et al
USA/MI-UM-10039096007/2021	EPI_ISL_1651597	University of Michigan Clinical Microbiology Laboratory	Lauring Lab, University of Michigan, Department of Microbiology and Immunology	Valesano et al
USA/MI-UM-10039096038/2021	EPI_ISL_1651598	University of Michigan Clinical Microbiology Laboratory	Lauring Lab, University of Michigan, Department of Microbiology and Immunology	Valesano et al
USA/MI-UM-10039096094/2021	EPI_ISL_1651599	University of Michigan Clinical Microbiology Laboratory	Lauring Lab, University of Michigan, Department of Microbiology and Immunology	Valesano et al
USA/MI-UM-10039096444/2021	EPI_ISL_1580448	University of Michigan Clinical Microbiology Laboratory	Lauring Lab, University of Michigan, Department of Microbiology and Immunology	Valesano et al
USA/MI-UM-10039097005/2021	EPI_ISL_1651600	University of Michigan Clinical Microbiology Laboratory	Lauring Lab, University of Michigan, Department of Microbiology and Immunology	Valesano et al
USA/MI-UM-10039097086/2021	EPI_ISL_1651601	University of Michigan Clinical Microbiology Laboratory	Lauring Lab, University of Michigan, Department of Microbiology and Immunology	Valesano et al
USA/MI-UM-10039097212/2021	EPI_ISL_1651602	University of Michigan Clinical Microbiology Laboratory	Lauring Lab, University of Michigan, Department of Microbiology and Immunology	Valesano et al
USA/MI-UM-10039097297/2021	EPI_ISL_1651604	University of Michigan Clinical Microbiology Laboratory	Lauring Lab, University of Michigan, Department of Microbiology and Immunology	Valesano et al
USA/MI-UM-10039097463/2021	EPI_ISL_1651606	University of Michigan Clinical Microbiology Laboratory	Lauring Lab, University of Michigan, Department of Microbiology and Immunology	Valesano et al
USA/MI-UM-10039097466/2021	EPI_ISL_1651607	University of Michigan Clinical Microbiology Laboratory	Lauring Lab, University of Michigan, Department of Microbiology and Immunology	Valesano et al
USA/MI-UM-10039097756/2021	EPI_ISL_1651609	University of Michigan Clinical Microbiology Laboratory	Lauring Lab, University of Michigan, Department of Microbiology and Immunology	Valesano et al
USA/MI-UM-10039097869/2021	EPI_ISL_1651610	University of Michigan Clinical Microbiology Laboratory	Lauring Lab, University of Michigan, Department of Microbiology and Immunology	Valesano et al
USA/MI-UM-10039098006/2021	EPI_ISL_1651611	University of Michigan Clinical Microbiology Laboratory	Lauring Lab, University of Michigan, Department of Microbiology and Immunology	Valesano et al
USA/MI-UM-10039098028/2021	EPI_ISL_1651612	University of Michigan Clinical Microbiology Laboratory	Lauring Lab, University of Michigan, Department of Microbiology and Immunology	Valesano et al
USA/MI-UM-10039098257/2021	EPI_ISL_1651613	University of Michigan Clinical Microbiology Laboratory	Lauring Lab, University of Michigan, Department of Microbiology and Immunology	Valesano et al
USA/MI-UM-10039107069/2021	EPI_ISL_1651616	University of Michigan Clinical Microbiology Laboratory	Lauring Lab, University of Michigan, Department of Microbiology and Immunology	Valesano et al
USA/MI-UM-10039108251/2021	EPI_ISL_1651617	University of Michigan Clinical Microbiology Laboratory	Lauring Lab, University of Michigan, Department of Microbiology and Immunology	Valesano et al
USA/MI-UM-10039108937/2021	EPI_ISL_1651619	University of Michigan Clinical Microbiology Laboratory	Lauring Lab, University of Michigan, Department of Microbiology and Immunology	Valesano et al
USA/MI-UM-10039109190/2021	EPI_ISL_1651620	University of Michigan Clinical Microbiology Laboratory	Lauring Lab, University of Michigan, Department of Microbiology and Immunology	Valesano et al
USA/MI-UM-10039109879/2021	EPI_ISL_1656447	University of Michigan Clinical Microbiology Laboratory	Lauring Lab, University of Michigan, Department of Microbiology and Immunology	Valesano et al
USA/MI-UM-10039110163/2021	EPI_ISL_1651621	University of Michigan Clinical Microbiology Laboratory	Lauring Lab, University of Michigan, Department of Microbiology and Immunology	Valesano et al
USA/MI-UM-10039111540/2021	EPI_ISL_1580449	University of Michigan Clinical Microbiology Laboratory	Lauring Lab, University of Michigan, Department of Microbiology and Immunology	Valesano et al
USA/MI-UM-10039111552/2021	EPI_ISL_1651622	University of Michigan Clinical Microbiology Laboratory	Lauring Lab, University of Michigan, Department of Microbiology and Immunology	Valesano et al
USA/MI-UM-10039112862/2021	EPI_ISL_1651623	University of Michigan Clinical Microbiology Laboratory	Lauring Lab, University of Michigan, Department of Microbiology and Immunology	Valesano et al
USA/MI-UM-10039113245/2021	EPI_ISL_1651624	University of Michigan Clinical Microbiology Laboratory	Lauring Lab, University of Michigan, Department of Microbiology and Immunology	Valesano et al
USA/MI-UM-10039116069/2021	EPI_ISL_1651625	University of Michigan Clinical Microbiology Laboratory	Lauring Lab, University of Michigan, Department of Microbiology and Immunology	Valesano et al
USA/MI-UM-10039116964/2021	EPI_ISL_1651626	University of Michigan Clinical Microbiology Laboratory	Lauring Lab, University of Michigan, Department of Microbiology and Immunology	Valesano et al
USA/MI-UM-10039117430/2021	EPI_ISL_1651627	University of Michigan Clinical Microbiology Laboratory	Lauring Lab, University of Michigan, Department of Microbiology and Immunology	Valesano et al
USA/MI-UM-10039118189/2021	EPI_ISL_1651628	University of Michigan Clinical Microbiology Laboratory	Lauring Lab, University of Michigan, Department of Microbiology and Immunology	Valesano et al
USA/MI-UM-10039118350/2021	EPI_ISL_1651629	University of Michigan Clinical Microbiology Laboratory	Lauring Lab, University of Michigan, Department of Microbiology and Immunology	Valesano et al
USA/MI-UM-10039118627/2021	EPI_ISL_1651632	University of Michigan Clinical Microbiology Laboratory	Lauring Lab, University of Michigan, Department of Microbiology and Immunology	Valesano et al
USA/MI-UM-10039119117/2021	EPI_ISL_1651633	University of Michigan Clinical Microbiology Laboratory	Lauring Lab, University of Michigan, Department of Microbiology and Immunology	Valesano et al
USA/MI-UM-10039119131/2021	EPI_ISL_1651634	University of Michigan Clinical Microbiology Laboratory	Lauring Lab, University of Michigan, Department of Microbiology and Immunology	Valesano et al
USA/MI-UM-10039119759/2021	EPI_ISL_1651635	University of Michigan Clinical Microbiology Laboratory	Lauring Lab, University of Michigan, Department of Microbiology and Immunology	Valesano et al
USA/MI-UM-10039119967/2021	EPI_ISL_1651636	University of Michigan Clinical Microbiology Laboratory	Lauring Lab, University of Michigan, Department of Microbiology and Immunology	Valesano et al
USA/MI-UM-10039120667/2021	EPI_ISL_1651637	University of Michigan Clinical Microbiology Laboratory	Lauring Lab, University of Michigan, Department of Microbiology and Immunology	Valesano et al
USA/MI-UM-10039120894/2021	EPI_ISL_1651638	University of Michigan Clinical Microbiology Laboratory	Lauring Lab, University of Michigan, Department of Microbiology and Immunology	Valesano et al
USA/MI-UM-10039121215/2021	EPI_ISL_1651640	University of Michigan Clinical Microbiology Laboratory	Lauring Lab, University of Michigan, Department of Microbiology and Immunology	Valesano et al
USA/MI-UM-10039121305/2021	EPI_ISL_1651641	University of Michigan Clinical Microbiology Laboratory	Lauring Lab, University of Michigan, Department of Microbiology and Immunology	Valesano et al
USA/MI-UM-10039122122/2021	EPI_ISL_1651642	University of Michigan Clinical Microbiology Laboratory	Lauring Lab, University of Michigan, Department of Microbiology and Immunology	Valesano et al
USA/MI-UM-10039122493/2021	EPI_ISL_1651643	University of Michigan Clinical Microbiology Laboratory	Lauring Lab, University of Michigan, Department of Microbiology and Immunology	Valesano et al
USA/MI-UM-10039125452/2021	EPI_ISL_1651645	University of Michigan Clinical Microbiology Laboratory	Lauring Lab, University of Michigan, Department of Microbiology and Immunology	Valesano et al
USA/MI-UM-10039128974/2021	EPI_ISL_1651647	University of Michigan Clinical Microbiology Laboratory	Lauring Lab, University of Michigan, Department of Microbiology and Immunology	Valesano et al
USA/MI-UM-10039129275/2021	EPI_ISL_1651648	University of Michigan Clinical Microbiology Laboratory	Lauring Lab, University of Michigan, Department of Microbiology and Immunology	Valesano et al
USA/MI-UM-10039129508/2021	EPI_ISL_1651649	University of Michigan Clinical Microbiology Laboratory	Lauring Lab, University of Michigan, Department of Microbiology and Immunology	Valesano et al
USA/MI-UM-10039129976/2021	EPI_ISL_1651650	University of Michigan Clinical Microbiology Laboratory	Lauring Lab, University of Michigan, Department of Microbiology and Immunology	Valesano et al
USA/MI-UM-10039130229/2021	EPI_ISL_1651651	University of Michigan Clinical Microbiology Laboratory	Lauring Lab, University of Michigan, Department of Microbiology and Immunology	Valesano et al
USA/MI-UM-10039131005/2021	EPI_ISL_1651652	University of Michigan Clinical Microbiology Laboratory	Lauring Lab, University of Michigan, Department of Microbiology and Immunology	Valesano et al
USA/MI-UM-10039131881/2021	EPI_ISL_1651654	University of Michigan Clinical Microbiology Laboratory	Lauring Lab, University of Michigan, Department of Microbiology and Immunology	Valesano et al
USA/MI-UM-10039131882/2021	EPI_ISL_1651655	University of Michigan Clinical Microbiology Laboratory	Lauring Lab, University of Michigan, Department of Microbiology and Immunology	Valesano et al
USA/MI-UM-10039133108/2021	EPI_ISL_1648944	University of Michigan Clinical Microbiology Laboratory	Lauring Lab, University of Michigan, Department of Microbiology and Immunology	Valesano et al
USA/MI-UM-10039133637/2021	EPI_ISL_1651656	University of Michigan Clinical Microbiology Laboratory	Lauring Lab, University of Michigan, Department of Microbiology and Immunology	Valesano et al
USA/MI-UM-10039133980/2021	EPI_ISL_1651657	University of Michigan Clinical Microbiology Laboratory	Lauring Lab, University of Michigan, Department of Microbiology and Immunology	Valesano et al
USA/MI-UM-10039134652/2021	EPI_ISL_1651658	University of Michigan Clinical Microbiology Laboratory	Lauring Lab, University of Michigan, Department of Microbiology and Immunology	Valesano et al
USA/MI-UM-10039136072/2021	EPI_ISL_1651660	University of Michigan Clinical Microbiology Laboratory	Lauring Lab, University of Michigan, Department of Microbiology and Immunology	Valesano et al
USA/MI-UM-10039136959/2021	EPI_ISL_1651662	University of Michigan Clinical Microbiology Laboratory	Lauring Lab, University of Michigan, Department of Microbiology and Immunology	Valesano et al
USA/MI-UM-10039139684/2021	EPI_ISL_1651667	University of Michigan Clinical Microbiology Laboratory	Lauring Lab, University of Michigan, Department of Microbiology and Immunology	Valesano et al
USA/MI-UM-10039141050/2021	EPI_ISL_1651670	University of Michigan Clinical Microbiology Laboratory	Lauring Lab, University of Michigan, Department of Microbiology and Immunology	Valesano et al
USA/MI-UM-10039141079/2021	EPI_ISL_1651671	University of Michigan Clinical Microbiology Laboratory	Lauring Lab, University of Michigan, Department of Microbiology and Immunology	Valesano et al
USA/MI-UM-10039141230/2021	EPI_ISL_1651673	University of Michigan Clinical Microbiology Laboratory	Lauring Lab, University of Michigan, Department of Microbiology and Immunology	Valesano et al
USA/MI-UM-10039141967/2021	EPI_ISL_1651674	University of Michigan Clinical Microbiology Laboratory	Lauring Lab, University of Michigan, Department of Microbiology and Immunology	Valesano et al
USA/MI-UM-10039142111/2021	EPI_ISL_1651675	University of Michigan Clinical Microbiology Laboratory	Lauring Lab, University of Michigan, Department of Microbiology and Immunology	Valesano et al
USA/MI-UM-10039142827/2021	EPI_ISL_1651676	University of Michigan Clinical Microbiology Laboratory	Lauring Lab, University of Michigan, Department of Microbiology and Immunology	Valesano et al
USA/MI-UM-10039143973/2021	EPI_ISL_1651677	University of Michigan Clinical Microbiology Laboratory	Lauring Lab, University of Michigan, Department of Microbiology and Immunology	Valesano et al
USA/MI-UM-10039144427/2021	EPI_ISL_1651679	University of Michigan Clinical Microbiology Laboratory	Lauring Lab, University of Michigan, Department of Microbiology and Immunology	Valesano et al
USA/MI-UM-10039148257/2021	EPI_ISL_1651680	University of Michigan Clinical Microbiology Laboratory	Lauring Lab, University of Michigan, Department of Microbiology and Immunology	Valesano et al
USA/MI-UM-10039148502/2021	EPI_ISL_1651681	University of Michigan Clinical Microbiology Laboratory	Lauring Lab, University of Michigan, Department of Microbiology and Immunology	Valesano et al
USA/MI-UM-10039148516/2021	EPI_ISL_1651682	University of Michigan Clinical Microbiology Laboratory	Lauring Lab, University of Michigan, Department of Microbiology and Immunology	Valesano et al
USA/MI-UM-10039148921/2021	EPI_ISL_1651684	University of Michigan Clinical Microbiology Laboratory	Lauring Lab, University of Michigan, Department of Microbiology and Immunology	Valesano et al
USA/MI-UM-10039149750/2021	EPI_ISL_1785514	University of Michigan Clinical Microbiology Laboratory	Lauring Lab, University of Michigan, Department of Microbiology and Immunology	Valesano et al
USA/MI-UM-10039151925/2021	EPI_ISL_1785515	University of Michigan Clinical Microbiology Laboratory	Lauring Lab, University of Michigan, Department of Microbiology and Immunology	Valesano et al
USA/MI-UM-10039152028/2021	EPI_ISL_1744389	University of Michigan Clinical Microbiology Laboratory	Lauring Lab, University of Michigan, Department of Microbiology and Immunology	Valesano et al
USA/MI-UM-10039152343/2021	EPI_ISL_1651685	University of Michigan Clinical Microbiology Laboratory	Lauring Lab, University of Michigan, Department of Microbiology and Immunology	Valesano et al
USA/MI-UM-10039152677/2021	EPI_ISL_1651686	University of Michigan Clinical Microbiology Laboratory	Lauring Lab, University of Michigan, Department of Microbiology and Immunology	Valesano et al
USA/MI-UM-10039152706/2021	EPI_ISL_1651687	University of Michigan Clinical Microbiology Laboratory	Lauring Lab, University of Michigan, Department of Microbiology and Immunology	Valesano et al
USA/MI-UM-10039153042/2021	EPI_ISL_1648945	University of Michigan Clinical Microbiology Laboratory	Lauring Lab, University of Michigan, Department of Microbiology and Immunology	Valesano et al
USA/MI-UM-10039155545/2021	EPI_ISL_1651688	University of Michigan Clinical Microbiology Laboratory	Lauring Lab, University of Michigan, Department of Microbiology and Immunology	Valesano et al
USA/MI-UM-10039155692/2021	EPI_ISL_1648946	University of Michigan Clinical Microbiology Laboratory	Lauring Lab, University of Michigan, Department of Microbiology and Immunology	Valesano et al
USA/MI-UM-10039155693/2021	EPI_ISL_1731763	University of Michigan Clinical Microbiology Laboratory	Lauring Lab, University of Michigan, Department of Microbiology and Immunology	Valesano et al
USA/MI-UM-10039158127/2021	EPI_ISL_1648947	University of Michigan Clinical Microbiology Laboratory	Lauring Lab, University of Michigan, Department of Microbiology and Immunology	Valesano et al
USA/MI-UM-10039158419/2021	EPI_ISL_1651689	University of Michigan Clinical Microbiology Laboratory	Lauring Lab, University of Michigan, Department of Microbiology and Immunology	Valesano et al
USA/MI-UM-10039159426/2021	EPI_ISL_1648948	University of Michigan Clinical Microbiology Laboratory	Lauring Lab, University of Michigan, Department of Microbiology and Immunology	Valesano et al
USA/MI-UM-10039160532/2021	EPI_ISL_1656457	University of Michigan Clinical Microbiology Laboratory	Lauring Lab, University of Michigan, Department of Microbiology and Immunology	Valesano et al
USA/MI-UM-10039160925/2021	EPI_ISL_1651691	University of Michigan Clinical Microbiology Laboratory	Lauring Lab, University of Michigan, Department of Microbiology and Immunology	Valesano et al
USA/MI-UM-10039161068/2021	EPI_ISL_1744390	University of Michigan Clinical Microbiology Laboratory	Lauring Lab, University of Michigan, Department of Microbiology and Immunology	Valesano et al
USA/MI-UM-10039161099/2021	EPI_ISL_1648950	University of Michigan Clinical Microbiology Laboratory	Lauring Lab, University of Michigan, Department of Microbiology and Immunology	Valesano et al
USA/MI-UM-10039161421/2021	EPI_ISL_1785516	University of Michigan Clinical Microbiology Laboratory	Lauring Lab, University of Michigan, Department of Microbiology and Immunology	Valesano et al
USA/MI-UM-10039161471/2021	EPI_ISL_1785517	University of Michigan Clinical Microbiology Laboratory	Lauring Lab, University of Michigan, Department of Microbiology and Immunology	Valesano et al
USA/MI-UM-10039166197/2021	EPI_ISL_1651692	University of Michigan Clinical Microbiology Laboratory	Lauring Lab, University of Michigan, Department of Microbiology and Immunology	Valesano et al
USA/MI-UM-10039168039/2021	EPI_ISL_1651693	University of Michigan Clinical Microbiology Laboratory	Lauring Lab, University of Michigan, Department of Microbiology and Immunology	Valesano et al
USA/MI-UM-10039168437/2021	EPI_ISL_1744391	University of Michigan Clinical Microbiology Laboratory	Lauring Lab, University of Michigan, Department of Microbiology and Immunology	Valesano et al
USA/MI-UM-10039168964/2021	EPI_ISL_1744392	University of Michigan Clinical Microbiology Laboratory	Lauring Lab, University of Michigan, Department of Microbiology and Immunology	Valesano et al
USA/MI-UM-10039169396/2021	EPI_ISL_1651694	University of Michigan Clinical Microbiology Laboratory	Lauring Lab, University of Michigan, Department of Microbiology and Immunology	Valesano et al
USA/MI-UM-10039170933/2021	EPI_ISL_1651695	University of Michigan Clinical Microbiology Laboratory	Lauring Lab, University of Michigan, Department of Microbiology and Immunology	Valesano et al
USA/MI-UM-10039171440/2021	EPI_ISL_1648952	University of Michigan Clinical Microbiology Laboratory	Lauring Lab, University of Michigan, Department of Microbiology and Immunology	Valesano et al
USA/MI-UM-10039172273/2021	EPI_ISL_1648953	University of Michigan Clinical Microbiology Laboratory	Lauring Lab, University of Michigan, Department of Microbiology and Immunology	Valesano et al
USA/MI-UM-10039172359/2021	EPI_ISL_1651697	University of Michigan Clinical Microbiology Laboratory	Lauring Lab, University of Michigan, Department of Microbiology and Immunology	Valesano et al
USA/MI-UM-10039172381/2021	EPI_ISL_1651698	University of Michigan Clinical Microbiology Laboratory	Lauring Lab, University of Michigan, Department of Microbiology and Immunology	Valesano et al
USA/MI-UM-10039172897/2021	EPI_ISL_1744393	University of Michigan Clinical Microbiology Laboratory	Lauring Lab, University of Michigan, Department of Microbiology and Immunology	Valesano et al
USA/MI-UM-10039172980/2021	EPI_ISL_1651699	University of Michigan Clinical Microbiology Laboratory	Lauring Lab, University of Michigan, Department of Microbiology and Immunology	Valesano et al
USA/MI-UM-10039173024/2021	EPI_ISL_1651700	University of Michigan Clinical Microbiology Laboratory	Lauring Lab, University of Michigan, Department of Microbiology and Immunology	Valesano et al
USA/MI-UM-10039173247/2021	EPI_ISL_1651701	University of Michigan Clinical Microbiology Laboratory	Lauring Lab, University of Michigan, Department of Microbiology and Immunology	Valesano et al
USA/MI-UM-10039173297/2021	EPI_ISL_1785519	University of Michigan Clinical Microbiology Laboratory	Lauring Lab, University of Michigan, Department of Microbiology and Immunology	Valesano et al
USA/MI-UM-10039173597/2021	EPI_ISL_1651702	University of Michigan Clinical Microbiology Laboratory	Lauring Lab, University of Michigan, Department of Microbiology and Immunology	Valesano et al
USA/MI-UM-10039175054/2021	EPI_ISL_1651703	University of Michigan Clinical Microbiology Laboratory	Lauring Lab, University of Michigan, Department of Microbiology and Immunology	Valesano et al
USA/MI-UM-10039175063/2021	EPI_ISL_1785520	University of Michigan Clinical Microbiology Laboratory	Lauring Lab, University of Michigan, Department of Microbiology and Immunology	Valesano et al
USA/MI-UM-10039175205/2021	EPI_ISL_1731764	University of Michigan Clinical Microbiology Laboratory	Lauring Lab, University of Michigan, Department of Microbiology and Immunology	Valesano et al
USA/MI-UM-10039175219/2021	EPI_ISL_1731765	University of Michigan Clinical Microbiology Laboratory	Lauring Lab, University of Michigan, Department of Microbiology and Immunology	Valesano et al
USA/MI-UM-10039175611/2021	EPI_ISL_1651704	University of Michigan Clinical Microbiology Laboratory	Lauring Lab, University of Michigan, Department of Microbiology and Immunology	Valesano et al
USA/MI-UM-10039177276/2021	EPI_ISL_1744394	University of Michigan Clinical Microbiology Laboratory	Lauring Lab, University of Michigan, Department of Microbiology and Immunology	Valesano et al
USA/MI-UM-10039178273/2021	EPI_ISL_1651705	University of Michigan Clinical Microbiology Laboratory	Lauring Lab, University of Michigan, Department of Microbiology and Immunology	Valesano et al
USA/MI-UM-10039178605/2021	EPI_ISL_1785521	University of Michigan Clinical Microbiology Laboratory	Lauring Lab, University of Michigan, Department of Microbiology and Immunology	Valesano et al
USA/MI-UM-10039178779/2021	EPI_ISL_1744395	University of Michigan Clinical Microbiology Laboratory	Lauring Lab, University of Michigan, Department of Microbiology and Immunology	Valesano et al
USA/MI-UM-10039178827/2021	EPI_ISL_1785522	University of Michigan Clinical Microbiology Laboratory	Lauring Lab, University of Michigan, Department of Microbiology and Immunology	Valesano et al
USA/MI-UM-10039180327/2021	EPI_ISL_1648955	University of Michigan Clinical Microbiology Laboratory	Lauring Lab, University of Michigan, Department of Microbiology and Immunology	Valesano et al
USA/MI-UM-10039180388/2021	EPI_ISL_1785523	University of Michigan Clinical Microbiology Laboratory	Lauring Lab, University of Michigan, Department of Microbiology and Immunology	Valesano et al
USA/MI-UM-10039180403/2021	EPI_ISL_1744396	University of Michigan Clinical Microbiology Laboratory	Lauring Lab, University of Michigan, Department of Microbiology and Immunology	Valesano et al
USA/MI-UM-10039180674/2021	EPI_ISL_1651706	University of Michigan Clinical Microbiology Laboratory	Lauring Lab, University of Michigan, Department of Microbiology and Immunology	Valesano et al
USA/MI-UM-10039180793/2021	EPI_ISL_1744397	University of Michigan Clinical Microbiology Laboratory	Lauring Lab, University of Michigan, Department of Microbiology and Immunology	Valesano et al
USA/MI-UM-10039180852/2021	EPI_ISL_1648956	University of Michigan Clinical Microbiology Laboratory	Lauring Lab, University of Michigan, Department of Microbiology and Immunology	Valesano et al
USA/MI-UM-10039180896/2021	EPI_ISL_1785524	University of Michigan Clinical Microbiology Laboratory	Lauring Lab, University of Michigan, Department of Microbiology and Immunology	Valesano et al
USA/MI-UM-10039180929/2021	EPI_ISL_1785525	University of Michigan Clinical Microbiology Laboratory	Lauring Lab, University of Michigan, Department of Microbiology and Immunology	Valesano et al
USA/MI-UM-10039181510/2021	EPI_ISL_1651707	University of Michigan Clinical Microbiology Laboratory	Lauring Lab, University of Michigan, Department of Microbiology and Immunology	Valesano et al
USA/MI-UM-10039181535/2021	EPI_ISL_1744398	University of Michigan Clinical Microbiology Laboratory	Lauring Lab, University of Michigan, Department of Microbiology and Immunology	Valesano et al
USA/MI-UM-10039182054/2021	EPI_ISL_1651708	University of Michigan Clinical Microbiology Laboratory	Lauring Lab, University of Michigan, Department of Microbiology and Immunology	Valesano et al
USA/MI-UM-10039183289/2021	EPI_ISL_1744399	University of Michigan Clinical Microbiology Laboratory	Lauring Lab, University of Michigan, Department of Microbiology and Immunology	Valesano et al
USA/MI-UM-10039187573/2021	EPI_ISL_1744400	University of Michigan Clinical Microbiology Laboratory	Lauring Lab, University of Michigan, Department of Microbiology and Immunology	Valesano et al
USA/MI-UM-10039187765/2021	EPI_ISL_1744402	University of Michigan Clinical Microbiology Laboratory	Lauring Lab, University of Michigan, Department of Microbiology and Immunology	Valesano et al
USA/MI-UM-10039187819/2021	EPI_ISL_1744403	University of Michigan Clinical Microbiology Laboratory	Lauring Lab, University of Michigan, Department of Microbiology and Immunology	Valesano et al
USA/MI-UM-10039188365/2021	EPI_ISL_1744404	University of Michigan Clinical Microbiology Laboratory	Lauring Lab, University of Michigan, Department of Microbiology and Immunology	Valesano et al
USA/MI-UM-10039188378/2021	EPI_ISL_1744405	University of Michigan Clinical Microbiology Laboratory	Lauring Lab, University of Michigan, Department of Microbiology and Immunology	Valesano et al
USA/MI-UM-10039188657/2021	EPI_ISL_1744406	University of Michigan Clinical Microbiology Laboratory	Lauring Lab, University of Michigan, Department of Microbiology and Immunology	Valesano et al
USA/MI-UM-10039189055/2021	EPI_ISL_1744407	University of Michigan Clinical Microbiology Laboratory	Lauring Lab, University of Michigan, Department of Microbiology and Immunology	Valesano et al
USA/MI-UM-10039189326/2021	EPI_ISL_1744409	University of Michigan Clinical Microbiology Laboratory	Lauring Lab, University of Michigan, Department of Microbiology and Immunology	Valesano et al
USA/MI-UM-10039190014/2021	EPI_ISL_1744411	University of Michigan Clinical Microbiology Laboratory	Lauring Lab, University of Michigan, Department of Microbiology and Immunology	Valesano et al
USA/MI-UM-10039190885/2021	EPI_ISL_1744412	University of Michigan Clinical Microbiology Laboratory	Lauring Lab, University of Michigan, Department of Microbiology and Immunology	Valesano et al
USA/MI-UM-10039191967/2021	EPI_ISL_1651709	University of Michigan Clinical Microbiology Laboratory	Lauring Lab, University of Michigan, Department of Microbiology and Immunology	Valesano et al
USA/MI-UM-10039192327/2021	EPI_ISL_1744413	University of Michigan Clinical Microbiology Laboratory	Lauring Lab, University of Michigan, Department of Microbiology and Immunology	Valesano et al
USA/MI-UM-10039192629/2021	EPI_ISL_1744414	University of Michigan Clinical Microbiology Laboratory	Lauring Lab, University of Michigan, Department of Microbiology and Immunology	Valesano et al
USA/MI-UM-10039194391/2021	EPI_ISL_1651710	University of Michigan Clinical Microbiology Laboratory	Lauring Lab, University of Michigan, Department of Microbiology and Immunology	Valesano et al
USA/MI-UM-10039194931/2021	EPI_ISL_1651711	University of Michigan Clinical Microbiology Laboratory	Lauring Lab, University of Michigan, Department of Microbiology and Immunology	Valesano et al
USA/MI-UM-10039195113/2021	EPI_ISL_1744417	University of Michigan Clinical Microbiology Laboratory	Lauring Lab, University of Michigan, Department of Microbiology and Immunology	Valesano et al
USA/MI-UM-10039195191/2021	EPI_ISL_1744418	University of Michigan Clinical Microbiology Laboratory	Lauring Lab, University of Michigan, Department of Microbiology and Immunology	Valesano et al
USA/MI-UM-10039195343/2021	EPI_ISL_1744419	University of Michigan Clinical Microbiology Laboratory	Lauring Lab, University of Michigan, Department of Microbiology and Immunology	Valesano et al
USA/MI-UM-10039195837/2021	EPI_ISL_1744421	University of Michigan Clinical Microbiology Laboratory	Lauring Lab, University of Michigan, Department of Microbiology and Immunology	Valesano et al
USA/MI-UM-10039196188/2021	EPI_ISL_1744422	University of Michigan Clinical Microbiology Laboratory	Lauring Lab, University of Michigan, Department of Microbiology and Immunology	Valesano et al
USA/MI-UM-10039196729/2021	EPI_ISL_1744423	University of Michigan Clinical Microbiology Laboratory	Lauring Lab, University of Michigan, Department of Microbiology and Immunology	Valesano et al
USA/MI-UM-10039196816/2021	EPI_ISL_1744424	University of Michigan Clinical Microbiology Laboratory	Lauring Lab, University of Michigan, Department of Microbiology and Immunology	Valesano et al
USA/MI-UM-10039199065/2021	EPI_ISL_1744425	University of Michigan Clinical Microbiology Laboratory	Lauring Lab, University of Michigan, Department of Microbiology and Immunology	Valesano et al
USA/MI-UM-10039199224/2021	EPI_ISL_1744426	University of Michigan Clinical Microbiology Laboratory	Lauring Lab, University of Michigan, Department of Microbiology and Immunology	Valesano et al
USA/MI-UM-10039199254/2021	EPI_ISL_1744427	University of Michigan Clinical Microbiology Laboratory	Lauring Lab, University of Michigan, Department of Microbiology and Immunology	Valesano et al
USA/MI-UM-10039199515/2021	EPI_ISL_1744428	University of Michigan Clinical Microbiology Laboratory	Lauring Lab, University of Michigan, Department of Microbiology and Immunology	Valesano et al
USA/MI-UM-10039199523/2021	EPI_ISL_1744429	University of Michigan Clinical Microbiology Laboratory	Lauring Lab, University of Michigan, Department of Microbiology and Immunology	Valesano et al
USA/MI-UM-10039199529/2021	EPI_ISL_1651712	University of Michigan Clinical Microbiology Laboratory	Lauring Lab, University of Michigan, Department of Microbiology and Immunology	Valesano et al
USA/MI-UM-10039200190/2021	EPI_ISL_1744430	University of Michigan Clinical Microbiology Laboratory	Lauring Lab, University of Michigan, Department of Microbiology and Immunology	Valesano et al
USA/MI-UM-10039200883/2021	EPI_ISL_1744431	University of Michigan Clinical Microbiology Laboratory	Lauring Lab, University of Michigan, Department of Microbiology and Immunology	Valesano et al
USA/MI-UM-10039201100/2021	EPI_ISL_1744432	University of Michigan Clinical Microbiology Laboratory	Lauring Lab, University of Michigan, Department of Microbiology and Immunology	Valesano et al
USA/MI-UM-10039201113/2021	EPI_ISL_1744433	University of Michigan Clinical Microbiology Laboratory	Lauring Lab, University of Michigan, Department of Microbiology and Immunology	Valesano et al
USA/MI-UM-10039206492/2021	EPI_ISL_1744434	University of Michigan Clinical Microbiology Laboratory	Lauring Lab, University of Michigan, Department of Microbiology and Immunology	Valesano et al
USA/MI-UM-10039207315/2021	EPI_ISL_1651713	University of Michigan Clinical Microbiology Laboratory	Lauring Lab, University of Michigan, Department of Microbiology and Immunology	Valesano et al
USA/MI-UM-10039207446/2021	EPI_ISL_1744435	University of Michigan Clinical Microbiology Laboratory	Lauring Lab, University of Michigan, Department of Microbiology and Immunology	Valesano et al
USA/MI-UM-10039207678/2021	EPI_ISL_1651714	University of Michigan Clinical Microbiology Laboratory	Lauring Lab, University of Michigan, Department of Microbiology and Immunology	Valesano et al
USA/MI-UM-10039207714/2021	EPI_ISL_1744436	University of Michigan Clinical Microbiology Laboratory	Lauring Lab, University of Michigan, Department of Microbiology and Immunology	Valesano et al
USA/MI-UM-10039207779/2021	EPI_ISL_1744437	University of Michigan Clinical Microbiology Laboratory	Lauring Lab, University of Michigan, Department of Microbiology and Immunology	Valesano et al
USA/MI-UM-10039208478/2021	EPI_ISL_1744438	University of Michigan Clinical Microbiology Laboratory	Lauring Lab, University of Michigan, Department of Microbiology and Immunology	Valesano et al
USA/MI-UM-10039208969/2021	EPI_ISL_1744440	University of Michigan Clinical Microbiology Laboratory	Lauring Lab, University of Michigan, Department of Microbiology and Immunology	Valesano et al
USA/MI-UM-10039209653/2021	EPI_ISL_1744442	University of Michigan Clinical Microbiology Laboratory	Lauring Lab, University of Michigan, Department of Microbiology and Immunology	Valesano et al
USA/MI-UM-10039209862/2021	EPI_ISL_1744443	University of Michigan Clinical Microbiology Laboratory	Lauring Lab, University of Michigan, Department of Microbiology and Immunology	Valesano et al
USA/MI-UM-10039210007/2021	EPI_ISL_1744444	University of Michigan Clinical Microbiology Laboratory	Lauring Lab, University of Michigan, Department of Microbiology and Immunology	Valesano et al
USA/MI-UM-10039210178/2021	EPI_ISL_1744445	University of Michigan Clinical Microbiology Laboratory	Lauring Lab, University of Michigan, Department of Microbiology and Immunology	Valesano et al
USA/MI-UM-10039210313/2021	EPI_ISL_1744446	University of Michigan Clinical Microbiology Laboratory	Lauring Lab, University of Michigan, Department of Microbiology and Immunology	Valesano et al
USA/MI-UM-10039210690/2021	EPI_ISL_1744447	University of Michigan Clinical Microbiology Laboratory	Lauring Lab, University of Michigan, Department of Microbiology and Immunology	Valesano et al
USA/MI-UM-10039214452/2021	EPI_ISL_1744448	University of Michigan Clinical Microbiology Laboratory	Lauring Lab, University of Michigan, Department of Microbiology and Immunology	Valesano et al
USA/MI-UM-10039214454/2021	EPI_ISL_1744449	University of Michigan Clinical Microbiology Laboratory	Lauring Lab, University of Michigan, Department of Microbiology and Immunology	Valesano et al
USA/MI-UM-10039221446/2021	EPI_ISL_1744450	University of Michigan Clinical Microbiology Laboratory	Lauring Lab, University of Michigan, Department of Microbiology and Immunology	Valesano et al
USA/MI-UM-10039222579/2021	EPI_ISL_1744451	University of Michigan Clinical Microbiology Laboratory	Lauring Lab, University of Michigan, Department of Microbiology and Immunology	Valesano et al
USA/MI-UM-10039223568/2021	EPI_ISL_1744453	University of Michigan Clinical Microbiology Laboratory	Lauring Lab, University of Michigan, Department of Microbiology and Immunology	Valesano et al
USA/MI-UM-10039223845/2021	EPI_ISL_1744455	University of Michigan Clinical Microbiology Laboratory	Lauring Lab, University of Michigan, Department of Microbiology and Immunology	Valesano et al
USA/MI-UM-10039226973/2021	EPI_ISL_1744457	University of Michigan Clinical Microbiology Laboratory	Lauring Lab, University of Michigan, Department of Microbiology and Immunology	Valesano et al
USA/MI-UM-10039227148/2021	EPI_ISL_1744458	University of Michigan Clinical Microbiology Laboratory	Lauring Lab, University of Michigan, Department of Microbiology and Immunology	Valesano et al
USA/MI-UM-10039227586/2021	EPI_ISL_1744459	University of Michigan Clinical Microbiology Laboratory	Lauring Lab, University of Michigan, Department of Microbiology and Immunology	Valesano et al
USA/MI-UM-10039230420/2021	EPI_ISL_1744460	University of Michigan Clinical Microbiology Laboratory	Lauring Lab, University of Michigan, Department of Microbiology and Immunology	Valesano et al
USA/MI-UM-10039231700/2021	EPI_ISL_1744462	University of Michigan Clinical Microbiology Laboratory	Lauring Lab, University of Michigan, Department of Microbiology and Immunology	Valesano et al
USA/MI-UM-10039231799/2021	EPI_ISL_1744463	University of Michigan Clinical Microbiology Laboratory	Lauring Lab, University of Michigan, Department of Microbiology and Immunology	Valesano et al
USA/MI-UM-10039231977/2021	EPI_ISL_1744464	University of Michigan Clinical Microbiology Laboratory	Lauring Lab, University of Michigan, Department of Microbiology and Immunology	Valesano et al
USA/MI-UM-10039231991/2021	EPI_ISL_1744465	University of Michigan Clinical Microbiology Laboratory	Lauring Lab, University of Michigan, Department of Microbiology and Immunology	Valesano et al
USA/MI-UM-10039232832/2021	EPI_ISL_1744466	University of Michigan Clinical Microbiology Laboratory	Lauring Lab, University of Michigan, Department of Microbiology and Immunology	Valesano et al
USA/MI-UM-10039233342/2021	EPI_ISL_1744467	University of Michigan Clinical Microbiology Laboratory	Lauring Lab, University of Michigan, Department of Microbiology and Immunology	Valesano et al
USA/MI-UM-10039233374/2021	EPI_ISL_1744468	University of Michigan Clinical Microbiology Laboratory	Lauring Lab, University of Michigan, Department of Microbiology and Immunology	Valesano et al
USA/MI-UM-10039233530/2021	EPI_ISL_1744469	University of Michigan Clinical Microbiology Laboratory	Lauring Lab, University of Michigan, Department of Microbiology and Immunology	Valesano et al
USA/MI-UM-10039233656/2021	EPI_ISL_1744470	University of Michigan Clinical Microbiology Laboratory	Lauring Lab, University of Michigan, Department of Microbiology and Immunology	Valesano et al
USA/MI-UM-10039233868/2021	EPI_ISL_1744471	University of Michigan Clinical Microbiology Laboratory	Lauring Lab, University of Michigan, Department of Microbiology and Immunology	Valesano et al
USA/MI-UM-10039235045/2021	EPI_ISL_1744472	University of Michigan Clinical Microbiology Laboratory	Lauring Lab, University of Michigan, Department of Microbiology and Immunology	Valesano et al
USA/MI-UM-10039235086/2021	EPI_ISL_1744473	University of Michigan Clinical Microbiology Laboratory	Lauring Lab, University of Michigan, Department of Microbiology and Immunology	Valesano et al
USA/MI-UM-10039235088/2021	EPI_ISL_1744474	University of Michigan Clinical Microbiology Laboratory	Lauring Lab, University of Michigan, Department of Microbiology and Immunology	Valesano et al
USA/MI-UM-10039235435/2021	EPI_ISL_1744476	University of Michigan Clinical Microbiology Laboratory	Lauring Lab, University of Michigan, Department of Microbiology and Immunology	Valesano et al
USA/MI-UM-10039235467/2021	EPI_ISL_1744477	University of Michigan Clinical Microbiology Laboratory	Lauring Lab, University of Michigan, Department of Microbiology and Immunology	Valesano et al
USA/MI-UM-10039235737/2021	EPI_ISL_1744478	University of Michigan Clinical Microbiology Laboratory	Lauring Lab, University of Michigan, Department of Microbiology and Immunology	Valesano et al
USA/MI-UM-10039235949/2021	EPI_ISL_1753671	University of Michigan Clinical Microbiology Laboratory	Lauring Lab, University of Michigan, Department of Microbiology and Immunology	Valesano et al
USA/MI-UM-10039236310/2021	EPI_ISL_1744480	University of Michigan Clinical Microbiology Laboratory	Lauring Lab, University of Michigan, Department of Microbiology and Immunology	Valesano et al
USA/MI-UM-10039241568/2021	EPI_ISL_1744482	University of Michigan Clinical Microbiology Laboratory	Lauring Lab, University of Michigan, Department of Microbiology and Immunology	Valesano et al
USA/MI-UM-10039243718/2021	EPI_ISL_1744484	University of Michigan Clinical Microbiology Laboratory	Lauring Lab, University of Michigan, Department of Microbiology and Immunology	Valesano et al
USA/MI-UM-10039244461/2021	EPI_ISL_1744486	University of Michigan Clinical Microbiology Laboratory	Lauring Lab, University of Michigan, Department of Microbiology and Immunology	Valesano et al
USA/MI-UM-10039245211/2021	EPI_ISL_1744487	University of Michigan Clinical Microbiology Laboratory	Lauring Lab, University of Michigan, Department of Microbiology and Immunology	Valesano et al
USA/MI-UM-10039245468/2021	EPI_ISL_1744488	University of Michigan Clinical Microbiology Laboratory	Lauring Lab, University of Michigan, Department of Microbiology and Immunology	Valesano et al
USA/MI-UM-10039245509/2021	EPI_ISL_1744489	University of Michigan Clinical Microbiology Laboratory	Lauring Lab, University of Michigan, Department of Microbiology and Immunology	Valesano et al
USA/MI-UM-10039245764/2021	EPI_ISL_1744490	University of Michigan Clinical Microbiology Laboratory	Lauring Lab, University of Michigan, Department of Microbiology and Immunology	Valesano et al
USA/MI-UM-10039245766/2021	EPI_ISL_1744491	University of Michigan Clinical Microbiology Laboratory	Lauring Lab, University of Michigan, Department of Microbiology and Immunology	Valesano et al
USA/MI-UM-10039245963/2021	EPI_ISL_1744492	University of Michigan Clinical Microbiology Laboratory	Lauring Lab, University of Michigan, Department of Microbiology and Immunology	Valesano et al
USA/MI-UM-10039247271/2021	EPI_ISL_1744493	University of Michigan Clinical Microbiology Laboratory	Lauring Lab, University of Michigan, Department of Microbiology and Immunology	Valesano et al
USA/MI-UM-10039247315/2021	EPI_ISL_1744494	University of Michigan Clinical Microbiology Laboratory	Lauring Lab, University of Michigan, Department of Microbiology and Immunology	Valesano et al
USA/MI-UM-10039247317/2021	EPI_ISL_1744495	University of Michigan Clinical Microbiology Laboratory	Lauring Lab, University of Michigan, Department of Microbiology and Immunology	Valesano et al
USA/MI-UM-10039247678/2021	EPI_ISL_1744496	University of Michigan Clinical Microbiology Laboratory	Lauring Lab, University of Michigan, Department of Microbiology and Immunology	Valesano et al
USA/MI-UM-10039247875/2021	EPI_ISL_1744498	University of Michigan Clinical Microbiology Laboratory	Lauring Lab, University of Michigan, Department of Microbiology and Immunology	Valesano et al
USA/MI-UM-10039248325/2021	EPI_ISL_1744499	University of Michigan Clinical Microbiology Laboratory	Lauring Lab, University of Michigan, Department of Microbiology and Immunology	Valesano et al
USA/MI-UM-10039250981/2021	EPI_ISL_1744503	University of Michigan Clinical Microbiology Laboratory	Lauring Lab, University of Michigan, Department of Microbiology and Immunology	Valesano et al
USA/MI-UM-10039251077/2021	EPI_ISL_1744504	University of Michigan Clinical Microbiology Laboratory	Lauring Lab, University of Michigan, Department of Microbiology and Immunology	Valesano et al
USA/MI-UM-10039251374/2021	EPI_ISL_1744505	University of Michigan Clinical Microbiology Laboratory	Lauring Lab, University of Michigan, Department of Microbiology and Immunology	Valesano et al
USA/MI-UM-10039252507/2021	EPI_ISL_1744507	University of Michigan Clinical Microbiology Laboratory	Lauring Lab, University of Michigan, Department of Microbiology and Immunology	Valesano et al
USA/MI-UM-10039252795/2021	EPI_ISL_1744508	University of Michigan Clinical Microbiology Laboratory	Lauring Lab, University of Michigan, Department of Microbiology and Immunology	Valesano et al
USA/MI-UM-10039253059/2021	EPI_ISL_1744509	University of Michigan Clinical Microbiology Laboratory	Lauring Lab, University of Michigan, Department of Microbiology and Immunology	Valesano et al
USA/MI-UM-10039253088/2021	EPI_ISL_1744510	University of Michigan Clinical Microbiology Laboratory	Lauring Lab, University of Michigan, Department of Microbiology and Immunology	Valesano et al
USA/MI-UM-10039253376/2021	EPI_ISL_1744513	University of Michigan Clinical Microbiology Laboratory	Lauring Lab, University of Michigan, Department of Microbiology and Immunology	Valesano et al
USA/MI-UM-10039254652/2021	EPI_ISL_1744515	University of Michigan Clinical Microbiology Laboratory	Lauring Lab, University of Michigan, Department of Microbiology and Immunology	Valesano et al
USA/MI-UM-10039255107/2021	EPI_ISL_1744516	University of Michigan Clinical Microbiology Laboratory	Lauring Lab, University of Michigan, Department of Microbiology and Immunology	Valesano et al
USA/MI-UM-10039255226/2021	EPI_ISL_1744517	University of Michigan Clinical Microbiology Laboratory	Lauring Lab, University of Michigan, Department of Microbiology and Immunology	Valesano et al
USA/MI-UM-10039255327/2021	EPI_ISL_1744518	University of Michigan Clinical Microbiology Laboratory	Lauring Lab, University of Michigan, Department of Microbiology and Immunology	Valesano et al
USA/MI-UM-10039255982/2021	EPI_ISL_1744520	University of Michigan Clinical Microbiology Laboratory	Lauring Lab, University of Michigan, Department of Microbiology and Immunology	Valesano et al
USA/MI-UM-10039256300/2021	EPI_ISL_1744521	University of Michigan Clinical Microbiology Laboratory	Lauring Lab, University of Michigan, Department of Microbiology and Immunology	Valesano et al
USA/MI-UM-10039256807/2021	EPI_ISL_1744522	University of Michigan Clinical Microbiology Laboratory	Lauring Lab, University of Michigan, Department of Microbiology and Immunology	Valesano et al
USA/MI-UM-10039256933/2021	EPI_ISL_1744523	University of Michigan Clinical Microbiology Laboratory	Lauring Lab, University of Michigan, Department of Microbiology and Immunology	Valesano et al
USA/MI-UM-10039257689/2021	EPI_ISL_1744524	University of Michigan Clinical Microbiology Laboratory	Lauring Lab, University of Michigan, Department of Microbiology and Immunology	Valesano et al
USA/MI-UM-10039267500/2021	EPI_ISL_1919865	University of Michigan Clinical Microbiology Laboratory	Lauring Lab, University of Michigan, Department of Microbiology and Immunology	Valesano et al
USA/MI-UM-10039267771/2021	EPI_ISL_1919866	University of Michigan Clinical Microbiology Laboratory	Lauring Lab, University of Michigan, Department of Microbiology and Immunology	Valesano et al
USA/MI-UM-10039267938/2021	EPI_ISL_1919867	University of Michigan Clinical Microbiology Laboratory	Lauring Lab, University of Michigan, Department of Microbiology and Immunology	Valesano et al
USA/MI-UM-10039273461/2021	EPI_ISL_1919869	University of Michigan Clinical Microbiology Laboratory	Lauring Lab, University of Michigan, Department of Microbiology and Immunology	Valesano et al
USA/MI-UM-10039274551/2021	EPI_ISL_1919870	University of Michigan Clinical Microbiology Laboratory	Lauring Lab, University of Michigan, Department of Microbiology and Immunology	Valesano et al
USA/MI-UM-10039274736/2021	EPI_ISL_1919871	University of Michigan Clinical Microbiology Laboratory	Lauring Lab, University of Michigan, Department of Microbiology and Immunology	Valesano et al
USA/MI-UM-10039275749/2021	EPI_ISL_1919872	University of Michigan Clinical Microbiology Laboratory	Lauring Lab, University of Michigan, Department of Microbiology and Immunology	Valesano et al
USA/MI-UM-10039275758/2021	EPI_ISL_1919873	University of Michigan Clinical Microbiology Laboratory	Lauring Lab, University of Michigan, Department of Microbiology and Immunology	Valesano et al
USA/MI-UM-10039282507/2021	EPI_ISL_1919876	University of Michigan Clinical Microbiology Laboratory	Lauring Lab, University of Michigan, Department of Microbiology and Immunology	Valesano et al
USA/MI-UM-10039282821/2021	EPI_ISL_1922874	University of Michigan Clinical Microbiology Laboratory	Lauring Lab, University of Michigan, Department of Microbiology and Immunology	Valesano et al
USA/MI-UM-10039283435/2021	EPI_ISL_1919877	University of Michigan Clinical Microbiology Laboratory	Lauring Lab, University of Michigan, Department of Microbiology and Immunology	Valesano et al
USA/MI-UM-10039283689/2021	EPI_ISL_1919878	University of Michigan Clinical Microbiology Laboratory	Lauring Lab, University of Michigan, Department of Microbiology and Immunology	Valesano et al
USA/MI-UM-10039283778/2021	EPI_ISL_1919879	University of Michigan Clinical Microbiology Laboratory	Lauring Lab, University of Michigan, Department of Microbiology and Immunology	Valesano et al
USA/MI-UM-10039284033/2021	EPI_ISL_1919880	University of Michigan Clinical Microbiology Laboratory	Lauring Lab, University of Michigan, Department of Microbiology and Immunology	Valesano et al
USA/MI-UM-10039284258/2021	EPI_ISL_1919881	University of Michigan Clinical Microbiology Laboratory	Lauring Lab, University of Michigan, Department of Microbiology and Immunology	Valesano et al
USA/MI-UM-10039284259/2021	EPI_ISL_1919882	University of Michigan Clinical Microbiology Laboratory	Lauring Lab, University of Michigan, Department of Microbiology and Immunology	Valesano et al
USA/MI-UM-10039288638/2021	EPI_ISL_1919885	University of Michigan Clinical Microbiology Laboratory	Lauring Lab, University of Michigan, Department of Microbiology and Immunology	Valesano et al
USA/MI-UM-10039288659/2021	EPI_ISL_1919886	University of Michigan Clinical Microbiology Laboratory	Lauring Lab, University of Michigan, Department of Microbiology and Immunology	Valesano et al
USA/MI-UM-10039288687/2021	EPI_ISL_1919887	University of Michigan Clinical Microbiology Laboratory	Lauring Lab, University of Michigan, Department of Microbiology and Immunology	Valesano et al
USA/MI-UM-10039290616/2021	EPI_ISL_1919888	University of Michigan Clinical Microbiology Laboratory	Lauring Lab, University of Michigan, Department of Microbiology and Immunology	Valesano et al
USA/MI-UM-10039291378/2021	EPI_ISL_1919889	University of Michigan Clinical Microbiology Laboratory	Lauring Lab, University of Michigan, Department of Microbiology and Immunology	Valesano et al
USA/MI-UM-10039291682/2021	EPI_ISL_1919890	University of Michigan Clinical Microbiology Laboratory	Lauring Lab, University of Michigan, Department of Microbiology and Immunology	Valesano et al
USA/MI-UM-10039291973/2021	EPI_ISL_1919891	University of Michigan Clinical Microbiology Laboratory	Lauring Lab, University of Michigan, Department of Microbiology and Immunology	Valesano et al
USA/MI-UM-10039292266/2021	EPI_ISL_1919892	University of Michigan Clinical Microbiology Laboratory	Lauring Lab, University of Michigan, Department of Microbiology and Immunology	Valesano et al
USA/MI-UM-10039292365/2021	EPI_ISL_1919893	University of Michigan Clinical Microbiology Laboratory	Lauring Lab, University of Michigan, Department of Microbiology and Immunology	Valesano et al
USA/MI-UM-10039292595/2021	EPI_ISL_1919894	University of Michigan Clinical Microbiology Laboratory	Lauring Lab, University of Michigan, Department of Microbiology and Immunology	Valesano et al
USA/MI-UM-10039293268/2021	EPI_ISL_1919897	University of Michigan Clinical Microbiology Laboratory	Lauring Lab, University of Michigan, Department of Microbiology and Immunology	Valesano et al
USA/MI-UM-10039293424/2021	EPI_ISL_1919898	University of Michigan Clinical Microbiology Laboratory	Lauring Lab, University of Michigan, Department of Microbiology and Immunology	Valesano et al
USA/MI-UM-10039293503/2021	EPI_ISL_1919899	University of Michigan Clinical Microbiology Laboratory	Lauring Lab, University of Michigan, Department of Microbiology and Immunology	Valesano et al
USA/MI-UM-10039293524/2021	EPI_ISL_1919900	University of Michigan Clinical Microbiology Laboratory	Lauring Lab, University of Michigan, Department of Microbiology and Immunology	Valesano et al
USA/MI-UM-10039293565/2021	EPI_ISL_1919901	University of Michigan Clinical Microbiology Laboratory	Lauring Lab, University of Michigan, Department of Microbiology and Immunology	Valesano et al
USA/MI-UM-10039293706/2021	EPI_ISL_1919902	University of Michigan Clinical Microbiology Laboratory	Lauring Lab, University of Michigan, Department of Microbiology and Immunology	Valesano et al
USA/MI-UM-10039294764/2021	EPI_ISL_1919903	University of Michigan Clinical Microbiology Laboratory	Lauring Lab, University of Michigan, Department of Microbiology and Immunology	Valesano et al
USA/MI-UM-10039295606/2021	EPI_ISL_1919904	University of Michigan Clinical Microbiology Laboratory	Lauring Lab, University of Michigan, Department of Microbiology and Immunology	Valesano et al
USA/MI-UM-10039295643/2021	EPI_ISL_1919905	University of Michigan Clinical Microbiology Laboratory	Lauring Lab, University of Michigan, Department of Microbiology and Immunology	Valesano et al
USA/MI-UM-10039295891/2021	EPI_ISL_1919906	University of Michigan Clinical Microbiology Laboratory	Lauring Lab, University of Michigan, Department of Microbiology and Immunology	Valesano et al
USA/MI-UM-10039295893/2021	EPI_ISL_1919907	University of Michigan Clinical Microbiology Laboratory	Lauring Lab, University of Michigan, Department of Microbiology and Immunology	Valesano et al
USA/MI-UM-10039296062/2021	EPI_ISL_1919908	University of Michigan Clinical Microbiology Laboratory	Lauring Lab, University of Michigan, Department of Microbiology and Immunology	Valesano et al
USA/MI-UM-10039301857/2021	EPI_ISL_1919910	University of Michigan Clinical Microbiology Laboratory	Lauring Lab, University of Michigan, Department of Microbiology and Immunology	Valesano et al
USA/MI-UM-10039306944/2021	EPI_ISL_1919916	University of Michigan Clinical Microbiology Laboratory	Lauring Lab, University of Michigan, Department of Microbiology and Immunology	Valesano et al
USA/MI-UM-10039306966/2021	EPI_ISL_1919917	University of Michigan Clinical Microbiology Laboratory	Lauring Lab, University of Michigan, Department of Microbiology and Immunology	Valesano et al
USA/MI-UM-10039307400/2021	EPI_ISL_1919919	University of Michigan Clinical Microbiology Laboratory	Lauring Lab, University of Michigan, Department of Microbiology and Immunology	Valesano et al
USA/MI-UM-10039308664/2021	EPI_ISL_1919920	University of Michigan Clinical Microbiology Laboratory	Lauring Lab, University of Michigan, Department of Microbiology and Immunology	Valesano et al
USA/MI-UM-10039309392/2021	EPI_ISL_1919921	University of Michigan Clinical Microbiology Laboratory	Lauring Lab, University of Michigan, Department of Microbiology and Immunology	Valesano et al
USA/MI-UM-10039310088/2021	EPI_ISL_1919922	University of Michigan Clinical Microbiology Laboratory	Lauring Lab, University of Michigan, Department of Microbiology and Immunology	Valesano et al
USA/MI-UM-10039310089/2021	EPI_ISL_1919923	University of Michigan Clinical Microbiology Laboratory	Lauring Lab, University of Michigan, Department of Microbiology and Immunology	Valesano et al
USA/MI-UM-10039310588/2021	EPI_ISL_1919924	University of Michigan Clinical Microbiology Laboratory	Lauring Lab, University of Michigan, Department of Microbiology and Immunology	Valesano et al
USA/MI-UM-10039310660/2021	EPI_ISL_1919925	University of Michigan Clinical Microbiology Laboratory	Lauring Lab, University of Michigan, Department of Microbiology and Immunology	Valesano et al
USA/MI-UM-10039311391/2021	EPI_ISL_1919926	University of Michigan Clinical Microbiology Laboratory	Lauring Lab, University of Michigan, Department of Microbiology and Immunology	Valesano et al
USA/MI-UM-10039312319/2021	EPI_ISL_1919928	University of Michigan Clinical Microbiology Laboratory	Lauring Lab, University of Michigan, Department of Microbiology and Immunology	Valesano et al
USA/MI-UM-10039313692/2021	EPI_ISL_1919929	University of Michigan Clinical Microbiology Laboratory	Lauring Lab, University of Michigan, Department of Microbiology and Immunology	Valesano et al
USA/MI-UM-10039314492/2021	EPI_ISL_1919931	University of Michigan Clinical Microbiology Laboratory	Lauring Lab, University of Michigan, Department of Microbiology and Immunology	Valesano et al
USA/MI-UM-10039314549/2021	EPI_ISL_1919932	University of Michigan Clinical Microbiology Laboratory	Lauring Lab, University of Michigan, Department of Microbiology and Immunology	Valesano et al
USA/MI-UM-10039316747/2021	EPI_ISL_1919934	University of Michigan Clinical Microbiology Laboratory	Lauring Lab, University of Michigan, Department of Microbiology and Immunology	Valesano et al
USA/MI-UM-10039320185/2021	EPI_ISL_1919935	University of Michigan Clinical Microbiology Laboratory	Lauring Lab, University of Michigan, Department of Microbiology and Immunology	Valesano et al
USA/MI-UM-10039322416/2021	EPI_ISL_1919936	University of Michigan Clinical Microbiology Laboratory	Lauring Lab, University of Michigan, Department of Microbiology and Immunology	Valesano et al
USA/MI-UM-10039322755/2021	EPI_ISL_1919937	University of Michigan Clinical Microbiology Laboratory	Lauring Lab, University of Michigan, Department of Microbiology and Immunology	Valesano et al
USA/MI-UM-10039323225/2021	EPI_ISL_1919938	University of Michigan Clinical Microbiology Laboratory	Lauring Lab, University of Michigan, Department of Microbiology and Immunology	Valesano et al
USA/MI-UM-10039324556/2021	EPI_ISL_1919940	University of Michigan Clinical Microbiology Laboratory	Lauring Lab, University of Michigan, Department of Microbiology and Immunology	Valesano et al
USA/MI-UM-10039324665/2021	EPI_ISL_1855911	University of Michigan Clinical Microbiology Laboratory	Lauring Lab, University of Michigan, Department of Microbiology and Immunology	Valesano et al
USA/MI-UM-10039324699/2021	EPI_ISL_1919941	University of Michigan Clinical Microbiology Laboratory	Lauring Lab, University of Michigan, Department of Microbiology and Immunology	Valesano et al
USA/MI-UM-10039325951/2021	EPI_ISL_1919942	University of Michigan Clinical Microbiology Laboratory	Lauring Lab, University of Michigan, Department of Microbiology and Immunology	Valesano et al
USA/MI-UM-10039325995/2021	EPI_ISL_1919943	University of Michigan Clinical Microbiology Laboratory	Lauring Lab, University of Michigan, Department of Microbiology and Immunology	Valesano et al
USA/MI-UM-10039335752/2021	EPI_ISL_1855912	University of Michigan Clinical Microbiology Laboratory	Lauring Lab, University of Michigan, Department of Microbiology and Immunology	Valesano et al
USA/MI-UM-10039337436/2021	EPI_ISL_1855913	University of Michigan Clinical Microbiology Laboratory	Lauring Lab, University of Michigan, Department of Microbiology and Immunology	Valesano et al
USA/MI-UM-10039340393/2021	EPI_ISL_1910827	University of Michigan Clinical Microbiology Laboratory	Lauring Lab, University of Michigan, Department of Microbiology and Immunology	Valesano et al
USA/MI-UM-10039342089/2021	EPI_ISL_1910828	University of Michigan Clinical Microbiology Laboratory	Lauring Lab, University of Michigan, Department of Microbiology and Immunology	Valesano et al
USA/MI-UM-10039345150/2021	EPI_ISL_1855914	University of Michigan Clinical Microbiology Laboratory	Lauring Lab, University of Michigan, Department of Microbiology and Immunology	Valesano et al
USA/MI-UM-10039346210/2021	EPI_ISL_1855915	University of Michigan Clinical Microbiology Laboratory	Lauring Lab, University of Michigan, Department of Microbiology and Immunology	Valesano et al
USA/MI-UM-10039349493/2021	EPI_ISL_1910829	University of Michigan Clinical Microbiology Laboratory	Lauring Lab, University of Michigan, Department of Microbiology and Immunology	Valesano et al
USA/MI-UM-10039351191/2021	EPI_ISL_1909240	University of Michigan Clinical Microbiology Laboratory	Lauring Lab, University of Michigan, Department of Microbiology and Immunology	Valesano et al
USA/MI-UM-10039357850/2021	EPI_ISL_1910830	University of Michigan Clinical Microbiology Laboratory	Lauring Lab, University of Michigan, Department of Microbiology and Immunology	Valesano et al
USA/MI-UM-10039360784/2021	EPI_ISL_1910831	University of Michigan Clinical Microbiology Laboratory	Lauring Lab, University of Michigan, Department of Microbiology and Immunology	Valesano et al
USA/MI-UM-10039361892/2021	EPI_ISL_1855917	University of Michigan Clinical Microbiology Laboratory	Lauring Lab, University of Michigan, Department of Microbiology and Immunology	Valesano et al
USA/MI-UM-10039364217/2021	EPI_ISL_1910834	University of Michigan Clinical Microbiology Laboratory	Lauring Lab, University of Michigan, Department of Microbiology and Immunology	Valesano et al
USA/MI-UM-10039364732/2021	EPI_ISL_1855918	University of Michigan Clinical Microbiology Laboratory	Lauring Lab, University of Michigan, Department of Microbiology and Immunology	Valesano et al
USA/MI-UM-10039365594/2021	EPI_ISL_1910835	University of Michigan Clinical Microbiology Laboratory	Lauring Lab, University of Michigan, Department of Microbiology and Immunology	Valesano et al
USA/MI-UM-10039369767/2021	EPI_ISL_1910838	University of Michigan Clinical Microbiology Laboratory	Lauring Lab, University of Michigan, Department of Microbiology and Immunology	Valesano et al
USA/MI-UM-10039369851/2021	EPI_ISL_1855919	University of Michigan Clinical Microbiology Laboratory	Lauring Lab, University of Michigan, Department of Microbiology and Immunology	Valesano et al
USA/MI-UM-10039370303/2021	EPI_ISL_1855920	University of Michigan Clinical Microbiology Laboratory	Lauring Lab, University of Michigan, Department of Microbiology and Immunology	Valesano et al
USA/MI-UM-10039376393/2021	EPI_ISL_1910839	University of Michigan Clinical Microbiology Laboratory	Lauring Lab, University of Michigan, Department of Microbiology and Immunology	Valesano et al
USA/MI-UM-10039376484/2021	EPI_ISL_1910840	University of Michigan Clinical Microbiology Laboratory	Lauring Lab, University of Michigan, Department of Microbiology and Immunology	Valesano et al
USA/MI-UM-10039377155/2021	EPI_ISL_1910841	University of Michigan Clinical Microbiology Laboratory	Lauring Lab, University of Michigan, Department of Microbiology and Immunology	Valesano et al
USA/MI-UM-10039380133/2021	EPI_ISL_1910843	University of Michigan Clinical Microbiology Laboratory	Lauring Lab, University of Michigan, Department of Microbiology and Immunology	Valesano et al
USA/MI-UM-10039380936/2021	EPI_ISL_1910844	University of Michigan Clinical Microbiology Laboratory	Lauring Lab, University of Michigan, Department of Microbiology and Immunology	Valesano et al
USA/MI-UM-10039381430/2021	EPI_ISL_1910845	University of Michigan Clinical Microbiology Laboratory	Lauring Lab, University of Michigan, Department of Microbiology and Immunology	Valesano et al
USA/MI-UM-10039385635/2021	EPI_ISL_2001214	University of Michigan Clinical Microbiology Laboratory	Lauring Lab, University of Michigan, Department of Microbiology and Immunology	Valesano et al
USA/MI-UM-10039388321/2021	EPI_ISL_1910847	University of Michigan Clinical Microbiology Laboratory	Lauring Lab, University of Michigan, Department of Microbiology and Immunology	Valesano et al
USA/MI-UM-10039388323/2021	EPI_ISL_1910848	University of Michigan Clinical Microbiology Laboratory	Lauring Lab, University of Michigan, Department of Microbiology and Immunology	Valesano et al
USA/MI-UM-10039388399/2021	EPI_ISL_2001215	University of Michigan Clinical Microbiology Laboratory	Lauring Lab, University of Michigan, Department of Microbiology and Immunology	Valesano et al
USA/MI-UM-10039389472/2021	EPI_ISL_2001216	University of Michigan Clinical Microbiology Laboratory	Lauring Lab, University of Michigan, Department of Microbiology and Immunology	Valesano et al
USA/MI-UM-10039389585/2021	EPI_ISL_2001217	University of Michigan Clinical Microbiology Laboratory	Lauring Lab, University of Michigan, Department of Microbiology and Immunology	Valesano et al
USA/MI-UM-10039389587/2021	EPI_ISL_2001218	University of Michigan Clinical Microbiology Laboratory	Lauring Lab, University of Michigan, Department of Microbiology and Immunology	Valesano et al
USA/MI-UM-10039391097/2021	EPI_ISL_1910849	University of Michigan Clinical Microbiology Laboratory	Lauring Lab, University of Michigan, Department of Microbiology and Immunology	Valesano et al
USA/MI-UM-10039398730/2021	EPI_ISL_2001221	University of Michigan Clinical Microbiology Laboratory	Lauring Lab, University of Michigan, Department of Microbiology and Immunology	Valesano et al
USA/MI-UM-10039399791/2021	EPI_ISL_2001222	University of Michigan Clinical Microbiology Laboratory	Lauring Lab, University of Michigan, Department of Microbiology and Immunology	Valesano et al
USA/MI-UM-10039399847/2021	EPI_ISL_2001223	University of Michigan Clinical Microbiology Laboratory	Lauring Lab, University of Michigan, Department of Microbiology and Immunology	Valesano et al
USA/MI-UM-10039399887/2021	EPI_ISL_2001224	University of Michigan Clinical Microbiology Laboratory	Lauring Lab, University of Michigan, Department of Microbiology and Immunology	Valesano et al
USA/MI-UM-10039400850/2021	EPI_ISL_2001225	University of Michigan Clinical Microbiology Laboratory	Lauring Lab, University of Michigan, Department of Microbiology and Immunology	Valesano et al
USA/MI-UM-10039401354/2021	EPI_ISL_2001226	University of Michigan Clinical Microbiology Laboratory	Lauring Lab, University of Michigan, Department of Microbiology and Immunology	Valesano et al
USA/MI-UM-10039403207/2021	EPI_ISL_2001227	University of Michigan Clinical Microbiology Laboratory	Lauring Lab, University of Michigan, Department of Microbiology and Immunology	Valesano et al
USA/MI-UM-10039403208/2021	EPI_ISL_2001228	University of Michigan Clinical Microbiology Laboratory	Lauring Lab, University of Michigan, Department of Microbiology and Immunology	Valesano et al
USA/MI-UM-10039404351/2021	EPI_ISL_2001229	University of Michigan Clinical Microbiology Laboratory	Lauring Lab, University of Michigan, Department of Microbiology and Immunology	Valesano et al
USA/MI-UM-10039404807/2021	EPI_ISL_2001231	University of Michigan Clinical Microbiology Laboratory	Lauring Lab, University of Michigan, Department of Microbiology and Immunology	Valesano et al
USA/MI-UM-10039404986/2021	EPI_ISL_2001232	University of Michigan Clinical Microbiology Laboratory	Lauring Lab, University of Michigan, Department of Microbiology and Immunology	Valesano et al
USA/MI-UM-10039405459/2021	EPI_ISL_2001233	University of Michigan Clinical Microbiology Laboratory	Lauring Lab, University of Michigan, Department of Microbiology and Immunology	Valesano et al
USA/MI-UM-10039405644/2021	EPI_ISL_2001234	University of Michigan Clinical Microbiology Laboratory	Lauring Lab, University of Michigan, Department of Microbiology and Immunology	Valesano et al
USA/MI-UM-10039405654/2021	EPI_ISL_2001235	University of Michigan Clinical Microbiology Laboratory	Lauring Lab, University of Michigan, Department of Microbiology and Immunology	Valesano et al
USA/MI-UM-10039405765/2021	EPI_ISL_2001236	University of Michigan Clinical Microbiology Laboratory	Lauring Lab, University of Michigan, Department of Microbiology and Immunology	Valesano et al
USA/MI-UM-10039407936/2021	EPI_ISL_2001238	University of Michigan Clinical Microbiology Laboratory	Lauring Lab, University of Michigan, Department of Microbiology and Immunology	Valesano et al
USA/MI-UM-10039410009/2021	EPI_ISL_2001239	University of Michigan Clinical Microbiology Laboratory	Lauring Lab, University of Michigan, Department of Microbiology and Immunology	Valesano et al
USA/MI-UM-10039411155/2021	EPI_ISL_2001241	University of Michigan Clinical Microbiology Laboratory	Lauring Lab, University of Michigan, Department of Microbiology and Immunology	Valesano et al
USA/MI-UM-10039415503/2021	EPI_ISL_2001242	University of Michigan Clinical Microbiology Laboratory	Lauring Lab, University of Michigan, Department of Microbiology and Immunology	Valesano et al
USA/MI-UM-10039416786/2021	EPI_ISL_2001244	University of Michigan Clinical Microbiology Laboratory	Lauring Lab, University of Michigan, Department of Microbiology and Immunology	Valesano et al
USA/MI-UM-10039416848/2021	EPI_ISL_2001245	University of Michigan Clinical Microbiology Laboratory	Lauring Lab, University of Michigan, Department of Microbiology and Immunology	Valesano et al
USA/MI-UM-10039422318/2021	EPI_ISL_2001246	University of Michigan Clinical Microbiology Laboratory	Lauring Lab, University of Michigan, Department of Microbiology and Immunology	Valesano et al
USA/MI-UM-10039425752/2021	EPI_ISL_2001247	University of Michigan Clinical Microbiology Laboratory	Lauring Lab, University of Michigan, Department of Microbiology and Immunology	Valesano et al
USA/MI-UM-10039428154/2021	EPI_ISL_2001249	University of Michigan Clinical Microbiology Laboratory	Lauring Lab, University of Michigan, Department of Microbiology and Immunology	Valesano et al
USA/MI-UM-10039434778/2021	EPI_ISL_2001250	University of Michigan Clinical Microbiology Laboratory	Lauring Lab, University of Michigan, Department of Microbiology and Immunology	Valesano et al
USA/MI-UM-10039434779/2021	EPI_ISL_2001251	University of Michigan Clinical Microbiology Laboratory	Lauring Lab, University of Michigan, Department of Microbiology and Immunology	Valesano et al
USA/MI-UM-10039435037/2021	EPI_ISL_2001252	University of Michigan Clinical Microbiology Laboratory	Lauring Lab, University of Michigan, Department of Microbiology and Immunology	Valesano et al
USA/MI-UM-10039436339/2021	EPI_ISL_2001253	University of Michigan Clinical Microbiology Laboratory	Lauring Lab, University of Michigan, Department of Microbiology and Immunology	Valesano et al
USA/MI-UM-10039437931/2021	EPI_ISL_2007466	University of Michigan Clinical Microbiology Laboratory	Lauring Lab, University of Michigan, Department of Microbiology and Immunology	Valesano et al
USA/MI-UM-10039438002/2021	EPI_ISL_2001256	University of Michigan Clinical Microbiology Laboratory	Lauring Lab, University of Michigan, Department of Microbiology and Immunology	Valesano et al
USA/MI-UM-10039438281/2021	EPI_ISL_2001257	University of Michigan Clinical Microbiology Laboratory	Lauring Lab, University of Michigan, Department of Microbiology and Immunology	Valesano et al
USA/MI-UM-10039438820/2021	EPI_ISL_2001259	University of Michigan Clinical Microbiology Laboratory	Lauring Lab, University of Michigan, Department of Microbiology and Immunology	Valesano et al
USA/MI-UM-10039452293/2021	EPI_ISL_2001261	University of Michigan Clinical Microbiology Laboratory	Lauring Lab, University of Michigan, Department of Microbiology and Immunology	Valesano et al
USA/MI-UM-10039452911/2021	EPI_ISL_2001263	University of Michigan Clinical Microbiology Laboratory	Lauring Lab, University of Michigan, Department of Microbiology and Immunology	Valesano et al
USA/MI-UM-10039456087/2021	EPI_ISL_2001267	University of Michigan Clinical Microbiology Laboratory	Lauring Lab, University of Michigan, Department of Microbiology and Immunology	Valesano et al
USA/MI-UM-10039458107/2021	EPI_ISL_2100367	University of Michigan Clinical Microbiology Laboratory	Lauring Lab, University of Michigan, Department of Microbiology and Immunology	Valesano et al
USA/MI-UM-10039458598/2021	EPI_ISL_2001268	University of Michigan Clinical Microbiology Laboratory	Lauring Lab, University of Michigan, Department of Microbiology and Immunology	Valesano et al
USA/MI-UM-10039458633/2021	EPI_ISL_2001269	University of Michigan Clinical Microbiology Laboratory	Lauring Lab, University of Michigan, Department of Microbiology and Immunology	Valesano et al
USA/MI-UM-10039462978/2021	EPI_ISL_2001271	University of Michigan Clinical Microbiology Laboratory	Lauring Lab, University of Michigan, Department of Microbiology and Immunology	Valesano et al
USA/MI-UM-10039463205/2021	EPI_ISL_2001272	University of Michigan Clinical Microbiology Laboratory	Lauring Lab, University of Michigan, Department of Microbiology and Immunology	Valesano et al
USA/MI-UM-10039463858/2021	EPI_ISL_2100368	University of Michigan Clinical Microbiology Laboratory	Lauring Lab, University of Michigan, Department of Microbiology and Immunology	Valesano et al
USA/MI-UM-10039464512/2021	EPI_ISL_2001274	University of Michigan Clinical Microbiology Laboratory	Lauring Lab, University of Michigan, Department of Microbiology and Immunology	Valesano et al
USA/MI-UM-10039465105/2021	EPI_ISL_2001275	University of Michigan Clinical Microbiology Laboratory	Lauring Lab, University of Michigan, Department of Microbiology and Immunology	Valesano et al
USA/MI-UM-10039465106/2021	EPI_ISL_2001276	University of Michigan Clinical Microbiology Laboratory	Lauring Lab, University of Michigan, Department of Microbiology and Immunology	Valesano et al
USA/MI-UM-10039465674/2021	EPI_ISL_2100369	University of Michigan Clinical Microbiology Laboratory	Lauring Lab, University of Michigan, Department of Microbiology and Immunology	Valesano et al
USA/MI-UM-10039465938/2021	EPI_ISL_2100370	University of Michigan Clinical Microbiology Laboratory	Lauring Lab, University of Michigan, Department of Microbiology and Immunology	Valesano et al
USA/MI-UM-10039466010/2021	EPI_ISL_2100371	University of Michigan Clinical Microbiology Laboratory	Lauring Lab, University of Michigan, Department of Microbiology and Immunology	Valesano et al
USA/MI-UM-10039467315/2021	EPI_ISL_2001277	University of Michigan Clinical Microbiology Laboratory	Lauring Lab, University of Michigan, Department of Microbiology and Immunology	Valesano et al
USA/MI-UM-10039471274/2021	EPI_ISL_2001278	University of Michigan Clinical Microbiology Laboratory	Lauring Lab, University of Michigan, Department of Microbiology and Immunology	Valesano et al
USA/MI-UM-10039473390/2021	EPI_ISL_2001279	University of Michigan Clinical Microbiology Laboratory	Lauring Lab, University of Michigan, Department of Microbiology and Immunology	Valesano et al
USA/MI-UM-10039477865/2021	EPI_ISL_2100372	University of Michigan Clinical Microbiology Laboratory	Lauring Lab, University of Michigan, Department of Microbiology and Immunology	Valesano et al
USA/MI-UM-10039480696/2021	EPI_ISL_2001283	University of Michigan Clinical Microbiology Laboratory	Lauring Lab, University of Michigan, Department of Microbiology and Immunology	Valesano et al
USA/MI-UM-10039483876/2021	EPI_ISL_2001284	University of Michigan Clinical Microbiology Laboratory	Lauring Lab, University of Michigan, Department of Microbiology and Immunology	Valesano et al
USA/MI-UM-10039485167/2021	EPI_ISL_2001287	University of Michigan Clinical Microbiology Laboratory	Lauring Lab, University of Michigan, Department of Microbiology and Immunology	Valesano et al
USA/MI-UM-10039486717/2021	EPI_ISL_2001289	University of Michigan Clinical Microbiology Laboratory	Lauring Lab, University of Michigan, Department of Microbiology and Immunology	Valesano et al
USA/MI-UM-10039488691/2021	EPI_ISL_2001290	University of Michigan Clinical Microbiology Laboratory	Lauring Lab, University of Michigan, Department of Microbiology and Immunology	Valesano et al
USA/MI-UM-10039493393/2021	EPI_ISL_2003621	University of Michigan Clinical Microbiology Laboratory	Lauring Lab, University of Michigan, Department of Microbiology and Immunology	Valesano et al
USA/MI-UM-10039494016/2021	EPI_ISL_2003622	University of Michigan Clinical Microbiology Laboratory	Lauring Lab, University of Michigan, Department of Microbiology and Immunology	Valesano et al
USA/MI-UM-10039494383/2021	EPI_ISL_2003623	University of Michigan Clinical Microbiology Laboratory	Lauring Lab, University of Michigan, Department of Microbiology and Immunology	Valesano et al
USA/MI-UM-10039494418/2021	EPI_ISL_2003624	University of Michigan Clinical Microbiology Laboratory	Lauring Lab, University of Michigan, Department of Microbiology and Immunology	Valesano et al
USA/MI-UM-10039497183/2021	EPI_ISL_2003625	University of Michigan Clinical Microbiology Laboratory	Lauring Lab, University of Michigan, Department of Microbiology and Immunology	Valesano et al
USA/MI-UM-10039499480/2021	EPI_ISL_2001291	University of Michigan Clinical Microbiology Laboratory	Lauring Lab, University of Michigan, Department of Microbiology and Immunology	Valesano et al
USA/MI-UM-10039500614/2021	EPI_ISL_2100373	University of Michigan Clinical Microbiology Laboratory	Lauring Lab, University of Michigan, Department of Microbiology and Immunology	Valesano et al
USA/MI-UM-10039503148/2021	EPI_ISL_2003626	University of Michigan Clinical Microbiology Laboratory	Lauring Lab, University of Michigan, Department of Microbiology and Immunology	Valesano et al
USA/MI-UM-10039503174/2021	EPI_ISL_2100374	University of Michigan Clinical Microbiology Laboratory	Lauring Lab, University of Michigan, Department of Microbiology and Immunology	Valesano et al
USA/MI-UM-10039506590/2021	EPI_ISL_2100376	University of Michigan Clinical Microbiology Laboratory	Lauring Lab, University of Michigan, Department of Microbiology and Immunology	Valesano et al
USA/MI-UM-10039507682/2021	EPI_ISL_2001293	University of Michigan Clinical Microbiology Laboratory	Lauring Lab, University of Michigan, Department of Microbiology and Immunology	Valesano et al
USA/MI-UM-10039507867/2021	EPI_ISL_2100377	University of Michigan Clinical Microbiology Laboratory	Lauring Lab, University of Michigan, Department of Microbiology and Immunology	Valesano et al
USA/MI-UM-10039509012/2021	EPI_ISL_2100378	University of Michigan Clinical Microbiology Laboratory	Lauring Lab, University of Michigan, Department of Microbiology and Immunology	Valesano et al
USA/MI-UM-10039510576/2021	EPI_ISL_2100379	University of Michigan Clinical Microbiology Laboratory	Lauring Lab, University of Michigan, Department of Microbiology and Immunology	Valesano et al
USA/MI-UM-10039514914/2021	EPI_ISL_2003627	University of Michigan Clinical Microbiology Laboratory	Lauring Lab, University of Michigan, Department of Microbiology and Immunology	Valesano et al
USA/MI-UM-10039517726/2021	EPI_ISL_2003628	University of Michigan Clinical Microbiology Laboratory	Lauring Lab, University of Michigan, Department of Microbiology and Immunology	Valesano et al
USA/MI-UM-10039518260/2021	EPI_ISL_2003630	University of Michigan Clinical Microbiology Laboratory	Lauring Lab, University of Michigan, Department of Microbiology and Immunology	Valesano et al
USA/MI-UM-10039519534/2021	EPI_ISL_2003631	University of Michigan Clinical Microbiology Laboratory	Lauring Lab, University of Michigan, Department of Microbiology and Immunology	Valesano et al
USA/MI-UM-10039519570/2021	EPI_ISL_2003632	University of Michigan Clinical Microbiology Laboratory	Lauring Lab, University of Michigan, Department of Microbiology and Immunology	Valesano et al
USA/MI-UM-10039519607/2021	EPI_ISL_2003633	University of Michigan Clinical Microbiology Laboratory	Lauring Lab, University of Michigan, Department of Microbiology and Immunology	Valesano et al
USA/MI-UM-10039521722/2021	EPI_ISL_2003634	University of Michigan Clinical Microbiology Laboratory	Lauring Lab, University of Michigan, Department of Microbiology and Immunology	Valesano et al
USA/MI-UM-10039521863/2021	EPI_ISL_2003635	University of Michigan Clinical Microbiology Laboratory	Lauring Lab, University of Michigan, Department of Microbiology and Immunology	Valesano et al
USA/MI-UM-10039522941/2021	EPI_ISL_2003636	University of Michigan Clinical Microbiology Laboratory	Lauring Lab, University of Michigan, Department of Microbiology and Immunology	Valesano et al
USA/MI-UM-10039523258/2021	EPI_ISL_2003637	University of Michigan Clinical Microbiology Laboratory	Lauring Lab, University of Michigan, Department of Microbiology and Immunology	Valesano et al
USA/MI-UM-10039524026/2021	EPI_ISL_2003638	University of Michigan Clinical Microbiology Laboratory	Lauring Lab, University of Michigan, Department of Microbiology and Immunology	Valesano et al
USA/MI-UM-10039525077/2021	EPI_ISL_2003639	University of Michigan Clinical Microbiology Laboratory	Lauring Lab, University of Michigan, Department of Microbiology and Immunology	Valesano et al
USA/MI-UM-10039525113/2021	EPI_ISL_2100381	University of Michigan Clinical Microbiology Laboratory	Lauring Lab, University of Michigan, Department of Microbiology and Immunology	Valesano et al
USA/MI-UM-10039526692/2021	EPI_ISL_2003640	University of Michigan Clinical Microbiology Laboratory	Lauring Lab, University of Michigan, Department of Microbiology and Immunology	Valesano et al
USA/MI-UM-10039528370/2021	EPI_ISL_2100382	University of Michigan Clinical Microbiology Laboratory	Lauring Lab, University of Michigan, Department of Microbiology and Immunology	Valesano et al
USA/MI-UM-10039528870/2021	EPI_ISL_2100383	University of Michigan Clinical Microbiology Laboratory	Lauring Lab, University of Michigan, Department of Microbiology and Immunology	Valesano et al
USA/MI-UM-10039532581/2021	EPI_ISL_2107109	University of Michigan Clinical Microbiology Laboratory	Lauring Lab, University of Michigan, Department of Microbiology and Immunology	Valesano et al
USA/MI-UM-10039534204/2021	EPI_ISL_2136229	University of Michigan Clinical Microbiology Laboratory	Lauring Lab, University of Michigan, Department of Microbiology and Immunology	Valesano et al
USA/MI-UM-10039535690/2021	EPI_ISL_2003641	University of Michigan Clinical Microbiology Laboratory	Lauring Lab, University of Michigan, Department of Microbiology and Immunology	Valesano et al
USA/MI-UM-10039538213/2021	EPI_ISL_2003642	University of Michigan Clinical Microbiology Laboratory	Lauring Lab, University of Michigan, Department of Microbiology and Immunology	Valesano et al
USA/MI-UM-10039543405/2021	EPI_ISL_2003643	University of Michigan Clinical Microbiology Laboratory	Lauring Lab, University of Michigan, Department of Microbiology and Immunology	Valesano et al
USA/MI-UM-10039543611/2021	EPI_ISL_2003644	University of Michigan Clinical Microbiology Laboratory	Lauring Lab, University of Michigan, Department of Microbiology and Immunology	Valesano et al
USA/MI-UM-10039544495/2021	EPI_ISL_2003645	University of Michigan Clinical Microbiology Laboratory	Lauring Lab, University of Michigan, Department of Microbiology and Immunology	Valesano et al
USA/MI-UM-10039545751/2021	EPI_ISL_2100386	University of Michigan Clinical Microbiology Laboratory	Lauring Lab, University of Michigan, Department of Microbiology and Immunology	Valesano et al
USA/MI-UM-MHM1055/2020	EPI_ISL_1731768	University of Michigan Clinical Microbiology Laboratory	Lauring Lab, University of Michigan, Department of Microbiology and Immunology	Valesano et al
USA/MI-UM-MHM1333/2021	EPI_ISL_1648965	University of Michigan Clinical Microbiology Laboratory	Lauring Lab, University of Michigan, Department of Microbiology and Immunology	Valesano et al
USA/MI-UM-MHM1339/2021	EPI_ISL_1785540	University of Michigan Clinical Microbiology Laboratory	Lauring Lab, University of Michigan, Department of Microbiology and Immunology	Valesano et al
USA/MI-UM-MHM1358/2021	EPI_ISL_1855926	University of Michigan Clinical Microbiology Laboratory	Lauring Lab, University of Michigan, Department of Microbiology and Immunology	Valesano et al
USA/MI-UM-MHM1365/2021	EPI_ISL_2136257	University of Michigan Clinical Microbiology Laboratory	Lauring Lab, University of Michigan, Department of Microbiology and Immunology	Valesano et al
USA/MI-UM-MHM1367/2021	EPI_ISL_1855927	University of Michigan Clinical Microbiology Laboratory	Lauring Lab, University of Michigan, Department of Microbiology and Immunology	Valesano et al
USA/MI-UM-MHM1388/2021	EPI_ISL_1855931	University of Michigan Clinical Microbiology Laboratory	Lauring Lab, University of Michigan, Department of Microbiology and Immunology	Valesano et al
USA/MI-UM-MHM1394/2021	EPI_ISL_1855932	University of Michigan Clinical Microbiology Laboratory	Lauring Lab, University of Michigan, Department of Microbiology and Immunology	Valesano et al
USA/MI-UM-MHM1415/2021	EPI_ISL_1855933	University of Michigan Clinical Microbiology Laboratory	Lauring Lab, University of Michigan, Department of Microbiology and Immunology	Valesano et al
USA/MI-UM-MHM1416/2021	EPI_ISL_1855934	University of Michigan Clinical Microbiology Laboratory	Lauring Lab, University of Michigan, Department of Microbiology and Immunology	Valesano et al
USA/MI-UM-MHM1417/2021	EPI_ISL_1855935	University of Michigan Clinical Microbiology Laboratory	Lauring Lab, University of Michigan, Department of Microbiology and Immunology	Valesano et al
USA/MI-UM-MHM1418/2021	EPI_ISL_1855936	University of Michigan Clinical Microbiology Laboratory	Lauring Lab, University of Michigan, Department of Microbiology and Immunology	Valesano et al
USA/MI-UM-MHM1435/2021	EPI_ISL_1855937	University of Michigan Clinical Microbiology Laboratory	Lauring Lab, University of Michigan, Department of Microbiology and Immunology	Valesano et al
USA/MI-UM-MHM1437/2021	EPI_ISL_1855938	University of Michigan Clinical Microbiology Laboratory	Lauring Lab, University of Michigan, Department of Microbiology and Immunology	Valesano et al
USA/MI-UM-MHM1457/2021	EPI_ISL_2136259	University of Michigan Clinical Microbiology Laboratory	Lauring Lab, University of Michigan, Department of Microbiology and Immunology	Valesano et al
USA/MI-UM-MHM1467/2021	EPI_ISL_2136263	University of Michigan Clinical Microbiology Laboratory	Lauring Lab, University of Michigan, Department of Microbiology and Immunology	Valesano et al
USA/MI-UM-MHM1468/2021	EPI_ISL_2136264	University of Michigan Clinical Microbiology Laboratory	Lauring Lab, University of Michigan, Department of Microbiology and Immunology	Valesano et al
USA/MI-UM-MHM1486/2021	EPI_ISL_2136265	University of Michigan Clinical Microbiology Laboratory	Lauring Lab, University of Michigan, Department of Microbiology and Immunology	Valesano et al
USA/MI-UM-MHM1487/2021	EPI_ISL_2136266	University of Michigan Clinical Microbiology Laboratory	Lauring Lab, University of Michigan, Department of Microbiology and Immunology	Valesano et al
USA/MI-UM-MHM1488/2021	EPI_ISL_2136267	University of Michigan Clinical Microbiology Laboratory	Lauring Lab, University of Michigan, Department of Microbiology and Immunology	Valesano et al
USA/MI-UM-MHM1508/2021	EPI_ISL_2136268	University of Michigan Clinical Microbiology Laboratory	Lauring Lab, University of Michigan, Department of Microbiology and Immunology	Valesano et al
USA/MI-UM-S465061/2021	EPI_ISL_955844	University of Michigan Clinical Microbiology Laboratory	Lauring Lab, University of Michigan, Department of Microbiology and Immunology	Valesano et al
USA/MI-UM-S466921/2021	EPI_ISL_955838	University of Michigan Clinical Microbiology Laboratory	Lauring Lab, University of Michigan, Department of Microbiology and Immunology	Valesano et al
USA/MI-UM-S485022/2021	EPI_ISL_955856	University of Michigan Clinical Microbiology Laboratory	Lauring Lab, University of Michigan, Department of Microbiology and Immunology	Valesano et al
USA/MI-UM-S486980/2021	EPI_ISL_955897	University of Michigan Clinical Microbiology Laboratory	Lauring Lab, University of Michigan, Department of Microbiology and Immunology	Valesano et al
USA/MI-UM-S488413/2021	EPI_ISL_955925	University of Michigan Clinical Microbiology Laboratory	Lauring Lab, University of Michigan, Department of Microbiology and Immunology	Valesano et al
USA/MI-UM-S490887/2021	EPI_ISL_955891	University of Michigan Clinical Microbiology Laboratory	Lauring Lab, University of Michigan, Department of Microbiology and Immunology	Valesano et al
USA/MI-UM-S491259/2021	EPI_ISL_955893	University of Michigan Clinical Microbiology Laboratory	Lauring Lab, University of Michigan, Department of Microbiology and Immunology	Valesano et al
USA/MI-UM-S502347/2021	EPI_ISL_955896	University of Michigan Clinical Microbiology Laboratory	Lauring Lab, University of Michigan, Department of Microbiology and Immunology	Valesano et al
USA/MI-UM-S510232/2021	EPI_ISL_955887	University of Michigan Clinical Microbiology Laboratory	Lauring Lab, University of Michigan, Department of Microbiology and Immunology	Valesano et al
USA/MI-UM-S601754/2021	EPI_ISL_1196916	University of Michigan Clinical Microbiology Laboratory	Lauring Lab, University of Michigan, Department of Microbiology and Immunology	Valesano et al
USA/MI-UM-S633691/2021	EPI_ISL_1196927	University of Michigan Clinical Microbiology Laboratory	Lauring Lab, University of Michigan, Department of Microbiology and Immunology	Valesano et al
USA/MI-UM-S636325/2021	EPI_ISL_1196923	University of Michigan Clinical Microbiology Laboratory	Lauring Lab, University of Michigan, Department of Microbiology and Immunology	Valesano et al
USA/MI-UM-S667143/2021	EPI_ISL_1261013	University of Michigan Clinical Microbiology Laboratory	Lauring Lab, University of Michigan, Department of Microbiology and Immunology	Valesano et al
USA/MI-UM-S691347/2021	EPI_ISL_1404354	University of Michigan Clinical Microbiology Laboratory	Lauring Lab, University of Michigan, Department of Microbiology and Immunology	Valesano et al
USA/MI-UM-S715394/2021	EPI_ISL_1491390	University of Michigan Clinical Microbiology Laboratory	Lauring Lab, University of Michigan, Department of Microbiology and Immunology	Valesano et al
USA/MI-UM-S729920/2021	EPI_ISL_1491406	University of Michigan Clinical Microbiology Laboratory	Lauring Lab, University of Michigan, Department of Microbiology and Immunology	Valesano et al
USA/MI-UM-S734488/2021	EPI_ISL_1491403	University of Michigan Clinical Microbiology Laboratory	Lauring Lab, University of Michigan, Department of Microbiology and Immunology	Valesano et al
USA/MI-UM-S734547/2021	EPI_ISL_1491397	University of Michigan Clinical Microbiology Laboratory	Lauring Lab, University of Michigan, Department of Microbiology and Immunology	Valesano et al
USA/MI-UM-S735934/2021	EPI_ISL_1491391	University of Michigan Clinical Microbiology Laboratory	Lauring Lab, University of Michigan, Department of Microbiology and Immunology	Valesano et al
USA/MI-UM-S737499/2021	EPI_ISL_1491392	University of Michigan Clinical Microbiology Laboratory	Lauring Lab, University of Michigan, Department of Microbiology and Immunology	Valesano et al
USA/MI-UM-S742091/2021	EPI_ISL_1491405	University of Michigan Clinical Microbiology Laboratory	Lauring Lab, University of Michigan, Department of Microbiology and Immunology	Valesano et al
USA/MI-UM-S745397/2021	EPI_ISL_1580450	University of Michigan Clinical Microbiology Laboratory	Lauring Lab, University of Michigan, Department of Microbiology and Immunology	Valesano et al
USA/MI-UM-S745484/2021	EPI_ISL_1580451	University of Michigan Clinical Microbiology Laboratory	Lauring Lab, University of Michigan, Department of Microbiology and Immunology	Valesano et al
USA/MI-UM-S746488/2021	EPI_ISL_1580453	University of Michigan Clinical Microbiology Laboratory	Lauring Lab, University of Michigan, Department of Microbiology and Immunology	Valesano et al
USA/MI-UM-S748485/2021	EPI_ISL_1580454	University of Michigan Clinical Microbiology Laboratory	Lauring Lab, University of Michigan, Department of Microbiology and Immunology	Valesano et al
USA/MI-UM-S748695/2021	EPI_ISL_1580455	University of Michigan Clinical Microbiology Laboratory	Lauring Lab, University of Michigan, Department of Microbiology and Immunology	Valesano et al
USA/MI-UM-S749835/2021	EPI_ISL_1580457	University of Michigan Clinical Microbiology Laboratory	Lauring Lab, University of Michigan, Department of Microbiology and Immunology	Valesano et al
USA/MI-UM-S753467/2021	EPI_ISL_1580466	University of Michigan Clinical Microbiology Laboratory	Lauring Lab, University of Michigan, Department of Microbiology and Immunology	Valesano et al
USA/MI-UM-S753468/2021	EPI_ISL_1580467	University of Michigan Clinical Microbiology Laboratory	Lauring Lab, University of Michigan, Department of Microbiology and Immunology	Valesano et al
USA/MI-UM-S753743/2021	EPI_ISL_1580468	University of Michigan Clinical Microbiology Laboratory	Lauring Lab, University of Michigan, Department of Microbiology and Immunology	Valesano et al
USA/MI-UM-S753958/2021	EPI_ISL_1580469	University of Michigan Clinical Microbiology Laboratory	Lauring Lab, University of Michigan, Department of Microbiology and Immunology	Valesano et al
USA/MI-UM-S754416/2021	EPI_ISL_1580470	University of Michigan Clinical Microbiology Laboratory	Lauring Lab, University of Michigan, Department of Microbiology and Immunology	Valesano et al
USA/MI-UM-S755565/2021	EPI_ISL_1580471	University of Michigan Clinical Microbiology Laboratory	Lauring Lab, University of Michigan, Department of Microbiology and Immunology	Valesano et al
USA/MI-UM-S756209/2021	EPI_ISL_1580475	University of Michigan Clinical Microbiology Laboratory	Lauring Lab, University of Michigan, Department of Microbiology and Immunology	Valesano et al
USA/MI-UM-S756238/2021	EPI_ISL_1580477	University of Michigan Clinical Microbiology Laboratory	Lauring Lab, University of Michigan, Department of Microbiology and Immunology	Valesano et al
USA/MI-UM-S759014/2021	EPI_ISL_1580480	University of Michigan Clinical Microbiology Laboratory	Lauring Lab, University of Michigan, Department of Microbiology and Immunology	Valesano et al
USA/MI-UM-S759460/2021	EPI_ISL_1580481	University of Michigan Clinical Microbiology Laboratory	Lauring Lab, University of Michigan, Department of Microbiology and Immunology	Valesano et al
USA/MI-UM-S759758/2021	EPI_ISL_1580482	University of Michigan Clinical Microbiology Laboratory	Lauring Lab, University of Michigan, Department of Microbiology and Immunology	Valesano et al
USA/MI-UM-S759846/2021	EPI_ISL_1580483	University of Michigan Clinical Microbiology Laboratory	Lauring Lab, University of Michigan, Department of Microbiology and Immunology	Valesano et al
USA/MI-UM-S759984/2021	EPI_ISL_1580485	University of Michigan Clinical Microbiology Laboratory	Lauring Lab, University of Michigan, Department of Microbiology and Immunology	Valesano et al
USA/MI-UM-S760497/2021	EPI_ISL_1580486	University of Michigan Clinical Microbiology Laboratory	Lauring Lab, University of Michigan, Department of Microbiology and Immunology	Valesano et al
USA/MI-UM-S760624/2021	EPI_ISL_1580487	University of Michigan Clinical Microbiology Laboratory	Lauring Lab, University of Michigan, Department of Microbiology and Immunology	Valesano et al
USA/MI-UM-S760896/2021	EPI_ISL_1580488	University of Michigan Clinical Microbiology Laboratory	Lauring Lab, University of Michigan, Department of Microbiology and Immunology	Valesano et al
USA/MI-UM-S761018/2021	EPI_ISL_1580489	University of Michigan Clinical Microbiology Laboratory	Lauring Lab, University of Michigan, Department of Microbiology and Immunology	Valesano et al
USA/MI-UM-S761424/2021	EPI_ISL_1580490	University of Michigan Clinical Microbiology Laboratory	Lauring Lab, University of Michigan, Department of Microbiology and Immunology	Valesano et al
USA/MI-UM-S761445/2021	EPI_ISL_1580491	University of Michigan Clinical Microbiology Laboratory	Lauring Lab, University of Michigan, Department of Microbiology and Immunology	Valesano et al
USA/MI-UM-S761883/2021	EPI_ISL_1580492	University of Michigan Clinical Microbiology Laboratory	Lauring Lab, University of Michigan, Department of Microbiology and Immunology	Valesano et al
USA/MI-UM-S765246/2021	EPI_ISL_1580493	University of Michigan Clinical Microbiology Laboratory	Lauring Lab, University of Michigan, Department of Microbiology and Immunology	Valesano et al
USA/MI-UM-S765394/2021	EPI_ISL_1580494	University of Michigan Clinical Microbiology Laboratory	Lauring Lab, University of Michigan, Department of Microbiology and Immunology	Valesano et al
USA/MI-UM-S766871/2021	EPI_ISL_1580496	University of Michigan Clinical Microbiology Laboratory	Lauring Lab, University of Michigan, Department of Microbiology and Immunology	Valesano et al
USA/MI-UM-S768053/2021	EPI_ISL_1585913	University of Michigan Clinical Microbiology Laboratory	Lauring Lab, University of Michigan, Department of Microbiology and Immunology	Valesano et al
USA/MI-UM-S768816/2021	EPI_ISL_1580501	University of Michigan Clinical Microbiology Laboratory	Lauring Lab, University of Michigan, Department of Microbiology and Immunology	Valesano et al
USA/MI-UM-S769926/2021	EPI_ISL_1910850	University of Michigan Clinical Microbiology Laboratory	Lauring Lab, University of Michigan, Department of Microbiology and Immunology	Valesano et al
USA/MI-UM-S770359/2021	EPI_ISL_1910851	University of Michigan Clinical Microbiology Laboratory	Lauring Lab, University of Michigan, Department of Microbiology and Immunology	Valesano et al
USA/MI-UM-S771361/2021	EPI_ISL_1744528	University of Michigan Clinical Microbiology Laboratory	Lauring Lab, University of Michigan, Department of Microbiology and Immunology	Valesano et al
USA/MI-UM-S772876/2021	EPI_ISL_1744530	University of Michigan Clinical Microbiology Laboratory	Lauring Lab, University of Michigan, Department of Microbiology and Immunology	Valesano et al
USA/MI-UM-S776505/2021	EPI_ISL_1744531	University of Michigan Clinical Microbiology Laboratory	Lauring Lab, University of Michigan, Department of Microbiology and Immunology	Valesano et al
USA/MI-UM-S784050/2021	EPI_ISL_1910852	University of Michigan Clinical Microbiology Laboratory	Lauring Lab, University of Michigan, Department of Microbiology and Immunology	Valesano et al
USA/MI-UM-S784059/2021	EPI_ISL_1910853	University of Michigan Clinical Microbiology Laboratory	Lauring Lab, University of Michigan, Department of Microbiology and Immunology	Valesano et al
USA/MI-UM-S784652/2021	EPI_ISL_1910854	University of Michigan Clinical Microbiology Laboratory	Lauring Lab, University of Michigan, Department of Microbiology and Immunology	Valesano et al
USA/MI-UM-S788156/2021	EPI_ISL_1744533	University of Michigan Clinical Microbiology Laboratory	Lauring Lab, University of Michigan, Department of Microbiology and Immunology	Valesano et al
USA/MI-UM-S788587/2021	EPI_ISL_1744534	University of Michigan Clinical Microbiology Laboratory	Lauring Lab, University of Michigan, Department of Microbiology and Immunology	Valesano et al
USA/MI-UM-S788853/2021	EPI_ISL_1744535	University of Michigan Clinical Microbiology Laboratory	Lauring Lab, University of Michigan, Department of Microbiology and Immunology	Valesano et al
USA/MI-UM-S789765/2021	EPI_ISL_1910855	University of Michigan Clinical Microbiology Laboratory	Lauring Lab, University of Michigan, Department of Microbiology and Immunology	Valesano et al
USA/MI-UM-S799957/2021	EPI_ISL_1744536	University of Michigan Clinical Microbiology Laboratory	Lauring Lab, University of Michigan, Department of Microbiology and Immunology	Valesano et al
USA/MI-UM-S838234/2021	EPI_ISL_2001294	University of Michigan Clinical Microbiology Laboratory	Lauring Lab, University of Michigan, Department of Microbiology and Immunology	Valesano et al
USA/MI-UM-S841093/2021	EPI_ISL_2001295	University of Michigan Clinical Microbiology Laboratory	Lauring Lab, University of Michigan, Department of Microbiology and Immunology	Valesano et al
USA/MI-UM-S845799/2021	EPI_ISL_2003650	University of Michigan Clinical Microbiology Laboratory	Lauring Lab, University of Michigan, Department of Microbiology and Immunology	Valesano et al
USA/MI-UM-S851251/2021	EPI_ISL_2001296	University of Michigan Clinical Microbiology Laboratory	Lauring Lab, University of Michigan, Department of Microbiology and Immunology	Valesano et al
USA/MI-UM-S852608/2021	EPI_ISL_2003652	University of Michigan Clinical Microbiology Laboratory	Lauring Lab, University of Michigan, Department of Microbiology and Immunology	Valesano et al
USA/MI-UM-S857342/2021	EPI_ISL_2136271	University of Michigan Clinical Microbiology Laboratory	Lauring Lab, University of Michigan, Department of Microbiology and Immunology	Valesano et al
USA/MI-UM-S861547/2021	EPI_ISL_2003653	University of Michigan Clinical Microbiology Laboratory	Lauring Lab, University of Michigan, Department of Microbiology and Immunology	Valesano et al
USA/MI-UM-S861548/2021	EPI_ISL_2003654	University of Michigan Clinical Microbiology Laboratory	Lauring Lab, University of Michigan, Department of Microbiology and Immunology	Valesano et al
USA/MI-UM-S869469/2021	EPI_ISL_2136272	University of Michigan Clinical Microbiology Laboratory	Lauring Lab, University of Michigan, Department of Microbiology and Immunology	Valesano et al
USA/MI-UM-S883267/2021	EPI_ISL_2136273	University of Michigan Clinical Microbiology Laboratory	Lauring Lab, University of Michigan, Department of Microbiology and Immunology	Valesano et al
USA/MN-CDC-ASC210056973/2021	EPI_ISL_2035099	Aegis Sciences Corporation	Centers for Disease Control and Prevention Division of Viral Diseases, Pathogen Discovery	Dakota Howard et al
USA/MN-CDC-IBX498501040108/2021	EPI_ISL_1588251	Infinity Biologix	Centers for Disease Control and Prevention Division of Viral Diseases, Pathogen Discovery	Dakota Howard et al
USA/MN-CDC-IBX969187945295/2021	EPI_ISL_2088893	Infinity Biologix	Centers for Disease Control and Prevention Division of Viral Diseases, Pathogen Discovery	Dakota Howard et al
USA/MN-CDC-STM-153/2020	EPI_ISL_850636	Helix/Illumina	Genomics and Discovery, Respiratory Viruses Branch, Division of Viral Diseases, Centers for Disease Control and Prevention	Peter W. Cook et al
USA/MN-MDH-2252/2020	EPI_ISL_802573	M Health Fairview	Minnesota Department of Health, Public Health Laboratory	Alexandra Lorentz et al
USA/MN-MDH-2254/2020	EPI_ISL_802575	Vault Health	Minnesota Department of Health, Public Health Laboratory	Alexandra Lorentz et al
USA/MN-MDH-2577/2021	EPI_ISL_913589	Vault Health	Minnesota Department of Health, Public Health Laboratory	Alexandra Lorentz et al
USA/MN-MDH-2709/2021	EPI_ISL_983693	Vault Health	Minnesota Department of Health, Public Health Laboratory	Alexandra Lorentz et al
USA/MN-MDH-2765/2021	EPI_ISL_1064496	Vault Health	Minnesota Department of Health, Public Health Laboratory	Alexandra Lorentz et al
USA/MN-MDH-2834/2021	EPI_ISL_1064383	Vault Health	Minnesota Department of Health, Public Health Laboratory	Alexandra Lorentz et al
USA/MN-MDH-3502/2021	EPI_ISL_1225189	Vault Health	Minnesota Department of Health, Public Health Laboratory	Alexandra Lorentz et al
USA/MN-MDH-3605/2020	EPI_ISL_1267294	Vault Health	Minnesota Department of Health, Public Health Laboratory	Alexandra Lorentz et al
USA/MN-MDH-3849/2021	EPI_ISL_1359009	Vault Health	Minnesota Department of Health, Public Health Laboratory	Alexandra Lorentz et al
USA/MN-MDH-3888/2021	EPI_ISL_1373540	Vault Health	Minnesota Department of Health, Public Health Laboratory	Alexandra Lorentz et al
USA/MN-MDH-5281/2021	EPI_ISL_1671860	Minnesota Department of Health, Public Health Laboratory	Minnesota Department of Health, Public Health Laboratory	Alexandra Lorentz et al
USA/MN-MDH-8420/2020	EPI_ISL_2834965	M Health Fairview	Minnesota Department of Health, Public Health Laboratory	Alexandra Lorentz et al
USA/MN-UMGC-1861/2021	EPI_ISL_2698924	Public Health Laboratory, Minnesota Department of Health	University of Minnesota Genomics Center	Daryl M. Gohl et al
USA/MO-CDC-ASC210012002/2021	EPI_ISL_1695137	Aegis Sciences Corporation	Centers for Disease Control and Prevention Division of Viral Diseases, Pathogen Discovery	Dakota Howard et al
USA/MO-CDC-ASC210022540/2021	EPI_ISL_1686374	Aegis Sciences Corporation	Centers for Disease Control and Prevention Division of Viral Diseases, Pathogen Discovery	Dakota Howard et al
USA/MO-CDC-ASC210027643/2021	EPI_ISL_1667765	Aegis Sciences Corporation	Centers for Disease Control and Prevention Division of Viral Diseases, Pathogen Discovery	Dakota Howard et al
USA/MO-CDC-ASC210072794/2021	EPI_ISL_2040887	Aegis Sciences Corporation	Centers for Disease Control and Prevention Division of Viral Diseases, Pathogen Discovery	Dakota Howard et al
USA/MO-CDC-LC0023868/2021	EPI_ISL_1422068	Laboratory Corporation of America	Centers for Disease Control and Prevention Division of Viral Diseases, Pathogen Discovery	Peter W. Cook et al
USA/MO-CDC-QAGW-0492/2021	EPI_ISL_1374010	MO State Public Health Laboratory	Pathogen Discovery, Respiratory Viruses Branch, Division of Viral Diseases, Centers for Disease Control and Prevention	Yan Li et al
USA/MO-CDC-QDX24365396/2021	EPI_ISL_2133584	Quest Diagnostics Incorporated	Centers for Disease Control and Prevention Division of Viral Diseases, Pathogen Discovery	Dakota Howard et al
USA/MO-MSPHL-000608/2021	EPI_ISL_1489921	Missouri State Public Health Laboratory	Missouri State Public Health Laboratory	Matthew Sinn et al
USA/MO-MSPHL-002042/2021	EPI_ISL_2158659	Missouri State Public Health Laboratory	Missouri State Public Health Laboratory	Matthew Sinn et al
USA/MP-CDC-2-4392999/2021	EPI_ISL_2383896	Commonwealth Healthcare Center	Centers for Disease Control and Prevention Division of Viral Diseases, Pathogen Discovery	Mili Sheth et al
USA/MS-CDC-2-4173831/2021	EPI_ISL_1678247	MS Public Health Laboratory	Centers for Disease Control and Prevention Division of Viral Diseases, Pathogen Discovery	Mili Sheth et al
USA/MS-CDC-LC0021034/2021	EPI_ISL_1298402	Laboratory Corporation of America	Centers for Disease Control and Prevention Division of Viral Diseases, Pathogen Discovery	Peter W. Cook et al
USA/MS-CDC-LC0040372/2021	EPI_ISL_1681088	Laboratory Corporation of America	Centers for Disease Control and Prevention Division of Viral Diseases, Pathogen Discovery	Dakota Howard et al
USA/MS-CDC-QDX24429642/2021	EPI_ISL_2143956	Quest Diagnostics Incorporated	Centers for Disease Control and Prevention Division of Viral Diseases, Pathogen Discovery	Dakota Howard et al
USA/MS-UMMC-M454A8-504184/2021	EPI_ISL_1527040	University of Mississippi Medical Center, Department of Pathology	University of Mississippi Medical Center, Molecular and Genomics Core Facility	Ashley C. Johnson et al
USA/MS-UMMC-M468A4-504615/2021	EPI_ISL_1527413	University of Mississippi Medical Center, Department of Pathology	University of Mississippi Medical Center, Molecular and Genomics Core Facility	Ashley C. Johnson et al
USA/MS-UMMC-M540H3-504840/2021	EPI_ISL_2134980	University of Mississippi Medical Center, Department of Pathology	University of Mississippi Medical Center, Molecular and Genomics Core Facility	Ashley C. Johnson et al
USA/MS-UMMC-S203D4-826596/2021	EPI_ISL_1527257	University of Mississippi Medical Center, Department of Pathology	University of Mississippi Medical Center, Molecular and Genomics Core Facility	Ashley C. Johnson et al
USA/MS-UMMC-S205D1-832114/2021	EPI_ISL_1527259	University of Mississippi Medical Center, Department of Pathology	University of Mississippi Medical Center, Molecular and Genomics Core Facility	Ashley C. Johnson et al
USA/MT-BHDH-227/2021	EPI_ISL_1081321	Bozeman Health Deaconess Hospital	Wiedenheft lab, Montana State University	Artem Nemudryi et al
USA/MT-BHDH-361/2021	EPI_ISL_2886480	Bozeman Health Deaconess Hospital	Wiedenheft lab, Montana State University	Aidan McVay et al
USA/MT-CDC-LC0044476/2021	EPI_ISL_1798338	Laboratory Corporation of America	Centers for Disease Control and Prevention Division of Viral Diseases, Pathogen Discovery	Dakota Howard et al
USA/MT-MTPHL-21210017/2021	EPI_ISL_1291753	Montana Public Health Laboratory	Montana Public Health Laboratory	Joy Ritter et al
USA/MT-MTPHL-21310051/2021	EPI_ISL_1323626	Montana Public Health Laboratory	Montana Public Health Laboratory	Joy Ritter et al
USA/MT-MTPHL-21310067/2021	EPI_ISL_1323656	Montana Public Health Laboratory	Montana Public Health Laboratory	Joy Ritter et al
USA/MT-MTPHL-21310128/2021	EPI_ISL_1576861	Montana Public Health Laboratory	Montana Public Health Laboratory	Joy Ritter et al
USA/MT-MTPHL-21410201/2021	EPI_ISL_2006901	Montana Public Health Laboratory	Montana Public Health Laboratory	Joy Ritter et al
USA/MT-MTPHL-21410212/2021	EPI_ISL_2006905	Montana Public Health Laboratory	Montana Public Health Laboratory	Joy Ritter et al
USA/NC-CDC-ASC210052053/2021	EPI_ISL_1836669	Aegis Sciences Corporation	Centers for Disease Control and Prevention Division of Viral Diseases, Pathogen Discovery	Dakota Howard et al
USA/NC-CDC-LC0019422/2021	EPI_ISL_1298257	Laboratory Corporation of America	Centers for Disease Control and Prevention Division of Viral Diseases, Pathogen Discovery	Peter W. Cook et al
USA/NC-CDC-LC0021017/2021	EPI_ISL_1298399	Laboratory Corporation of America	Centers for Disease Control and Prevention Division of Viral Diseases, Pathogen Discovery	Peter W. Cook et al
USA/NC-CDC-LC0035568/2021	EPI_ISL_1608766	Laboratory Corporation of America	Centers for Disease Control and Prevention Division of Viral Diseases, Pathogen Discovery	Dakota Howard et al
USA/NC-CDC-LC0037584/2021	EPI_ISL_1610785	Laboratory Corporation of America	Centers for Disease Control and Prevention Division of Viral Diseases, Pathogen Discovery	Dakota Howard et al
USA/NC-CDC-LC0054338/2021	EPI_ISL_2045007	Laboratory Corporation of America	Centers for Disease Control and Prevention Division of Viral Diseases, Pathogen Discovery	Dakota Howard et al
USA/NC-CDC-STM-0000013-G10/2021	EPI_ISL_884767	Respiratory Viruses Branch, Centers for Disease Control and Prevention	Respiratory Viruses Branch, Centers for Disease Control and Prevention	Cook et al
USA/NC-CDC-STM-000002954/2021	EPI_ISL_966503	Helix/Illumina	Respiratory Viruses Branch, Division of Viral Diseases, Centers for Disease Control and Prevention	Peter W. Cook et al
USA/NC-CDC-STM-000005409/2021	EPI_ISL_1016692	Helix/Illumina	Respiratory Viruses Branch, Division of Viral Diseases, Centers for Disease Control and Prevention	Peter W. Cook et al
USA/NC-CDC-STM-000027589/2021	EPI_ISL_1421458	Helix/Illumina	Centers for Disease Control and Prevention Division of Viral Diseases, Pathogen Discovery	Peter W. Cook et al
USA/NC-GCB-BC892BFD681D43A5B4341938176896D2/2021	EPI_ISL_2254607	Duke Center for Genomic and Computational Biology (GCB), Duke University	Duke Center for Genomic and Computational Biology (GCB), Duke University	Berrio et al
USA/NC-UNC-1282/2021	EPI_ISL_2098789	Clinical Molecular Microbiology Laboratory, UNC Hospitals	Jeremy Wang	Jeremy Wang et al
USA/NC-UNCC-000183/2020	EPI_ISL_1938011	UNC Charlotte COVID-19 Testing Lab	UNC Charlotte Environmental Monitoring Laboratory	Cynthia Gibas et al
USA/NC-UNCC-000501/2020	EPI_ISL_1938257	UNC Charlotte COVID-19 Testing Lab	UNC Charlotte Environmental Monitoring Laboratory	Cynthia Gibas et al
USA/ND-NDDH-01458/2021	EPI_ISL_2339911	North Dakota Department of Health, Public Health Laboratory	North Dakota Department of Health, Public Health Laboratory	Lisa Wingerter et al
USA/ND-NDDH-0272/2021	EPI_ISL_1585001	North Dakota Department of Health, Public Health Laboratory	North Dakota Department of Health, Public Health Laboratory	Lisa Wingerter et al
USA/ND-NDDH-0391/2021	EPI_ISL_1593442	North Dakota Department of Health, Public Health Laboratory	North Dakota Department of Health, Public Health Laboratory	Lisa Wingerter et al
USA/ND-NDDH-0392/2021	EPI_ISL_1593443	North Dakota Department of Health, Public Health Laboratory	North Dakota Department of Health, Public Health Laboratory	Lisa Wingerter et al
USA/ND-NDDH-0452/2021	EPI_ISL_1593394	North Dakota Department of Health, Public Health Laboratory	North Dakota Department of Health, Public Health Laboratory	Lisa Wingerter et al
USA/ND-NDDH-0463/2021	EPI_ISL_1593204	North Dakota Department of Health, Public Health Laboratory	North Dakota Department of Health, Public Health Laboratory	Lisa Wingerter et al
USA/ND-NDDH-0730/2021	EPI_ISL_1919759	North Dakota Department of Health, Public Health Laboratory	North Dakota Department of Health, Public Health Laboratory	Lisa Wingerter et al
USA/ND-NDDH-0828/2021	EPI_ISL_1920547	North Dakota Department of Health, Public Health Laboratory	North Dakota Department of Health, Public Health Laboratory	Lisa Wingerter et al
USA/ND-NDDH-0977/2021	EPI_ISL_2090930	North Dakota Department of Health, Public Health Laboratory	North Dakota Department of Health, Public Health Laboratory	Lisa Wingerter et al
USA/ND-USAFSAM-S1471/2021	EPI_ISL_1711180	US Air Force School of Aerospace Medicine	US Air Force School of Aerospace Medicine	Anthony Fries et al
USA/NE-20986/2021	EPI_ISL_2030454	Nebraska Public Health Laboratory	NPHL COVID-19 Response Team	NPHL COVID-19 Response Team et al
USA/NE-7112/2021	EPI_ISL_1121061	Nebraska Public Health Laboratory	NPHL COVID-19 Response Team	NPHL COVID-19 Response Team et al
USA/NE-CDC-ASC210026342/2021	EPI_ISL_1702017	Aegis Sciences Corporation	Centers for Disease Control and Prevention Division of Viral Diseases, Pathogen Discovery	Dakota Howard et al
USA/NE-CDC-ASC210028435/2021	EPI_ISL_1687571	Aegis Sciences Corporation	Centers for Disease Control and Prevention Division of Viral Diseases, Pathogen Discovery	Dakota Howard et al
USA/NE-CDC-QDX22164758/2021	EPI_ISL_1291459	Quest Diagnostics Incorporated	Centers for Disease Control and Prevention Division of Viral Diseases, Pathogen Discovery	Peter W. Cook et al
USA/NE-CUMC-21116002/2021	EPI_ISL_2438855	Creighton University Medical Center	Creighton COVID Consortium	Holly Stessman et al
USA/NE-NCOV21-16059/2021	EPI_ISL_1503799	Nebraska Public Health Laboratory	NPHL COVID-19 Response Team	NPHL COVID-19 Response Team et al
USA/NE-USAFSAM-S2740/2021	EPI_ISL_2402244	US Air Force School of Aerospace Medicine	US Air Force School of Aerospace Medicine	Anthony Fries et al
USA/NE-WLS2-515/2021	EPI_ISL_1234488	Nebraska Public Health Laboratory	UNMC COVID-19 Response Team	UNMC COVID-19 Response Team et al
USA/NH-CDC-2-4176946/2021	EPI_ISL_1678370	NH Dept. of Health and Human Services Public Health Labs	Centers for Disease Control and Prevention Division of Viral Diseases, Pathogen Discovery	Mili Sheth et al
USA/NH-CDC-LC0048427/2021	EPI_ISL_1801718	Laboratory Corporation of America	Centers for Disease Control and Prevention Division of Viral Diseases, Pathogen Discovery	Dakota Howard et al
USA/NH-CDC-QDX21490805/2021	EPI_ISL_1194373	Quest Diagnostics Incorporated	Centers for Disease Control and Prevention Division of Viral Diseases, Pathogen Discovery	Peter W. Cook et al
USA/NH-CDC-QDX21490808/2021	EPI_ISL_1194366	Quest Diagnostics Incorporated	Centers for Disease Control and Prevention Division of Viral Diseases, Pathogen Discovery	Peter W. Cook et al
USA/NH-CDC-QDX22258572/2021	EPI_ISL_1298230	Quest Diagnostics Incorporated	Centers for Disease Control and Prevention Division of Viral Diseases, Pathogen Discovery	Peter W. Cook et al
USA/NH-CDC-QDX22315981/2021	EPI_ISL_1336076	Quest Diagnostics Incorporated	Centers for Disease Control and Prevention Division of Viral Diseases, Pathogen Discovery	Peter W. Cook et al
USA/NH-CDC-QDX22393971/2021	EPI_ISL_1335988	Quest Diagnostics Incorporated	Centers for Disease Control and Prevention Division of Viral Diseases, Pathogen Discovery	Peter W. Cook et al
USA/NH-CDC-QDX23089357/2021	EPI_ISL_1552204	Quest Diagnostics Incorporated	Centers for Disease Control and Prevention Division of Viral Diseases, Pathogen Discovery	Dakota Howard et al
USA/NH-CDC-QDX23997626/2021	EPI_ISL_1924418	Quest Diagnostics Incorporated	Centers for Disease Control and Prevention Division of Viral Diseases, Pathogen Discovery	Dakota Howard et al
USA/NH-CDC-QDX24365696/2021	EPI_ISL_2133408	Quest Diagnostics Incorporated	Centers for Disease Control and Prevention Division of Viral Diseases, Pathogen Discovery	Dakota Howard et al
USA/NH-CDC-STM-000003006/2021	EPI_ISL_966529	Helix/Illumina	Respiratory Viruses Branch, Division of Viral Diseases, Centers for Disease Control and Prevention	Peter W. Cook et al
USA/NH-CDCBI-CRSP_01639/2021	EPI_ISL_1516519	Broad Institute Clinical Research Sequencing Platform	Infectious Disease Program, Broad Institute of Harvard and MIT	Siddle et al
USA/NJ-CDC-ASC210010290/2021	EPI_ISL_1695265	Aegis Sciences Corporation	Centers for Disease Control and Prevention Division of Viral Diseases, Pathogen Discovery	Dakota Howard et al
USA/NJ-CDC-ASC210018375/2021	EPI_ISL_1551608	Aegis Sciences Corporation	Centers for Disease Control and Prevention Division of Viral Diseases, Pathogen Discovery	Dakota Howard et al
USA/NJ-CDC-ASC210040224/2021	EPI_ISL_2600088	Aegis Sciences Corporation	Centers for Disease Control and Prevention Division of Viral Diseases, Pathogen Discovery	Dakota Howard et al
USA/NJ-CDC-LC00003021/2020	EPI_ISL_887648	Labcorp	Genomics and Discovery, Respiratory Viruses Branch, Division of Viral Diseases, Centers for Disease Control and Prevention	Peter W. Cook et al
USA/NJ-CDC-LC0003021/2020	EPI_ISL_1081201	Laboratory Corporation of America	Respiratory Viruses Branch, Division of Viral Diseases, Centers for Disease Control and Prevention	Peter W. Cook et al
USA/NJ-CDC-LC0038809/2021	EPI_ISL_1611930	Laboratory Corporation of America	Centers for Disease Control and Prevention Division of Viral Diseases, Pathogen Discovery	Dakota Howard et al
USA/NJ-CDC-LC0041366/2021	EPI_ISL_1681696	Laboratory Corporation of America	Centers for Disease Control and Prevention Division of Viral Diseases, Pathogen Discovery	Dakota Howard et al
USA/NJ-CDC-LC0046874/2021	EPI_ISL_1800704	Laboratory Corporation of America	Centers for Disease Control and Prevention Division of Viral Diseases, Pathogen Discovery	Dakota Howard et al
USA/NJ-CDC-QDX21671898/2021	EPI_ISL_1194393	Quest Diagnostics Incorporated	Centers for Disease Control and Prevention Division of Viral Diseases, Pathogen Discovery	Peter W. Cook et al
USA/NJ-CDC-STM-000003010/2021	EPI_ISL_966531	Helix/Illumina	Respiratory Viruses Branch, Division of Viral Diseases, Centers for Disease Control and Prevention	Peter W. Cook et al
USA/NJ-PHEL-21-3534/2021	EPI_ISL_965155	Mary Eliza Mahoney HC	NJ_PHEL	Lindsey Bodnar et al
USA/NJ-PHEL-21-5306/2021	EPI_ISL_1113159	Virtua Health System-Voorhees	New Jersey Public Health and Environmental Laboratories (PHEL)	Lindsey Bodnar et al
USA/NJ-Yale-1615/2021	EPI_ISL_1182085	Tempus	Grubaugh Lab - Yale School of Public Health	Joseph Fauver et al
USA/NJ-Yale-1967/2021	EPI_ISL_1293125	Tempus	Grubaugh Lab - Yale School of Public Health	Joseph Fauver et al
USA/NM-CDC-2-4195269/2021	EPI_ISL_1711727	"NM Dept. Health, Scientific Laboratory Division "	Centers for Disease Control and Prevention Division of Viral Diseases, Pathogen Discovery	Mili Sheth et al
USA/NM-CDC-ASC210025157/2021	EPI_ISL_1687013	Aegis Sciences Corporation	Centers for Disease Control and Prevention Division of Viral Diseases, Pathogen Discovery	Dakota Howard et al
USA/NM-CDC-ASC210057299/2021	EPI_ISL_1997772	Aegis Sciences Corporation	Centers for Disease Control and Prevention Division of Viral Diseases, Pathogen Discovery	Dakota Howard et al
USA/NM-CDC-LC0052790/2021	EPI_ISL_1930816	Laboratory Corporation of America	Centers for Disease Control and Prevention Division of Viral Diseases, Pathogen Discovery	Dakota Howard et al
USA/NM-DOH-2021001734/2021	EPI_ISL_824554	New Mexico Department of Health Scientific Laboratory	New Mexico Department of Health Scientific Laboratory	Ellie Johnson et al
USA/NM-DOH-2021003333/2021	EPI_ISL_831909	New Mexico Department of Health Scientific Laboratory	New Mexico Department of Health Scientific Laboratory	Ellie Johnson et al
USA/NM-DOH-2021079884/2021	EPI_ISL_1522313	Curative	New Mexico Department of Health Scientific Laboratory	Ellie Johnson et al
USA/NM-DOH-2021079971/2021	EPI_ISL_1663823	CURATIVE	New Mexico Department of Health Scientific Laboratory	Ellie Johnson et al
USA/NM-DOH-2021084628/2021	EPI_ISL_1582435	Curative	New Mexico Department of Health Scientific Laboratory	Ellie Johnson et al
USA/NM-NMDOH-2021079853/2021	EPI_ISL_1710550	CURATIVE	New Mexico Department of Health Scientific Laboratory	Ellie Johnson et al
USA/NM-NMDOH-2021091551/2021	EPI_ISL_3086417	Curative Labs	New Mexico Department of Health Scientific Laboratory	Ellie Johnson et al
USA/NMDOH-2021107921/2021	EPI_ISL_2211356	San Juan Regional Medical Center	New Mexico Department of Health Scientific Laboratory	Ellie Johnson et al
USA/NV-CDC-ASC210005396/2021	EPI_ISL_1560102	Aegis Sciences Corporation	Centers for Disease Control and Prevention Division of Viral Diseases, Pathogen Discovery	Dakota Howard et al
USA/NV-CDC-ASC210038990/2021	EPI_ISL_1685931	Aegis Sciences Corporation	Centers for Disease Control and Prevention Division of Viral Diseases, Pathogen Discovery	Dakota Howard et al
USA/NV-CDC-LC0039003/2021	EPI_ISL_1612134	Laboratory Corporation of America	Centers for Disease Control and Prevention Division of Viral Diseases, Pathogen Discovery	Dakota Howard et al
USA/NV-CDC-LC0043626/2021	EPI_ISL_1684400	Laboratory Corporation of America	Centers for Disease Control and Prevention Division of Viral Diseases, Pathogen Discovery	Dakota Howard et al
USA/NV-CDC-LC0052749/2021	EPI_ISL_1930826	Laboratory Corporation of America	Centers for Disease Control and Prevention Division of Viral Diseases, Pathogen Discovery	Dakota Howard et al
USA/NV-CDC-QDX21954253/2021	EPI_ISL_1194443	Quest Diagnostics Incorporated	Centers for Disease Control and Prevention Division of Viral Diseases, Pathogen Discovery	Peter W. Cook et al
USA/NV-CDC-QDX22025828/2021	EPI_ISL_1194548	Quest Diagnostics Incorporated	Centers for Disease Control and Prevention Division of Viral Diseases, Pathogen Discovery	Peter W. Cook et al
USA/NV-CDC-QDX22355918/2021	EPI_ISL_1336041	Quest Diagnostics Incorporated	Centers for Disease Control and Prevention Division of Viral Diseases, Pathogen Discovery	Peter W. Cook et al
USA/NV-CDC-QDX23613844/2021	EPI_ISL_1648740	Quest Diagnostics Incorporated	Centers for Disease Control and Prevention Division of Viral Diseases, Pathogen Discovery	Dakota Howard et al
USA/NY-CDC-2-4177129/2021	EPI_ISL_1678260	NYC Department of Health and Mental Hygiene	Centers for Disease Control and Prevention Division of Viral Diseases, Pathogen Discovery	Mili Sheth et al
USA/NY-CDC-LC0042481/2021	EPI_ISL_1683187	Laboratory Corporation of America	Centers for Disease Control and Prevention Division of Viral Diseases, Pathogen Discovery	Dakota Howard et al
USA/NY-CDC-QDX22725516/2021	EPI_ISL_1422804	Quest Diagnostics Incorporated	Centers for Disease Control and Prevention Division of Viral Diseases, Pathogen Discovery	Peter W. Cook et al
USA/NY-NYULH588/2021	EPI_ISL_1195878	NYU Langone Health	Departments of Pathology and Medicine, New York University School of Medicine	Adriana Heguy et al
USA/NY-PRL-2021_02_15_03C01/2021	EPI_ISL_1041685	Pandemic Response Lab - NYC	Pandemic Response Lab, R&D	Henry Lee et al
USA/NY-PRL-2021_03_22_01G05/2021	EPI_ISL_1385241	Pandemic Response Lab - NYC	Pandemic Response Lab, R&D	Henry Lee et al
USA/NY-PRL-2021_0419_00C14/2021	EPI_ISL_2965436	Pandemic Response Lab - NYC	Pandemic Response Lab, R&D	Isabel Fernandez Escapa et al
USA/NY-PRL-2021_0611_51I12/2020	EPI_ISL_2633254	Pandemic Response Lab - NYC	Pandemic Response Lab, R&D	Henry Lee et al
USA/NY-PRL-2021_0614_51N24/2021	EPI_ISL_2634221	Pandemic Response Lab - NYC	Pandemic Response Lab, R&D	Henry Lee et al
USA/NY-PRL-2021_0623_51I02/2021	EPI_ISL_2715829	Pandemic Response Lab - NYC	Pandemic Response Lab, R&D	Henry Lee et al
USA/NY-Wadsworth-21001194-01/2020	EPI_ISL_804946	BIO-REFERENCE LABORATORIES	Wadsworth Center, New York State Department.of Health	Kirsten St. George et al
USA/NY-Wadsworth-21002419-01/2020	EPI_ISL_804982	BIO-REFERENCE LABORATORIES	Wadsworth Center, New York State Department of Health	Kirsten St. George et al
USA/NY-Wadsworth-21026387-01/2021	EPI_ISL_1226589	TEMPUS LABS INC	Wadsworth Center, New York State Department of Health	Kirsten St. George et al
USA/NY-Wadsworth-21028697-01/2021	EPI_ISL_1920150	New York Presbyterian Hospital	Wadsworth Center, New York State Department of Health	Kirsten St. George et al
USA/NY-Wadsworth-21045032-01/2021	EPI_ISL_1855129	URMC LABS	Wadsworth Center, New York State Department of Health	Kirsten St. George et al
USA/OH-21AM-019CO00081/2021	EPI_ISL_2100936	The Ohio State University Applied Microbiology Services Laboratory	The Ohio State University Applied Microbiology Services Laboratory	Seth A. Faith PhD et al
USA/OH-21AM-054CO00934/2021	EPI_ISL_2399702	The Ohio State University Applied Microbiology Services Laboratory	The Ohio State University Applied Microbiology Services Laboratory	Seth A. Faith PhD et al
USA/OH-CDC-ASC210017205/2021	EPI_ISL_2242133	Aegis Sciences Corporation	Centers for Disease Control and Prevention Division of Viral Diseases, Pathogen Discovery	Dakota Howard et al
USA/OH-CDC-LC0021285/2021	EPI_ISL_1421761	Laboratory Corporation of America	Centers for Disease Control and Prevention Division of Viral Diseases, Pathogen Discovery	Peter W. Cook et al
USA/OH-CDC-LC0023181/2021	EPI_ISL_1422040	Laboratory Corporation of America	Centers for Disease Control and Prevention Division of Viral Diseases, Pathogen Discovery	Peter W. Cook et al
USA/OH-CDC-LC0044027/2021	EPI_ISL_1684648	Laboratory Corporation of America	Centers for Disease Control and Prevention Division of Viral Diseases, Pathogen Discovery	Dakota Howard et al
USA/OH-CDC-LC0044182/2021	EPI_ISL_1684967	Laboratory Corporation of America	Centers for Disease Control and Prevention Division of Viral Diseases, Pathogen Discovery	Dakota Howard et al
USA/OH-CDC-LC0045084/2021	EPI_ISL_1798790	Laboratory Corporation of America	Centers for Disease Control and Prevention Division of Viral Diseases, Pathogen Discovery	Dakota Howard et al
USA/OH-CDC-QDX23355236/2021	EPI_ISL_1559468	Quest Diagnostics Incorporated	Centers for Disease Control and Prevention Division of Viral Diseases, Pathogen Discovery	Dakota Howard et al
USA/OH-CDC-STM-000007816/2021	EPI_ISL_1081093	Helix/Illumina	Respiratory Viruses Branch, Division of Viral Diseases, Centers for Disease Control and Prevention	Peter W. Cook et al
USA/OH-GD-050421-21042054690/2021	EPI_ISL_2601917	Gravity Diagnostics, LLC	Gravity Diagnostics, LLC	Gravity Diagnostics et al
USA/OH-ODH-SC29832/2021	EPI_ISL_962182	Ohio Department of Health Laboratory	Ohio Department of Health Laboratory	Holmes et al
USA/OH-UHTL-2/2020	EPI_ISL_984668	University Hospitals Translational Laboratory (UHTL), University Hospitals	University Hospitals Translational Laboratory (UHTL), University Hospitals	Sadri et al
USA/OK-ADDL-6/2021	EPI_ISL_812346	Oklahoma Animal Disease Diagnostic Laboratory	Oklahoma Animal Disease Diagnostic Laboratory	Sai Narayanan et al
USA/OK-ADDL-8/2021	EPI_ISL_861423	Oklahoma Animal Disease Diagnostic Laboratory	Oklahoma Animal Disease Diagnostic Laboratory	Sai Narayanan et al
USA/OK-ADDL-9/2021	EPI_ISL_861424	Oklahoma Animal Disease Diagnostic Laboratory	Oklahoma Animal Disease Diagnostic Laboratory	Sai Narayanan et al
USA/OK-CDC-ASC210023554/2021	EPI_ISL_1686523	Aegis Sciences Corporation	Centers for Disease Control and Prevention Division of Viral Diseases, Pathogen Discovery	Dakota Howard et al
USA/OK-CDC-ASC210026788/2021	EPI_ISL_1685645	Aegis Sciences Corporation	Centers for Disease Control and Prevention Division of Viral Diseases, Pathogen Discovery	Dakota Howard et al
USA/OK-CDC-ASC210030386/2021	EPI_ISL_2149403	Aegis Sciences Corporation	Centers for Disease Control and Prevention Division of Viral Diseases, Pathogen Discovery	Dakota Howard et al
USA/OK-CDC-ASC210076703/2021	EPI_ISL_2600311	Aegis Sciences Corporation	Centers for Disease Control and Prevention Division of Viral Diseases, Pathogen Discovery	Dakota Howard et al
USA/OK-CDC-LC0020557/2021	EPI_ISL_1298318	Laboratory Corporation of America	Centers for Disease Control and Prevention Division of Viral Diseases, Pathogen Discovery	Peter W. Cook et al
USA/OK-CDC-LC0039029/2021	EPI_ISL_1612075	Laboratory Corporation of America	Centers for Disease Control and Prevention Division of Viral Diseases, Pathogen Discovery	Dakota Howard et al
USA/OK-CDC-LC0044039/2021	EPI_ISL_1684728	Laboratory Corporation of America	Centers for Disease Control and Prevention Division of Viral Diseases, Pathogen Discovery	Dakota Howard et al
USA/OK-CDC-QDX22055924/2021	EPI_ISL_1291387	Quest Diagnostics Incorporated	Centers for Disease Control and Prevention Division of Viral Diseases, Pathogen Discovery	Peter W. Cook et al
USA/OR-CDC-2-3980551/2021	EPI_ISL_1447029	OR State PHL-Virology/Immunology Section	Centers for Disease Control and Prevention Division of Viral Diseases, Pathogen Discovery	Mili Sheth et al
USA/OR-CDC-ASC210017273/2021	EPI_ISL_1560750	Aegis Sciences Corporation	Centers for Disease Control and Prevention Division of Viral Diseases, Pathogen Discovery	Dakota Howard et al
USA/OR-CDC-ASC210017501/2021	EPI_ISL_1560334	Aegis Sciences Corporation	Centers for Disease Control and Prevention Division of Viral Diseases, Pathogen Discovery	Dakota Howard et al
USA/OR-KCL-21012586COV_06/2021	EPI_ISL_1121230	Kashi Clinical Laboratory	Kashi Clinical Laboratory	Zahra Kashi et al
USA/OR-MAP000337/2021	EPI_ISL_1791475	University of Oregon COVID-19 MAP Laboratory	University of Oregon Genomics and Cell Characterization Core Facility (GC3F)	Douglas Turnbull et al
USA/OR-MAP000379/2021	EPI_ISL_1791514	University of Oregon COVID-19 MAP Laboratory	University of Oregon Genomics and Cell Characterization Core Facility (GC3F)	Douglas Turnbull et al
USA/OR-OHSU-10745/2021	EPI_ISL_1541915	OHSU Lab Services Molecular Microbiology Lab	Oregon SARS-CoV-2 Genome Sequencing Center	Brendan L. O'Connell et al
USA/OR-OHSU-9916/2020	EPI_ISL_862034	OHSU Lab Services Molecular Microbiology Lab	Oregon SARS-CoV-2 Genome Sequencing Center	Brendan L. O'Connell et al
USA/OR-OHSU-9998/2021	EPI_ISL_1541302	OHSU Lab Services Molecular Microbiology Lab	Oregon SARS-CoV-2 Genome Sequencing Center	Brendan L. O'Connell et al
USA/OR-OSPHL-00054/2021	EPI_ISL_1255058	Oregon State Public Health Laboratory	Oregon State Public Health Laboratory	LaDonna Grenz et al
USA/OR-OSPHL00264/2021	EPI_ISL_1964162	Oregon State Public Health Laboratory	Oregon State Public Health Laboratory	Rafia Razzaque et al
USA/OR-TRACE-DESC-021421-448/2021	EPI_ISL_1675238	Oregon State University TRACE Project	OSU Center for Genome Research and Biocomputing	Oregon State University TRACE Project et al
USA/OR-TRACE-YAMH-021521-483/2021	EPI_ISL_1897273	WVT Laboratory, Corvallis, Oregon	OSU Center for Genome Research and Biocomputing	Oregon State University TRACE Project et al
USA/PA-CDC-4123126-001/2021	EPI_ISL_2379252	University of Pittsburgh	Genomics and Discovery, Respiratory Viruses Branch, Division of Viral Diseases, Centers for Disease Control and Prevention	Anna Kelleher et al
USA/PA-CDC-ASC210018487/2021	EPI_ISL_1551583	Aegis Sciences Corporation	Centers for Disease Control and Prevention Division of Viral Diseases, Pathogen Discovery	Dakota Howard et al
USA/PA-CDC-QDX21491770/2021	EPI_ISL_1194378	Quest Diagnostics Incorporated	Centers for Disease Control and Prevention Division of Viral Diseases, Pathogen Discovery	Peter W. Cook et al
USA/PA-CDC-STM-000021682/2021	EPI_ISL_1337291	Helix/Illumina	Centers for Disease Control and Prevention Division of Viral Diseases, Pathogen Discovery	Peter W. Cook et al
USA/PA-CDC-STM-000035054/2021	EPI_ISL_1553283	Helix/Illumina	Centers for Disease Control and Prevention Division of Viral Diseases, Pathogen Discovery	Dakota Howard et al
USA/PA-CDC-STM-000058447/2021	EPI_ISL_1923611	Helix/Illumina	Centers for Disease Control and Prevention Division of Viral Diseases, Pathogen Discovery	Dakota Howard et al
USA/PA-CDC-STM-000059430/2021	EPI_ISL_1991297	Helix/Illumina	Centers for Disease Control and Prevention Division of Viral Diseases, Pathogen Discovery	Dakota Howard et al
USA/PA-CDC-STM-000060475/2021	EPI_ISL_1990650	Helix/Illumina	Centers for Disease Control and Prevention Division of Viral Diseases, Pathogen Discovery	Dakota Howard et al
USA/PA-CDC-STM-119/2020	EPI_ISL_802650	Helix/Illumina	Genomics and Discovery, Respiratory Viruses Branch, Division of Viral Diseases, Centers for Disease Control and Prevention	Peter W. Cook et al
USA/PA-MGEL-01877/2021	EPI_ISL_1732395	UPMC Clinical Microbiology Laboratory	Microbial Genome Sequencing Center; Microbial Genomic Epidemiology Laboratory, University of Pittsburgh	Lee H. Harrison et al
USA/PA-VSP0888/2021	EPI_ISL_3022406	Hospital of the University of Pennsylvania Molecular Pathology Lab	Bushman Lab - University of Pennsylvania	John K. Everett et al
USA/PA-VSP2923/2021	EPI_ISL_2597674	Hospital of the University of Pennsylvania Molecular Pathology Lab	Bushman Lab - University of Pennsylvania	John K. Everett et al
USA/PA-VSP2957/2021	EPI_ISL_2597702	Hospital of the University of Pennsylvania Molecular Pathology Lab	Bushman Lab - University of Pennsylvania	John K. Everett et al
USA/PR-01222021-811/2021	EPI_ISL_1201486	INNO Diagnostics Reference Laboratory	RCMI-Center for Research Resources, Ponce Research Institute	Vanessa Rivera-Amill et al
USA/PR-02102021PRI234/2021	EPI_ISL_2534190	INNO Diagnostics Reference Laboratory	RCMI-Center for Research Resources, Ponce Research Institute	Vanessa Rivera-Amill et al
USA/PR-02262021-383/2021	EPI_ISL_1235671	INNO Diagnostics Reference Laboratory	RCMI-Center for Research Resources, Ponce Research Institute	Vanessa Rivera-Amill et al
USA/PR-02262021-384/2021	EPI_ISL_1235672	INNO Diagnostics Reference Laboratory	RCMI-Center for Research Resources, Ponce Research Institute	Vanessa Rivera-Amill et al
USA/PR-CDC-ASC210007402/2021	EPI_ISL_1562818	Aegis Sciences Corporation	Centers for Disease Control and Prevention Division of Viral Diseases, Pathogen Discovery	Dakota Howard et al
USA/PR-CDC-ASC210074914/2021	EPI_ISL_2042394	Aegis Sciences Corporation	Centers for Disease Control and Prevention Division of Viral Diseases, Pathogen Discovery	Dakota Howard et al
USA/PR-CDC-LC0011162/2021	EPI_ISL_1081280	Laboratory Corporation of America	Respiratory Viruses Branch, Division of Viral Diseases, Centers for Disease Control and Prevention	Peter W. Cook et al
USA/PR-CDC-QDX24236432/2021	EPI_ISL_2010983	Quest Diagnostics Incorporated	Centers for Disease Control and Prevention Division of Viral Diseases, Pathogen Discovery	Dakota Howard et al
USA/PR-CDC-S168/2021	EPI_ISL_1120708	Inno Diagnostics/Center for Research Resources, Ponce Medical School Foundation, Inc.	Centers for Disease Control and Prevention, Dengue Branch	Gilberto A. Santiago et al
USA/PR-CDC-S247/2021	EPI_ISL_1620545	Inno Diagnostics/Center for Research Resources, Ponce Medical School Foundation, Inc.	Centers for Disease Control and Prevention, Dengue Branch	Gilberto A. Santiago et al
USA/PR-CDC-S259/2021	EPI_ISL_1620591	Inno Diagnostics/Center for Research Resources, Ponce Medical School Foundation, Inc.	Centers for Disease Control and Prevention, Dengue Branch	Gilberto A. Santiago et al
USA/PR-CDC-S338/2021	EPI_ISL_1760279	Centers for Disease Control and Prevention, Dengue Branch	Centers for Disease Control and Prevention, Dengue Branch	Gilberto A. Santiago et al
USA/RI-Broad_RIDOH-00190/2021	EPI_ISL_1011706	Rhode Island Department of Health	Infectious Disease Program, Broad Institute of Harvard and MIT	Lemieux et al
USA/RI-Broad_RIDOH-00193/2021	EPI_ISL_1011707	Rhode Island Department of Health	Infectious Disease Program, Broad Institute of Harvard and MIT	Lemieux et al
USA/RI-Broad_RIDOH-00194/2021	EPI_ISL_1011708	Rhode Island Department of Health	Infectious Disease Program, Broad Institute of Harvard and MIT	Lemieux et al
USA/RI-Broad_RIDOH-00296/2021	EPI_ISL_1121817	Rhode Island Department of Health	Infectious Disease Program, Broad Institute of Harvard and MIT	Lemieux et al
USA/RI-Broad_RIDOH-00390/2021	EPI_ISL_1253969	Rhode Island Department of Health	Infectious Disease Program, Broad Institute of Harvard and MIT	Lemieux et al
USA/RI-CDC-ASC210034362/2021	EPI_ISL_2039683	Aegis Sciences Corporation	Centers for Disease Control and Prevention Division of Viral Diseases, Pathogen Discovery	Dakota Howard et al
USA/RI-CDC-LC0019250/2021	EPI_ISL_1298331	Laboratory Corporation of America	Centers for Disease Control and Prevention Division of Viral Diseases, Pathogen Discovery	Peter W. Cook et al
USA/RI-CDC-LC0040958/2021	EPI_ISL_1681175	Laboratory Corporation of America	Centers for Disease Control and Prevention Division of Viral Diseases, Pathogen Discovery	Dakota Howard et al
USA/RI-CDC-QDX23892941/2021	EPI_ISL_1838983	Quest Diagnostics Incorporated	Centers for Disease Control and Prevention Division of Viral Diseases, Pathogen Discovery	Dakota Howard et al
USA/RI-CDCBI-RIDOH_01258/2021	EPI_ISL_1578286	Rhode Island Department of Health	Infectious Disease Program, Broad Institute of Harvard and MIT	Siddle et al
USA/RI-CDCBI-RIDOH_01275/2021	EPI_ISL_1578290	Rhode Island Department of Health	Infectious Disease Program, Broad Institute of Harvard and MIT	Siddle et al
USA/RI-CDCBI-RIDOH_01474/2021	EPI_ISL_1710208	Rhode Island Department of Health	Infectious Disease Program, Broad Institute of Harvard and MIT	Siddle et al
USA/SC-CDC-ASC210003798/2021	EPI_ISL_2241925	Aegis Sciences Corporation	Centers for Disease Control and Prevention Division of Viral Diseases, Pathogen Discovery	Dakota Howard et al
USA/SC-DHEC-0410/2021	EPI_ISL_1303079	Microbiology Division, South Carolina Department of Health and Environmental Control	Microbiology Division, South Carolina Department of Health and Environmental Control	Flores et al
USA/SC-DHEC-0429/2021	EPI_ISL_1303095	Microbiology Division, South Carolina Department of Health and Environmental Control	Microbiology Division, South Carolina Department of Health and Environmental Control	Flores et al
USA/SC-DHEC-0456/2021	EPI_ISL_1303114	Microbiology Division, South Carolina Department of Health and Environmental Control	Microbiology Division, South Carolina Department of Health and Environmental Control	Flores et al
USA/SC-DHEC-1363/2021	EPI_ISL_2106136	Microbiology Division, SC DHEC	Microbiology Division, SC DHEC	Flores et al
USA/SC-DHEC-1426/2021	EPI_ISL_2289167	Microbiology Division, SC DHEC	Microbiology Division, SC DHEC	Flores et al
USA/SC-FG-020470/2021	EPI_ISL_1937057	Fulgent Genetics	Fulgent Genetics	Harry Gao et al
USA/SC-FG-022152/2021	EPI_ISL_1937341	Fulgent Genetics	Fulgent Genetics	Harry Gao et al
USA/SC-USAFSAM-S2736/2021	EPI_ISL_2402240	US Air Force School of Aerospace Medicine	US Air Force School of Aerospace Medicine	Anthony Fries et al
USA/SD-CDC-LC0020698/2021	EPI_ISL_1298325	Laboratory Corporation of America	Centers for Disease Control and Prevention Division of Viral Diseases, Pathogen Discovery	Peter W. Cook et al
USA/SD-CDC-LC0034150/2021	EPI_ISL_1549918	Laboratory Corporation of America	Centers for Disease Control and Prevention Division of Viral Diseases, Pathogen Discovery	Dakota Howard et al
USA/SD-SDPHL-0134/2021	EPI_ISL_1219805	South Dakota Public Health Laboratory	South Dakota Public Health Laboratory	Jacob Garfin et al
USA/SD-SDPHL-0181/2021	EPI_ISL_1578047	South Dakota Public Health Laboratory	South Dakota Public Health Laboratory	Jacob Garfin et al
USA/SD-SDPHL-0261/2021	EPI_ISL_1823152	South Dakota Public Health Laboratory	South Dakota Public Health Laboratory	Jacob Garfin et al
USA/SD-SDPHL-0278/2021	EPI_ISL_1823137	South Dakota Public Health Laboratory	South Dakota Public Health Laboratory	Jacob Garfin et al
USA/SD-SDPHL-0320/2021	EPI_ISL_2102001	South Dakota Public Health Laboratory	South Dakota Public Health Laboratory	Jacob Garfin et al
USA/SD-SDPHL-0340/2021	EPI_ISL_2102022	South Dakota Public Health Laboratory	South Dakota Public Health Laboratory	Jacob Garfin et al
USA/SD-SDPHL-0347/2021	EPI_ISL_2102028	South Dakota Public Health Laboratory	South Dakota Public Health Laboratory	Jacob Garfin et al
USA/TN-CDC-2-3981826/2021	EPI_ISL_1318257	TN Division of Laboratory Services	Genomics and Discovery, Respiratory Viruses Branch, Division of Viral Diseases, Centers for Disease Control and Prevention	Ying Tao et al
USA/TN-CDC-4183849-001/2021	EPI_ISL_2919130	Vanderbilt University Medical Center	Genomics and Discovery, Respiratory Viruses Branch, Division of Viral Diseases, Centers for Disease Control and Prevention	Yan Li et al
USA/TN-CDC-4183855-001/2021	EPI_ISL_2919135	Vanderbilt University Medical Center	Genomics and Discovery, Respiratory Viruses Branch, Division of Viral Diseases, Centers for Disease Control and Prevention	Yan Li et al
USA/TN-CDC-8637/2021	EPI_ISL_876596	TN Division of Laboratory Services	Pathogen Discovery, Respiratory Viruses Branch, Division of Viral Diseases, Centers for Disease Control and Prevention	Ying Tao et al
USA/TN-CDC-9MFB-8824/2021	EPI_ISL_913992	TN Division of Laboratory Services	Pathogen Discovery, Respiratory Viruses Branch, Division of Viral Diseases, Centers for Disease Control and Prevention	Ying Tao et al
USA/TN-CDC-9NLO-9129/2021	EPI_ISL_955310	TN Division of Laboratory Services	Pathogen Discovery, Respiratory Viruses Branch, Division of Viral Diseases, Centers for Disease Control and Prevention	Ying Tao et al
USA/TN-CDC-ASC210014389/2021	EPI_ISL_1559902	Aegis Sciences Corporation	Centers for Disease Control and Prevention Division of Viral Diseases, Pathogen Discovery	Dakota Howard et al
USA/TN-CDC-ASC210027719/2021	EPI_ISL_1667831	Aegis Sciences Corporation	Centers for Disease Control and Prevention Division of Viral Diseases, Pathogen Discovery	Dakota Howard et al
USA/TN-CDC-ASC210030948/2021	EPI_ISL_2041511	Aegis Sciences Corporation	Centers for Disease Control and Prevention Division of Viral Diseases, Pathogen Discovery	Dakota Howard et al
USA/TN-CDC-ASC210047114/2021	EPI_ISL_1834665	Aegis Sciences Corporation	Centers for Disease Control and Prevention Division of Viral Diseases, Pathogen Discovery	Dakota Howard et al
USA/TN-CDC-ASC210071080/2021	EPI_ISL_2600198	Aegis Sciences Corporation	Centers for Disease Control and Prevention Division of Viral Diseases, Pathogen Discovery	Dakota Howard et al
USA/TN-Yale-1929/2021	EPI_ISL_1293093	Oak Ridge	Grubaugh Lab - Yale School of Public Health	Joseph Fauver et al
USA/TX-CDC-9MNX-8886/2021	EPI_ISL_914007	Clinical Pathology Lab	Pathogen Discovery, Respiratory Viruses Branch, Division of Viral Diseases, Centers for Disease Control and Prevention	Ying Tao et al
USA/TX-CDC-ASC210032971/2021	EPI_ISL_2090100	Aegis Sciences Corporation	Centers for Disease Control and Prevention Division of Viral Diseases, Pathogen Discovery	Dakota Howard et al
USA/TX-CDC-FG-015859/2021	EPI_ISL_1556512	Fulgent Genetics	Centers for Disease Control and Prevention Division of Viral Diseases, Pathogen Discovery	Dakota Howard et al
USA/TX-CDC-IBX335740338323/2020	EPI_ISL_1802872	Infinity Biologix	Centers for Disease Control and Prevention Division of Viral Diseases, Pathogen Discovery	Dakota Howard et al
USA/TX-CDC-QDX21608742/2021	EPI_ISL_1194379	Quest Diagnostics Incorporated	Centers for Disease Control and Prevention Division of Viral Diseases, Pathogen Discovery	Peter W. Cook et al
USA/TX-CDC-QDX23892365/2021	EPI_ISL_1834204	Quest Diagnostics Incorporated	Centers for Disease Control and Prevention Division of Viral Diseases, Pathogen Discovery	Dakota Howard et al
USA/TX-CDC-QDX24326102/2021	EPI_ISL_2046961	Quest Diagnostics Incorporated	Centers for Disease Control and Prevention Division of Viral Diseases, Pathogen Discovery	Dakota Howard et al
USA/TX-DSHS-3724/2021	EPI_ISL_1273250	Texas Department of State Health Services (TXDSHS)	Texas Department of State Health Services (TXDSHS)	Rashmi Tuladhar et al
USA/TX-DSHS-4115/2021	EPI_ISL_1300388	Texas Department of State Health Services - TXDSHS	Texas Department of State Health Services - TXDSHS	Rashmi Tuladhar et al
USA/TX-DSHS-5570/2021	EPI_ISL_1660575	Texas Department of State Health Services (TXDSHS)	Texas Department of State Health Services (TXDSHS)	Rashmi Tuladhar et al
USA/TX-HMH-MCoV-26003/2021	EPI_ISL_1235783	Houston Methodist Hospital	Houston Methodist Hospital	S. Wesley Long et al
USA/TX-HMH-MCoV-29760/2021	EPI_ISL_1304316	Houston Methodist Hospital	Houston Methodist Hospital	S. Wesley Long et al
USA/TX-HMH-MCoV-30837/2021	EPI_ISL_1305376	Houston Methodist Hospital	Houston Methodist Hospital	S. Wesley Long et al
USA/TX-HMH-MCoV-34656/2020	EPI_ISL_2215598	Houston Methodist Hospital	Houston Methodist Hospital	Randall J. Olsen et al
USA/TX-HMH-MCoV-34661/2020	EPI_ISL_2215617	Houston Methodist Hospital	Houston Methodist Hospital	Randall J. Olsen et al
USA/TX-HMH-MCoV-34687/2020	EPI_ISL_2215710	Houston Methodist Hospital	Houston Methodist Hospital	Randall J. Olsen et al
USA/TX-HMH-MCoV-34833/2020	EPI_ISL_2216331	Houston Methodist Hospital	Houston Methodist Hospital	Randall J. Olsen et al
USA/TX-HMH-MCoV-34983/2020	EPI_ISL_2219162	Houston Methodist Hospital	Houston Methodist Hospital	Randall J. Olsen et al
USA/TX-HMH-MCoV-35231/2020	EPI_ISL_2220374	Houston Methodist Hospital	Houston Methodist Hospital	Randall J. Olsen et al
USA/TX-HMH-MCoV-38183/2020	EPI_ISL_2205308	Houston Methodist Hospital	Houston Methodist Hospital	Randall J. Olsen et al
USA/TX-HMH-MCoV-40953/2020	EPI_ISL_2224138	Houston Methodist Hospital	Houston Methodist Hospital	Randall J. Olsen et al
USA/TX-HMH-MCoV-40977/2020	EPI_ISL_2224162	Houston Methodist Hospital	Houston Methodist Hospital	Randall J. Olsen et al
USA/TX-HMH-MCoV-41482/2020	EPI_ISL_2223047	Houston Methodist Hospital	Houston Methodist Hospital	Randall J. Olsen et al
USA/UT-CDC-LC0020167/2021	EPI_ISL_1298307	Laboratory Corporation of America	Centers for Disease Control and Prevention Division of Viral Diseases, Pathogen Discovery	Peter W. Cook et al
USA/UT-UPHL-2101178518/2020	EPI_ISL_832014	Utah Public Health Laboratory	Utah Public Health Laboratory	Erin L. Young et al
USA/UT-UPHL-2102149368/2021	EPI_ISL_1114459	Utah Public Health Laboratory	Utah Public Health Laboratory	Erin L. Young et al
USA/UT-UPHL-2102916408/2021	EPI_ISL_983374	Utah Public Health Laboratory	Utah Public Health Laboratory	Erin L. Young et al
USA/UT-UPHL-2103804879/2021	EPI_ISL_1313715	Utah Public Health Laboratory	Utah Public Health Laboratory	Erin L. Young et al
USA/UT-UPHL-210404194488/2021	EPI_ISL_2677836	Utah Public Health Laboratory	Utah Public Health Laboratory	Erin L. Young et al
USA/UT-UPHL-2104131191/2021	EPI_ISL_2496477	Utah Public Health Laboratory	Utah Public Health Laboratory	Erin L. Young et al
USA/UT-UPHL-2104350912/2021	EPI_ISL_2279864	Utah Public Health Laboratory	Utah Public Health Laboratory	Erin L. Young et al
USA/UT-UPHL-210612364174/2021	EPI_ISL_2679077	Utah Public Health Laboratory	Utah Public Health Laboratory	Erin L. Young et al
USA/UT-UPHL-210612423088/2021	EPI_ISL_2679005	Utah Public Health Laboratory	Utah Public Health Laboratory	Erin L. Young et al
USA/UT-UPHL-210624392505/2021	EPI_ISL_3132909	Utah Public Health Laboratory	Utah Public Health Laboratory	Olinto Linares-Perdomo et al
USA/UT-UPHL-210722516803/2021	EPI_ISL_3144841	Utah Public Health Laboratory	Utah Public Health Laboratory	Olinto Linares-Perdomo et al
USA/UT-UPHL-210722940910/2021	EPI_ISL_3144749	Utah Public Health Laboratory	Utah Public Health Laboratory	Olinto Linares-Perdomo et al
USA/VA-CDC-ASC210051070/2021	EPI_ISL_1836950	Aegis Sciences Corporation	Centers for Disease Control and Prevention Division of Viral Diseases, Pathogen Discovery	Dakota Howard et al
USA/VA-CDC-LC0010211/2021	EPI_ISL_1081273	Laboratory Corporation of America	Respiratory Viruses Branch, Division of Viral Diseases, Centers for Disease Control and Prevention	Peter W. Cook et al
USA/VA-CDC-LC0033035/2021	EPI_ISL_1549643	Laboratory Corporation of America	Centers for Disease Control and Prevention Division of Viral Diseases, Pathogen Discovery	Dakota Howard et al
USA/VA-DCLS-3193/2021	EPI_ISL_978180	Virginia Division of Consolidated Laboratory Services	Virginia Division of Consolidated Laboratory Services	Virginia DCLS et al
USA/VA-DCLS-3342/2020	EPI_ISL_1110843	Virginia Division of Consolidated Laboratory Services	Virginia Division of Consolidated Laboratory Services	Virginia DCLS et al
USA/VA-DCLS-3344/2020	EPI_ISL_1110845	Virginia Division of Consolidated Laboratory Services	Virginia Division of Consolidated Laboratory Services	Virginia DCLS et al
USA/VA-DCLS-3482/2021	EPI_ISL_1364557	Virginia Division of Consolidated Laboratory Services	Virginia Division of Consolidated Laboratory Services	Virginia DCLS et al
USA/VA-DCLS-3689/2021	EPI_ISL_1184158	Virginia Division of Consolidated Laboratory Services	Virginia Division of Consolidated Laboratory Services	Virginia DCLS et al
USA/VA-DCLS-3810/2021	EPI_ISL_1494582	Virginia Division of Consolidated Laboratory Services	Virginia Division of Consolidated Laboratory Services	Virginia DCLS et al
USA/VA-DCLS-3893/2021	EPI_ISL_1526849	Virginia Division of Consolidated Laboratory Services	Virginia Division of Consolidated Laboratory Services	Virginia DCLS et al
USA/VA-DCLS-4056/2021	EPI_ISL_1445043	Virginia Division of Consolidated Laboratory Services	Virginia Division of Consolidated Laboratory Services	Virginia DCLS et al
USA/VA-DCLS-4355/2021	EPI_ISL_1632668	Virginia Division of Consolidated Laboratory Services	Virginia Division of Consolidated Laboratory Services	Virginia DCLS et al
USA/VA-DCLS-4890/2021	EPI_ISL_2003702	Virginia Division of Consolidated Laboratory Services	Virginia Division of Consolidated Laboratory Services	Virginia DCLS et al
USA/VA-DCLS-5075/2021	EPI_ISL_2229440	Virginia Division of Consolidated Laboratory Services	Virginia Division of Consolidated Laboratory Services	Virginia DCLS et al
USA/VI-CDC-4190861-002/2021	EPI_ISL_3064776	VI-US Virgin Islands Department of Health	Centers for Disease Control and Prevention Division of Viral Diseases, Pathogen Discovery	Mili Sheth et al
USA/VI-Yale-5605/2021	EPI_ISL_3045980	VIDOH (Virgin Islands Department of Health)	Grubaugh Lab - Yale School of Public Health	Joseph Fauver et al
USA/VI-Yale-5848/2021	EPI_ISL_3046010	VIDOH	Grubaugh Lab - Yale School of Public Health	Joseph Fauver et al
USA/VI-Yale-5855/2021	EPI_ISL_3046016	VIDOH	Grubaugh Lab - Yale School of Public Health	Joseph Fauver et al
USA/VI-Yale-6057/2021	EPI_ISL_3045955	VIDOH (Virgin Islands Department of Health)	Grubaugh Lab - Yale School of Public Health	Joseph Fauver et al
USA/VI-Yale-6066/2021	EPI_ISL_3045959	VIDOH (Virgin Islands Department of Health)	Grubaugh Lab - Yale School of Public Health	Joseph Fauver et al
USA/VT-CDC-LC0016261/2021	EPI_ISL_1193357	Laboratory Corporation of America	Centers for Disease Control and Prevention Division of Viral Diseases, Pathogen Discovery	Peter W. Cook et al
USA/VT-CDC-QDX23089429/2021	EPI_ISL_1552168	Quest Diagnostics Incorporated	Centers for Disease Control and Prevention Division of Viral Diseases, Pathogen Discovery	Dakota Howard et al
USA/VT-CDC-STM-000025282/2021	EPI_ISL_1421293	Helix/Illumina	Centers for Disease Control and Prevention Division of Viral Diseases, Pathogen Discovery	Peter W. Cook et al
USA/VT-CDCBI-CRSP_02033/2021	EPI_ISL_1578317	Broad Institute Clinical Research Sequencing Platform	Infectious Disease Program, Broad Institute of Harvard and MIT	Siddle et al
USA/VT-CDCBI-CRSP_02779/2021	EPI_ISL_1919257	Broad Institute Clinical Research Sequencing Platform	Infectious Disease Program, Broad Institute of Harvard and MIT	Siddle et al
USA/VT-CDCBI-CRSP_47AQDD3VA3TJIS2C/2021	EPI_ISL_1972043	Broad Institute Clinical Research Sequencing Platform	Infectious Disease Program, Broad Institute of Harvard and MIT	Siddle et al
USA/VT-CDCBI-CRSP_6UGG3CPM5XUP5UNM/2021	EPI_ISL_1918986	Broad Institute Clinical Research Sequencing Platform	Infectious Disease Program, Broad Institute of Harvard and MIT	Siddle et al
USA/VT-MASPHL-02200/2021	EPI_ISL_1503482	Massachusetts State Public Health Laboratory	Massachusetts State Public Health Laboratory	Andrew Lang et al
USA/VT-MASPHL-03080/2021	EPI_ISL_1624514	Massachusetts State Public Health Laboratory	Massachusetts State Public Health Laboratory	Andrew Lang et al
USA/WA-AG-10109826/2021	EPI_ISL_1255417	Atlas Genomics	Atlas Genomics	Michael Kalnoski et al
USA/WA-S4245/2021	EPI_ISL_962338	Altius Institute for Biomedical Sciences	Seattle Flu Study	Deborah A. Nickerson et al
USA/WA-S5098/2021	EPI_ISL_1114255	Northwest Laboratory	Seattle Flu Study	Deborah A. Nickerson et al
USA/WA-S5150/2021	EPI_ISL_1114307	Altius Institute for Biomedical Sciences	Seattle Flu Study	Deborah A. Nickerson et al
USA/WA-S5655/2021	EPI_ISL_1468745	WA State PHL	Seattle Flu Study	Deborah A. Nickerson et al
USA/WA-S7445/2021	EPI_ISL_2136710	Atlas Genomics	Seattle Flu Study	Deborah A. Nickerson et al
USA/WA-S7666/2021	EPI_ISL_2490129	Northwest Laboratory	Seattle Flu Study	Deborah A. Nickerson et al
USA/WA-S9159/2020	EPI_ISL_2786905	Seattle Flu Study	Seattle Flu Study	Deborah A. Nickerson et al
USA/WA-UW-21042049018/2021	EPI_ISL_2031335	UW Virology Lab	UW Virology Lab	Pavitra Roychoudhury et al
USA/WA-UW-55545/2021	EPI_ISL_861731	UW Virology Lab	UW Virology Lab	Pavitra Roychoudhury et al
USA/WA-UW-67487/2021	EPI_ISL_1400352	UW Virology Lab	UW Virology Lab	Pavitra Roychoudhury et al
USA/WA-UW-68628/2021	EPI_ISL_1601291	UW Virology Lab	UW Virology Lab	Pavitra Roychoudhury et al
USA/WA-UW-NW65995938/2021	EPI_ISL_1034278	Northwest Pathology	UW Virology Lab	Pavitra Roychoudhury et al
USA/WI-CDC-ASC210004464/2021	EPI_ISL_1550526	Aegis Sciences Corporation	Centers for Disease Control and Prevention Division of Viral Diseases, Pathogen Discovery	Dakota Howard et al
USA/WI-CDC-ASC210014996/2021	EPI_ISL_1551139	Aegis Sciences Corporation	Centers for Disease Control and Prevention Division of Viral Diseases, Pathogen Discovery	Dakota Howard et al
USA/WI-CDC-FG-022981/2021	EPI_ISL_1734437	Fulgent Genetics	Centers for Disease Control and Prevention Division of Viral Diseases, Pathogen Discovery	Dakota Howard et al
USA/WI-CDC-LC0051709/2021	EPI_ISL_1929149	Laboratory Corporation of America	Centers for Disease Control and Prevention Division of Viral Diseases, Pathogen Discovery	Dakota Howard et al
USA/WI-MHDL-0641/2020	EPI_ISL_1652173	City of Milwaukee Health Department Laboratory	City of Milwaukee Health Department Laboratory	Sanjib Bhattacharyya et al
USA/WI-UW-3586/2021	EPI_ISL_1200655	AIDS Vaccine Research Laboratories	AIDS Vaccine Research Laboratories	Gage Moreno et al
USA/WI-UW-3877/2021	EPI_ISL_1253581	University of Wisconsin-Madison AIDS Vaccine Research Laboratories	University of Wisconsin-Madison AIDS Vaccine Research Laboratories	Gage Moreno et al
USA/WI-WSLH-210120/2021	EPI_ISL_984010	Wisconsin State Laboratory of Hygiene Communicable Disease Division	Wisconsin State Laboratory of Hygiene Communicable Disease Division	Kelsey R. Florek et al
USA/WI-WSLH-210931/2021	EPI_ISL_984189	Wisconsin State Laboratory of Hygiene Communicable Disease Division	Wisconsin State Laboratory of Hygiene Communicable Disease Division	Kelsey R. Florek et al
USA/WI-WSLH-210992/2021	EPI_ISL_984241	Wisconsin State Laboratory of Hygiene Communicable Disease Division	Wisconsin State Laboratory of Hygiene Communicable Disease Division	Kelsey R. Florek et al
USA/WI-WSLH-211525/2021	EPI_ISL_1295341	Wisconsin State Laboratory of Hygiene Communicable Disease Division	Wisconsin State Laboratory of Hygiene Communicable Disease Division	Kelsey R. Florek et al
USA/WI-WSLH-213406/2021	EPI_ISL_1794285	Wisconsin State Laboratory of Hygiene Communicable Disease Division	Wisconsin State Laboratory of Hygiene Communicable Disease Division	Kelsey R. Florek et al
USA/WI-WSLH-214829/2021	EPI_ISL_2279459	Wisconsin State Laboratory of Hygiene Communicable Disease Division	Wisconsin State Laboratory of Hygiene Communicable Disease Division	Abigail C. Shockey et al
USA/WV-CDC-LC0021894/2021	EPI_ISL_1421851	Laboratory Corporation of America	Centers for Disease Control and Prevention Division of Viral Diseases, Pathogen Discovery	Peter W. Cook et al
USA/WV-CDC-LC0035795/2021	EPI_ISL_1609144	Laboratory Corporation of America	Centers for Disease Control and Prevention Division of Viral Diseases, Pathogen Discovery	Dakota Howard et al
USA/WV-CDC-LC0050661/2021	EPI_ISL_1927538	Laboratory Corporation of America	Centers for Disease Control and Prevention Division of Viral Diseases, Pathogen Discovery	Dakota Howard et al
USA/WV-WVU-WV024718/2021	EPI_ISL_1205270	WVU Rapid Development Laboratory	WVU and Marshall University Combined Genomics Core Facilities	James Denvir et al
USA/WV-WVU-WV064725/2021	EPI_ISL_1624841	Berkeley Medical Center	WVU and Marshall University Combined Genomics Core Facilities	James Denvir et al
USA/WV-WVU-WV090074/2021	EPI_ISL_1423118	Berkeley Medical Center	WVU and Marshall University Combined Genomics Core Facilities	"James Denvir et al
USA/WV-WVU-WV090145/2021	EPI_ISL_1423243	J.W. Ruby Memorial Hospital	WVU and Marshall University Combined Genomics Core Facilities	"James Denvir et al
USA/WV-WVU-WV090705/2021	EPI_ISL_1528893	4948 MacCorkle Ave SE, Charleston, WV 25304	WVU and Marshall University Combined Genomics Core Facilities	"James Denvir et al
USA/WV-WVU-WV090782/2021	EPI_ISL_1528939	J.W. Ruby Memorial Hospital	WVU and Marshall University Combined Genomics Core Facilities	"James Denvir et al
USA/WV-WVU-WV090914/2021	EPI_ISL_1529033	Berkeley Medical Center	WVU and Marshall University Combined Genomics Core Facilities	"James Denvir et al
USA/WV-WVU-WV119029/2021	EPI_ISL_2204390	BMC LAB	WVU and Marshall University Combined Genomics Core Facilities	James Denvir et al
USA/WY-CDC-2-4309930/2021	EPI_ISL_2018328	WY Public Health Laboratory	Centers for Disease Control and Prevention Division of Viral Diseases, Pathogen Discovery	Mili Sheth et al
USA/WY-CDC-IBX323947716359/2021	EPI_ISL_1693908	Infinity Biologix	Centers for Disease Control and Prevention Division of Viral Diseases, Pathogen Discovery	Dakota Howard et al
USA/WY-WPHL-20171090/2020	EPI_ISL_2193321	Wyoming Public Health Laboratory	Wyoming Public Health Laboratory	Jim Mildenberger et al
USA/WY-WPHL-21008913/2021	EPI_ISL_889442	Wyoming Public Health Laboratory	Wyoming Public Health Laboratory	Noah Hull et al
USA/WY-WPHL-21008925/2021	EPI_ISL_889440	Wyoming Public Health Laboratory	Wyoming Public Health Laboratory	Noah Hull et al
USA/WY-WPHL-21009334/2020	EPI_ISL_911967	LabCorp	Wyoming Public Health Laboratory	Noah Hull et al
USA/WY-WPHL-21012616/2021	EPI_ISL_1053434	Wyoming Public Health Laboratory	Wyoming Public Health Laboratory	Noah Hull et al
USA/WY-WPHL-21013517/2021	EPI_ISL_1039738	Wyoming Public Health Laboratory	Wyoming Public Health Laboratory	Noah Hull et al
USA/WY-WPHL-21017300/2021	EPI_ISL_1406715	Wyoming Public Health Laboratory	Wyoming Public Health Laboratory	Jim Mildenberger et al
USA/WY-WPHL-21017460/2021	EPI_ISL_1515777	Wyoming Public Health Laboratory	Wyoming Public Health Laboratory	Jim Mildenberger et al
USA/WY-WPHL-21022090/2021	EPI_ISL_1511256	Wyoming Public Health Laboratory	Wyoming Public Health Laboratory	Jim Mildenberger et al
USA/WY-WPHL-21023605/2021	EPI_ISL_1515781	Wyoming Public Health Laboratory	Wyoming Public Health Laboratory	Jim Mildenberger et al
USA/WY-WPHL-21025065/2021	EPI_ISL_1593795	Wyoming Public Health Laboratory	Wyoming Public Health Laboratory	Jim Mildenberger et al
USA/WY-WYPHL-20142008/2020	EPI_ISL_2501985	Wyoming Public Health Laboratory	Wyoming Public Health Laboratory	Jim Mildenberger et al
USA/WY-WYPHL-21024082/2021	EPI_ISL_2594900	Wyoming Public Health Laboratory	Wyoming Public Health Laboratory	Jim Mildenberger et al
USA/WY-WYPHL20146823/2020	EPI_ISL_2246809	Wyoming Public Health Laboratory	Wyoming Public Health Laboratory	Jim Mildenberger et al
Uganda/UG457/2021	EPI_ISL_2346423	MRC/UVRI & LSHTM Uganda Research Unit, Central Public Health Laboratories	MRC/UVRI & LSHTM Uganda Research Unit, Central Public Health Laboratories	Matthew Cotten et al
Uganda/UG477/2021	EPI_ISL_2690454	MRC/UVRI & LSHTM Uganda Research Unit, Central Public Health Laboratories, Rakai Health Sciences Program	MRC/UVRI & LSHTM Uganda Research Unit, Central Public Health Laboratories	Matthew Cotten et al
Ukraine/Kyiv-PHC-0031/2021	EPI_ISL_1495139	State Institution ¬´Public Health Center of Ministry of Health of Ukraine¬ª	Robert Koch Institute, ZBS1 Highly Pathogenic Viruses, Berlin, Germany	Annika Brinkmann et al
Ukraine/MN908947-7-142660/2021	EPI_ISL_1298481	Ivano-Frankivsk CCH
UnitedArabEmirates/3875/2020	EPI_ISL_859885	BTC, Khalifa University	BTC, Khalifa University	Al Safar et al
UnitedArabEmirates/4323/2020	EPI_ISL_860080	BTC, Khalifa University	BTC, Khalifa University	Al Safar et al
Vietnam/HCMC-05040-01/2021	EPI_ISL_1273214	Oxford University Clinical Research Unit (OUCRU)	Oxford University Clinical Research Unit (OUCRU)	Nguyen Van Vinh Chau et al
Vietnam/VN5701/2021	EPI_ISL_2455493	National Hospital for Tropical Diseases	Oxford University Clinical Research Unit, Hanoi, Vietnam	Pham Ngoc Thach et al
Wuhan/Hu-1/2019	EPI_ISL_402125	National Institute for Communicable Disease Control and Prevention (ICDC) Chinese Center for Disease Control and Prevention (China CDC)	National Institute for Communicable Disease Control and Prevention (ICDC) Chinese Center for Disease Control and Prevention (China CDC)	Zhang et al
Wuhan/WH01/2019	EPI_ISL_406798	General Hospital of Central Theater Command of People's Liberation Army of China	BGI & Institute of Microbiology, Chinese Academy of Sciences & Shandong First Medical University & Shandong Academy of Medical Sciences & General Hospital of Central Theater Command of People's Liberation Army of China	Weijun Chen et al
Zambia/RC-086/2021	EPI_ISL_2678302	HerpeZ	Institute of Tropical Medicine	John Tembo et al
Zambia/ZMB-85310/2021	EPI_ISL_2803606	University of Zambia, School of Veterinary Medicine	UNZAVET and PATH	Mulenga Mwenda-Chimfwembe et al
env/Austria/CeMM6134/2021	EPI_ISL_1495896	Department of Microbiology, University Innsbruck	Bergthaler laboratory, CeMM Research Center for Molecular Medicine of the Austrian Academy of Sciences	Lukas Endler et al
env/Liechtenstein/CeMM4220/2021	EPI_ISL_1180897	Department of Microbiology, University Innsbruck	Bergthaler laboratory, CeMM Research Center for Molecular Medicine of the Austrian Academy of Sciences	Lukas Endler et al
