# Supplementary material for: Containment of a Multi-index B.1.1.7 Outbreak on a University Campus Through a Genomically Informed Public Health Response
Source: Open Forum Infect Dis. 2026 Apr 1;13(4):ofag096. doi: 10.1093/ofid/ofag096 (PMC13043073; doi:10.1093/ofid/ofag096)
Supplement: ofag096_Supplementary_Data [file ofag096_supplementary_data.zip › Supplemental Table 2.xlsx]

## Sheet: Supplemental Table 2
strain	date	gisaid_epi_isl
USA/MI-UM-10037698589/2021	2021-01-06	EPI_ISL_873079
USA/MI-UM-10037772450/2021	2021-01-11	EPI_ISL_870321
USA/MI-UM-10037881455/2021	2021-01-18	EPI_ISL_870315
USA/MI-UM-10037883748/2021	2021-01-18	EPI_ISL_870319
USA/MI-UM-10037887503/2021	2021-01-18	EPI_ISL_860727
USA/MI-UM-10037887541/2021	2021-01-18	EPI_ISL_860728
USA/MI-UM-10037902886/2021	2021-01-19	EPI_ISL_870317
USA/MI-UM-10037945829/2021	2021-01-21	EPI_ISL_913156
USA/MI-UM-10037946288/2021	2021-01-21	EPI_ISL_888652
USA/MI-UM-10037947349/2021	2021-01-21	EPI_ISL_870322
USA/MI-UM-10037990380/2021	2021-01-25	EPI_ISL_888658
USA/MI-UM-10037994486/2021	2021-01-25	EPI_ISL_888655
USA/MI-UM-10038012106/2021	2021-01-26	EPI_ISL_911381
USA/MI-UM-10038012135/2021	2021-01-26	EPI_ISL_903209
USA/MI-UM-10038012296/2021	2021-01-26	EPI_ISL_911382
USA/MI-UM-10038017153/2021	2021-01-26	EPI_ISL_1014811
USA/MI-UM-10038050090/2021	2021-01-28	EPI_ISL_911378
USA/MI-UM-10038052582/2021	2021-01-28	EPI_ISL_911372
USA/MI-UM-10038056227/2021	2021-01-28	EPI_ISL_1014767
USA/MI-UM-10038086971/2021	2021-01-30	EPI_ISL_955834
USA/MI-UM-10038088218/2021	2021-01-30	EPI_ISL_955910
USA/MI-UM-10038104868/2021	2021-02-01	EPI_ISL_955926
USA/MI-UM-10038104874/2021	2021-02-01	EPI_ISL_955927
USA/MI-UM-10038111808/2021	2021-02-01	EPI_ISL_1014806
USA/MI-UM-10038114435/2021	2021-02-01	EPI_ISL_1014807
USA/MI-UM-10038128858/2021	2021-02-02	EPI_ISL_1014809
USA/MI-UM-10038128870/2021	2021-02-02	EPI_ISL_1014808
USA/MI-UM-10038131441/2021	2021-02-02	EPI_ISL_955937
USA/MI-UM-10038218083/2021	2021-02-08	EPI_ISL_1059077
USA/MI-UM-10038240757/2021	2021-02-09	EPI_ISL_1059093
USA/MI-UM-10038268305/2021	2021-02-10	EPI_ISL_1059092
USA/MI-UM-10038287733/2021	2021-02-11	EPI_ISL_1200905
USA/MI-UM-10038339553/2021	2021-02-15	EPI_ISL_1200906
USA/MI-UM-10038352187/2021	2021-02-16	EPI_ISL_1200914
USA/MI-UM-10038352776/2021	2021-02-16	EPI_ISL_1200913
USA/MI-UM-10038362361/2021	2021-02-17	EPI_ISL_1200904
USA/MI-UM-10038369351/2021	2021-02-17	EPI_ISL_1200915
USA/MI-UM-10038373337/2021	2021-02-17	EPI_ISL_1196904
USA/MI-UM-10038389868/2021	2021-02-18	EPI_ISL_1200907
USA/MI-UM-10038406351/2021	2021-02-19	EPI_ISL_1200908
USA/MI-UM-10038445622/2021	2021-02-22	EPI_ISL_1200910
USA/MI-UM-10038453296/2021	2021-02-23	EPI_ISL_1200909
USA/MI-UM-10038461575/2021	2021-02-23	EPI_ISL_1200911
USA/MI-UM-10038473896/2021	2021-02-24	EPI_ISL_1200917
USA/MI-UM-10038473920/2021	2021-02-24	EPI_ISL_1200916
USA/MI-UM-10038505972/2021	2021-02-25	EPI_ISL_1261010
USA/MI-UM-10038525827/2021	2021-02-26	EPI_ISL_1261006
USA/MI-UM-10038551265/2021	2021-03-01	EPI_ISL_1260977
USA/MI-UM-10038578237/2021	2021-03-02	EPI_ISL_1260987
USA/MI-UM-10038611075/2021	2021-03-04	EPI_ISL_1261008
USA/MI-UM-10038611077/2021	2021-03-04	EPI_ISL_1261007
USA/MI-UM-10038621428/2021	2021-03-04	EPI_ISL_1261011
USA/MI-UM-10038629727/2021	2021-03-05	EPI_ISL_1261012
USA/MI-UM-10038632426/2021	2021-03-05	EPI_ISL_1260988
USA/MI-UM-10038649723/2021	2021-03-06	EPI_ISL_1260974
USA/MI-UM-10038664923/2021	2021-03-08	EPI_ISL_1291599
USA/MI-UM-10038665311/2021	2021-03-08	EPI_ISL_1291584
USA/MI-UM-10038666915/2021	2021-03-08	EPI_ISL_1291596
USA/MI-UM-10038668275/2021	2021-03-08	EPI_ISL_1291593
USA/MI-UM-10038672100/2021	2021-03-08	EPI_ISL_1314267
USA/MI-UM-10038674634/2021	2021-03-08	EPI_ISL_1291594
USA/MI-UM-10038675189/2021	2021-03-08	EPI_ISL_1291586
USA/MI-UM-10038696724/2021	2021-03-09	EPI_ISL_1291597
USA/MI-UM-10038698967/2021	2021-03-09	EPI_ISL_1291600
USA/MI-UM-10038703523/2021	2021-03-10	EPI_ISL_1291592
USA/MI-UM-10038707641/2021	2021-03-10	EPI_ISL_1291590
USA/MI-UM-10038708697/2021	2021-03-10	EPI_ISL_1291587
USA/MI-UM-10038724840/2021	2021-03-11	EPI_ISL_1404249
USA/MI-UM-10038727608/2021	2021-03-11	EPI_ISL_1404252
USA/MI-UM-10038735210/2021	2021-03-11	EPI_ISL_1314269
USA/MI-UM-10038746489/2021	2021-03-12	EPI_ISL_1404264
USA/MI-UM-10038749569/2021	2021-03-12	EPI_ISL_1404254
USA/MI-UM-10038750155/2021	2021-03-12	EPI_ISL_1404257
USA/MI-UM-10038752816/2021	2021-03-12	EPI_ISL_1314268
USA/MI-UM-10038754536/2021	2021-03-12	EPI_ISL_1404261
USA/MI-UM-10038755802/2021	2021-03-12	EPI_ISL_1404255
USA/MI-UM-10038756027/2021	2021-03-12	EPI_ISL_1404260
USA/MI-UM-10038756656/2021	2021-03-12	EPI_ISL_1314266
USA/MI-UM-10038757223/2021	2021-03-12	EPI_ISL_1404258
USA/MI-UM-10038764252/2021	2021-03-13	EPI_ISL_1404278
USA/MI-UM-10038766061/2021	2021-03-13	EPI_ISL_1404266
USA/MI-UM-10038770723/2021	2021-03-13	EPI_ISL_1582515
USA/MI-UM-10038780467/2021	2021-03-15	EPI_ISL_1404270
USA/MI-UM-10038782053/2021	2021-03-15	EPI_ISL_1404294
USA/MI-UM-10038783468/2021	2021-03-15	EPI_ISL_1404295
USA/MI-UM-10038787401/2021	2021-03-15	EPI_ISL_1404287
USA/MI-UM-10038787581/2021	2021-03-15	EPI_ISL_1404304
USA/MI-UM-10038787714/2021	2021-03-15	EPI_ISL_1404301
USA/MI-UM-10038787731/2021	2021-03-15	EPI_ISL_1404276
USA/MI-UM-10038787924/2021	2021-03-15	EPI_ISL_1404288
USA/MI-UM-10038790894/2021	2021-03-15	EPI_ISL_1404282
USA/MI-UM-10038800655/2021	2021-03-16	EPI_ISL_1404307
USA/MI-UM-10038801829/2021	2021-03-16	EPI_ISL_1404289
USA/MI-UM-10038804444/2021	2021-03-16	EPI_ISL_1404272
USA/MI-UM-10038804500/2021	2021-03-16	EPI_ISL_1404290
USA/MI-UM-10038804599/2021	2021-03-16	EPI_ISL_1404277
USA/MI-UM-10038807101/2021	2021-03-16	EPI_ISL_1404274
USA/MI-UM-10038808737/2021	2021-03-16	EPI_ISL_1404298
USA/MI-UM-10038815409/2021	2021-03-17	EPI_ISL_1404291
USA/MI-UM-10038818678/2021	2021-03-17	EPI_ISL_1404268
USA/MI-UM-10038819785/2021	2021-03-17	EPI_ISL_1404300
USA/MI-UM-10038823624/2021	2021-03-17	EPI_ISL_1404267
USA/MI-UM-10038823903/2021	2021-03-17	EPI_ISL_1404303
USA/MI-UM-10038826027/2021	2021-03-17	EPI_ISL_1404316
USA/MI-UM-10038826645/2021	2021-03-17	EPI_ISL_1404279
USA/MI-UM-10038828254/2021	2021-03-17	EPI_ISL_1404326
USA/MI-UM-10038829312/2021	2021-03-17	EPI_ISL_1404275
USA/MI-UM-10038830305/2021	2021-03-17	EPI_ISL_1406259
USA/MI-UM-10038839142/2021	2021-03-18	EPI_ISL_1404339
USA/MI-UM-10038847010/2021	2021-03-18	EPI_ISL_1404345
USA/MI-UM-10038849392/2021	2021-03-18	EPI_ISL_1404330
USA/MI-UM-10038850688/2021	2021-03-18	EPI_ISL_1404327
USA/MI-UM-10038850702/2021	2021-03-18	EPI_ISL_1404309
USA/MI-UM-10038850744/2021	2021-03-18	EPI_ISL_1404317
USA/MI-UM-10038858604/2021	2021-03-19	EPI_ISL_1404341
USA/MI-UM-10038862090/2021	2021-03-19	EPI_ISL_1404347
USA/MI-UM-10038862109/2021	2021-03-19	EPI_ISL_1404318
USA/MI-UM-10038862437/2021	2021-03-19	EPI_ISL_1404328
USA/MI-UM-10038862456/2021	2021-03-19	EPI_ISL_1404331
USA/MI-UM-10038865475/2021	2021-03-19	EPI_ISL_1404349
USA/MI-UM-10038866044/2021	2021-03-19	EPI_ISL_1404323
USA/MI-UM-10038866773/2021	2021-03-17	EPI_ISL_1404308
USA/MI-UM-10038867173/2021	2021-03-19	EPI_ISL_1404329
USA/MI-UM-10038868150/2021	2021-03-19	EPI_ISL_1404322
USA/MI-UM-10038868207/2021	2021-03-19	EPI_ISL_1404343
USA/MI-UM-10038869457/2021	2021-03-19	EPI_ISL_1404311
USA/MI-UM-10038869832/2021	2021-03-19	EPI_ISL_1404344
USA/MI-UM-10038886939/2021	2021-03-21	EPI_ISL_1404314
USA/MI-UM-10038895135/2021	2021-03-22	EPI_ISL_1491431
USA/MI-UM-10038896120/2021	2021-03-22	EPI_ISL_1491410
USA/MI-UM-10038900145/2021	2021-03-22	EPI_ISL_1491438
USA/MI-UM-10038902681/2021	2021-03-22	EPI_ISL_1491415
USA/MI-UM-10038903505/2021	2021-03-22	EPI_ISL_1491414
USA/MI-UM-10038904940/2021	2021-03-22	EPI_ISL_1491411
USA/MI-UM-10038905674/2021	2021-03-22	EPI_ISL_1491439
USA/MI-UM-10038908668/2021	2021-03-22	EPI_ISL_1491422
USA/MI-UM-10038914723/2021	2021-03-23	EPI_ISL_1491432
USA/MI-UM-10038916115/2021	2021-03-23	EPI_ISL_1491430
USA/MI-UM-10038918536/2021	2021-03-23	EPI_ISL_1491412
USA/MI-UM-10038921137/2021	2021-03-23	EPI_ISL_1491408
USA/MI-UM-10038922708/2021	2021-03-23	EPI_ISL_1491423
USA/MI-UM-10038924771/2021	2021-03-23	EPI_ISL_1491416
USA/MI-UM-10038924965/2021	2021-03-23	EPI_ISL_1493047
USA/MI-UM-10038925691/2021	2021-03-23	EPI_ISL_1491442
USA/MI-UM-10038925862/2021	2021-03-23	EPI_ISL_1491448
USA/MI-UM-10038933189/2021	2021-03-24	EPI_ISL_1491460
USA/MI-UM-10038935089/2021	2021-03-24	EPI_ISL_1491420
USA/MI-UM-10038936711/2021	2021-03-24	EPI_ISL_1491428
USA/MI-UM-10038936727/2021	2021-03-24	EPI_ISL_1491444
USA/MI-UM-10038936975/2021	2021-03-24	EPI_ISL_1491459
USA/MI-UM-10038937095/2021	2021-03-24	EPI_ISL_1491436
USA/MI-UM-10038937108/2021	2021-03-24	EPI_ISL_1491433
USA/MI-UM-10038937116/2021	2021-03-24	EPI_ISL_1491443
USA/MI-UM-10038941020/2021	2021-03-24	EPI_ISL_1491437
USA/MI-UM-10038941478/2021	2021-03-24	EPI_ISL_1491461
USA/MI-UM-10038942032/2021	2021-03-24	EPI_ISL_1491421
USA/MI-UM-10038944198/2021	2021-03-24	EPI_ISL_1491418
USA/MI-UM-10038953308/2021	2021-03-25	EPI_ISL_1491493
USA/MI-UM-10038954721/2021	2021-03-25	EPI_ISL_1491483
USA/MI-UM-10038955176/2021	2021-03-25	EPI_ISL_1491512
USA/MI-UM-10038955645/2021	2021-03-25	EPI_ISL_1491451
USA/MI-UM-10038955709/2021	2021-03-25	EPI_ISL_1491469
USA/MI-UM-10038960862/2021	2021-03-25	EPI_ISL_1491492
USA/MI-UM-10038961359/2021	2021-03-25	EPI_ISL_1491500
USA/MI-UM-10038961370/2021	2021-03-25	EPI_ISL_1491471
USA/MI-UM-10038961472/2021	2021-03-25	EPI_ISL_1491463
USA/MI-UM-10038961503/2021	2021-03-25	EPI_ISL_1491454
USA/MI-UM-10038962102/2021	2021-03-25	EPI_ISL_1491503
USA/MI-UM-10038962788/2021	2021-03-25	EPI_ISL_1491456
USA/MI-UM-10038963182/2021	2021-03-25	EPI_ISL_1491476
USA/MI-UM-10038963435/2021	2021-03-25	EPI_ISL_1491494
USA/MI-UM-10038963963/2021	2021-03-25	EPI_ISL_1491452
USA/MI-UM-10038964486/2021	2021-03-25	EPI_ISL_1491477
USA/MI-UM-10038966588/2021	2021-03-25	EPI_ISL_1491505
USA/MI-UM-10038971628/2021	2021-03-26	EPI_ISL_1491507
USA/MI-UM-10038975880/2021	2021-03-26	EPI_ISL_1491487
USA/MI-UM-10038977747/2021	2021-03-26	EPI_ISL_1491472
USA/MI-UM-10038980281/2021	2021-03-26	EPI_ISL_1491473
USA/MI-UM-10038981386/2021	2021-03-26	EPI_ISL_1491465
USA/MI-UM-10038981591/2021	2021-03-26	EPI_ISL_1491496
USA/MI-UM-10038983502/2021	2021-03-26	EPI_ISL_1491506
USA/MI-UM-10038983690/2021	2021-03-26	EPI_ISL_1491497
USA/MI-UM-10038984059/2021	2021-03-26	EPI_ISL_1491486
USA/MI-UM-10038984254/2021	2021-03-26	EPI_ISL_1491489
USA/MI-UM-10038985162/2021	2021-03-26	EPI_ISL_1491498
USA/MI-UM-10038986735/2021	2021-03-26	EPI_ISL_1491514
USA/MI-UM-10038986746/2021	2021-03-26	EPI_ISL_1491474
USA/MI-UM-10038991172/2021	2021-03-27	EPI_ISL_1491481
USA/MI-UM-10038991331/2021	2021-03-27	EPI_ISL_1491491
USA/MI-UM-10038991637/2021	2021-03-27	EPI_ISL_1491467
USA/MI-UM-10038992102/2021	2021-03-27	EPI_ISL_1491458
USA/MI-UM-10038992531/2021	2021-03-27	EPI_ISL_1491509
USA/MI-UM-10038993955/2021	2021-03-27	EPI_ISL_1491490
USA/MI-UM-10038994687/2021	2021-03-27	EPI_ISL_1491466
USA/MI-UM-10039004212/2021	2021-03-29	EPI_ISL_1580356
USA/MI-UM-10039006459/2021	2021-03-29	EPI_ISL_1580360
USA/MI-UM-10039009324/2021	2021-03-29	EPI_ISL_1580363
USA/MI-UM-10039009687/2021	2021-03-29	EPI_ISL_1580364
USA/MI-UM-10039010377/2021	2021-03-29	EPI_ISL_1580365
USA/MI-UM-10039012508/2021	2021-03-29	EPI_ISL_1580366
USA/MI-UM-10039015251/2021	2021-03-29	EPI_ISL_1580370
USA/MI-UM-10039017056/2021	2021-03-29	EPI_ISL_1580373
USA/MI-UM-10039017257/2021	2021-03-29	EPI_ISL_1580375
USA/MI-UM-10039018162/2021	2021-03-29	EPI_ISL_1580377
USA/MI-UM-10039018807/2021	2021-03-29	EPI_ISL_1580380
USA/MI-UM-10039024175/2021	2021-03-30	EPI_ISL_1651547
USA/MI-UM-10039026197/2021	2021-03-30	EPI_ISL_1651548
USA/MI-UM-10039026611/2021	2021-03-30	EPI_ISL_1651549
USA/MI-UM-10039028966/2021	2021-03-30	EPI_ISL_1580382
USA/MI-UM-10039031259/2021	2021-03-30	EPI_ISL_1580384
USA/MI-UM-10039031574/2021	2021-03-30	EPI_ISL_1580385
USA/MI-UM-10039032003/2021	2021-03-30	EPI_ISL_1580386
USA/MI-UM-10039032017/2021	2021-03-30	EPI_ISL_1580387
USA/MI-UM-10039033231/2021	2021-03-30	EPI_ISL_1580388
USA/MI-UM-10039034929/2021	2021-03-30	EPI_ISL_1580389
USA/MI-UM-10039042040/2021	2021-03-31	EPI_ISL_1580396
USA/MI-UM-10039042445/2021	2021-03-31	EPI_ISL_1580397
USA/MI-UM-10039042586/2021	2021-03-31	EPI_ISL_1651551
USA/MI-UM-10039042591/2021	2021-03-31	EPI_ISL_1580398
USA/MI-UM-10039043278/2021	2021-03-31	EPI_ISL_1580399
USA/MI-UM-10039044166/2021	2021-03-31	EPI_ISL_1580400
USA/MI-UM-10039045618/2021	2021-03-31	EPI_ISL_1580401
USA/MI-UM-10039045817/2021	2021-03-31	EPI_ISL_1580402
USA/MI-UM-10039045834/2021	2021-03-31	EPI_ISL_1580403
USA/MI-UM-10039045840/2021	2021-03-31	EPI_ISL_1651554
USA/MI-UM-10039046067/2021	2021-03-31	EPI_ISL_1651555
USA/MI-UM-10039047691/2021	2021-03-31	EPI_ISL_1651556
USA/MI-UM-10039049189/2021	2021-03-31	EPI_ISL_1580404
USA/MI-UM-10039050237/2021	2021-03-31	EPI_ISL_1651557
USA/MI-UM-10039050931/2021	2021-03-31	EPI_ISL_1651558
USA/MI-UM-10039054023/2021	2021-03-31	EPI_ISL_1580407
USA/MI-UM-10039054036/2021	2021-03-31	EPI_ISL_1580408
USA/MI-UM-10039054229/2021	2021-03-31	EPI_ISL_1651559
USA/MI-UM-10039060620/2021	2021-04-01	EPI_ISL_1580410
USA/MI-UM-10039060654/2021	2021-04-01	EPI_ISL_1580411
USA/MI-UM-10039060733/2021	2021-04-01	EPI_ISL_1580412
USA/MI-UM-10039061324/2021	2021-04-01	EPI_ISL_1651562
USA/MI-UM-10039062347/2021	2021-04-01	EPI_ISL_1651563
USA/MI-UM-10039063346/2021	2021-04-01	EPI_ISL_1580414
USA/MI-UM-10039063375/2021	2021-04-01	EPI_ISL_1580415
USA/MI-UM-10039063894/2021	2021-04-01	EPI_ISL_1651564
USA/MI-UM-10039065006/2021	2021-04-01	EPI_ISL_1580416
USA/MI-UM-10039065014/2021	2021-04-01	EPI_ISL_1651565
USA/MI-UM-10039065024/2021	2021-04-01	EPI_ISL_1580417
USA/MI-UM-10039065632/2021	2021-04-01	EPI_ISL_1580419
USA/MI-UM-10039065890/2021	2021-04-01	EPI_ISL_1580420
USA/MI-UM-10039066120/2021	2021-04-01	EPI_ISL_1580421
USA/MI-UM-10039066148/2021	2021-04-01	EPI_ISL_1580422
USA/MI-UM-10039066168/2021	2021-04-01	EPI_ISL_1580423
USA/MI-UM-10039066185/2021	2021-04-01	EPI_ISL_1580424
USA/MI-UM-10039067187/2021	2021-04-01	EPI_ISL_1580426
USA/MI-UM-10039067338/2021	2021-04-01	EPI_ISL_1580427
USA/MI-UM-10039067532/2021	2021-04-01	EPI_ISL_1651567
USA/MI-UM-10039068523/2021	2021-04-01	EPI_ISL_1651568
USA/MI-UM-10039068524/2021	2021-04-01	EPI_ISL_1651569
USA/MI-UM-10039070892/2021	2021-04-01	EPI_ISL_1580431
USA/MI-UM-10039070980/2021	2021-04-01	EPI_ISL_1651570
USA/MI-UM-10039071104/2021	2021-04-01	EPI_ISL_1580432
USA/MI-UM-10039071227/2021	2021-04-01	EPI_ISL_1580433
USA/MI-UM-10039072320/2021	2021-04-01	EPI_ISL_1580434
USA/MI-UM-10039072518/2021	2021-04-01	EPI_ISL_1580435
USA/MI-UM-10039079140/2021	2021-04-02	EPI_ISL_1651571
USA/MI-UM-10039079548/2021	2021-04-02	EPI_ISL_1651572
USA/MI-UM-10039079875/2021	2021-04-02	EPI_ISL_1651573
USA/MI-UM-10039081676/2021	2021-04-02	EPI_ISL_1580438
USA/MI-UM-10039081855/2021	2021-04-02	EPI_ISL_1651574
USA/MI-UM-10039081872/2021	2021-04-02	EPI_ISL_1651575
USA/MI-UM-10039082928/2021	2021-04-02	EPI_ISL_1580440
USA/MI-UM-10039083005/2021	2021-04-02	EPI_ISL_1580441
USA/MI-UM-10039083069/2021	2021-04-02	EPI_ISL_1580443
USA/MI-UM-10039083773/2021	2021-04-02	EPI_ISL_1651579
USA/MI-UM-10039083809/2021	2021-04-02	EPI_ISL_1651580
USA/MI-UM-10039083850/2021	2021-04-02	EPI_ISL_1651581
USA/MI-UM-10039085852/2021	2021-04-02	EPI_ISL_1651583
USA/MI-UM-10039086270/2021	2021-04-02	EPI_ISL_1651586
USA/MI-UM-10039086339/2021	2021-04-02	EPI_ISL_1651587
USA/MI-UM-10039086340/2021	2021-04-02	EPI_ISL_1651588
USA/MI-UM-10039086661/2021	2021-04-02	EPI_ISL_1651589
USA/MI-UM-10039086666/2021	2021-04-02	EPI_ISL_1580444
USA/MI-UM-10039087338/2021	2021-04-02	EPI_ISL_1651590
USA/MI-UM-10039087354/2021	2021-04-02	EPI_ISL_1651591
USA/MI-UM-10039088723/2021	2021-04-02	EPI_ISL_1651592
USA/MI-UM-10039089596/2021	2021-04-02	EPI_ISL_1651593
USA/MI-UM-10039089697/2021	2021-04-02	EPI_ISL_1580445
USA/MI-UM-10039089746/2021	2021-04-02	EPI_ISL_1651594
USA/MI-UM-10039089875/2021	2021-04-02	EPI_ISL_1651595
USA/MI-UM-10039095509/2021	2021-04-03	EPI_ISL_1651596
USA/MI-UM-10039095764/2021	2021-04-03	EPI_ISL_1580447
USA/MI-UM-10039096007/2021	2021-04-03	EPI_ISL_1651597
USA/MI-UM-10039096038/2021	2021-04-03	EPI_ISL_1651598
USA/MI-UM-10039096094/2021	2021-04-03	EPI_ISL_1651599
USA/MI-UM-10039096444/2021	2021-04-03	EPI_ISL_1580448
USA/MI-UM-10039097005/2021	2021-04-03	EPI_ISL_1651600
USA/MI-UM-10039097086/2021	2021-04-03	EPI_ISL_1651601
USA/MI-UM-10039097212/2021	2021-04-03	EPI_ISL_1651602
USA/MI-UM-10039097297/2021	2021-04-03	EPI_ISL_1651604
USA/MI-UM-10039097463/2021	2021-04-03	EPI_ISL_1651606
USA/MI-UM-10039097466/2021	2021-04-03	EPI_ISL_1651607
USA/MI-UM-10039097756/2021	2021-04-03	EPI_ISL_1651609
USA/MI-UM-10039097869/2021	2021-04-03	EPI_ISL_1651610
USA/MI-UM-10039098006/2021	2021-04-03	EPI_ISL_1651611
USA/MI-UM-10039098028/2021	2021-04-03	EPI_ISL_1651612
USA/MI-UM-10039098257/2021	2021-04-03	EPI_ISL_1651613
USA/MI-UM-10039107069/2021	2021-04-05	EPI_ISL_1651616
USA/MI-UM-10039108251/2021	2021-04-05	EPI_ISL_1651617
USA/MI-UM-10039108937/2021	2021-04-05	EPI_ISL_1651619
USA/MI-UM-10039109190/2021	2021-04-05	EPI_ISL_1651620
USA/MI-UM-10039109879/2021	2021-04-05	EPI_ISL_1656447
USA/MI-UM-10039110163/2021	2021-04-05	EPI_ISL_1651621
USA/MI-UM-10039111540/2021	2021-04-05	EPI_ISL_1580449
USA/MI-UM-10039111552/2021	2021-04-05	EPI_ISL_1651622
USA/MI-UM-10039112862/2021	2021-04-05	EPI_ISL_1651623
USA/MI-UM-10039113245/2021	2021-04-05	EPI_ISL_1651624
USA/MI-UM-10039116069/2021	2021-04-05	EPI_ISL_1651625
USA/MI-UM-10039116964/2021	2021-04-05	EPI_ISL_1651626
USA/MI-UM-10039117430/2021	2021-04-05	EPI_ISL_1651627
USA/MI-UM-10039118189/2021	2021-04-05	EPI_ISL_1651628
USA/MI-UM-10039118350/2021	2021-04-05	EPI_ISL_1651629
USA/MI-UM-10039118627/2021	2021-04-05	EPI_ISL_1651632
USA/MI-UM-10039119117/2021	2021-04-05	EPI_ISL_1651633
USA/MI-UM-10039119131/2021	2021-04-05	EPI_ISL_1651634
USA/MI-UM-10039119759/2021	2021-04-05	EPI_ISL_1651635
USA/MI-UM-10039119967/2021	2021-04-05	EPI_ISL_1651636
USA/MI-UM-10039120667/2021	2021-04-05	EPI_ISL_1651637
USA/MI-UM-10039120894/2021	2021-04-05	EPI_ISL_1651638
USA/MI-UM-10039121215/2021	2021-04-05	EPI_ISL_1651640
USA/MI-UM-10039121305/2021	2021-04-05	EPI_ISL_1651641
USA/MI-UM-10039122122/2021	2021-04-05	EPI_ISL_1651642
USA/MI-UM-10039122493/2021	2021-04-05	EPI_ISL_1651643
USA/MI-UM-10039125452/2021	2021-04-06	EPI_ISL_1651645
USA/MI-UM-10039128974/2021	2021-04-06	EPI_ISL_1651647
USA/MI-UM-10039129275/2021	2021-04-06	EPI_ISL_1651648
USA/MI-UM-10039129508/2021	2021-04-06	EPI_ISL_1651649
USA/MI-UM-10039129976/2021	2021-04-06	EPI_ISL_1651650
USA/MI-UM-10039130229/2021	2021-04-06	EPI_ISL_1651651
USA/MI-UM-10039131005/2021	2021-04-06	EPI_ISL_1651652
USA/MI-UM-10039131881/2021	2021-04-06	EPI_ISL_1651654
USA/MI-UM-10039131882/2021	2021-04-06	EPI_ISL_1651655
USA/MI-UM-10039133108/2021	2021-04-06	EPI_ISL_1648944
USA/MI-UM-10039133637/2021	2021-04-06	EPI_ISL_1651656
USA/MI-UM-10039133980/2021	2021-04-06	EPI_ISL_1651657
USA/MI-UM-10039134652/2021	2021-04-06	EPI_ISL_1651658
USA/MI-UM-10039136072/2021	2021-04-06	EPI_ISL_1651660
USA/MI-UM-10039136959/2021	2021-04-06	EPI_ISL_1651662
USA/MI-UM-10039139684/2021	2021-04-06	EPI_ISL_1651667
USA/MI-UM-10039141050/2021	2021-04-06	EPI_ISL_1651670
USA/MI-UM-10039141079/2021	2021-04-06	EPI_ISL_1651671
USA/MI-UM-10039141230/2021	2021-04-06	EPI_ISL_1651673
USA/MI-UM-10039141967/2021	2021-04-06	EPI_ISL_1651674
USA/MI-UM-10039142111/2021	2021-04-06	EPI_ISL_1651675
USA/MI-UM-10039142827/2021	2021-04-06	EPI_ISL_1651676
USA/MI-UM-10039143973/2021	2021-04-06	EPI_ISL_1651677
USA/MI-UM-10039144427/2021	2021-04-07	EPI_ISL_1651679
USA/MI-UM-10039148257/2021	2021-04-07	EPI_ISL_1651680
USA/MI-UM-10039148502/2021	2021-04-07	EPI_ISL_1651681
USA/MI-UM-10039148516/2021	2021-04-07	EPI_ISL_1651682
USA/MI-UM-10039148921/2021	2021-04-07	EPI_ISL_1651684
USA/MI-UM-10039149750/2021	2021-04-07	EPI_ISL_1785514
USA/MI-UM-10039151925/2021	2021-04-07	EPI_ISL_1785515
USA/MI-UM-10039152028/2021	2021-04-07	EPI_ISL_1744389
USA/MI-UM-10039152343/2021	2021-04-07	EPI_ISL_1651685
USA/MI-UM-10039152677/2021	2021-04-07	EPI_ISL_1651686
USA/MI-UM-10039152706/2021	2021-04-07	EPI_ISL_1651687
USA/MI-UM-10039153042/2021	2021-04-07	EPI_ISL_1648945
USA/MI-UM-10039155545/2021	2021-04-07	EPI_ISL_1651688
USA/MI-UM-10039155692/2021	2021-04-07	EPI_ISL_1648946
USA/MI-UM-10039155693/2021	2021-04-07	EPI_ISL_1731763
USA/MI-UM-10039158127/2021	2021-04-07	EPI_ISL_1648947
USA/MI-UM-10039158419/2021	2021-04-07	EPI_ISL_1651689
USA/MI-UM-10039159426/2021	2021-04-07	EPI_ISL_1648948
USA/MI-UM-10039160532/2021	2021-04-07	EPI_ISL_1656457
USA/MI-UM-10039160925/2021	2021-04-07	EPI_ISL_1651691
USA/MI-UM-10039161068/2021	2021-04-07	EPI_ISL_1744390
USA/MI-UM-10039161099/2021	2021-04-07	EPI_ISL_1648950
USA/MI-UM-10039161421/2021	2021-04-07	EPI_ISL_1785516
USA/MI-UM-10039161471/2021	2021-04-07	EPI_ISL_1785517
USA/MI-UM-10039166197/2021	2021-04-08	EPI_ISL_1651692
USA/MI-UM-10039168039/2021	2021-04-08	EPI_ISL_1651693
USA/MI-UM-10039168437/2021	2021-04-08	EPI_ISL_1744391
USA/MI-UM-10039168964/2021	2021-04-08	EPI_ISL_1744392
USA/MI-UM-10039169396/2021	2021-04-08	EPI_ISL_1651694
USA/MI-UM-10039170933/2021	2021-04-08	EPI_ISL_1651695
USA/MI-UM-10039171440/2021	2021-04-08	EPI_ISL_1648952
USA/MI-UM-10039172273/2021	2021-04-08	EPI_ISL_1648953
USA/MI-UM-10039172359/2021	2021-04-08	EPI_ISL_1651697
USA/MI-UM-10039172381/2021	2021-04-08	EPI_ISL_1651698
USA/MI-UM-10039172897/2021	2021-04-08	EPI_ISL_1744393
USA/MI-UM-10039172980/2021	2021-04-08	EPI_ISL_1651699
USA/MI-UM-10039173024/2021	2021-04-08	EPI_ISL_1651700
USA/MI-UM-10039173247/2021	2021-04-08	EPI_ISL_1651701
USA/MI-UM-10039173297/2021	2021-04-08	EPI_ISL_1785519
USA/MI-UM-10039173597/2021	2021-04-08	EPI_ISL_1651702
USA/MI-UM-10039175054/2021	2021-04-08	EPI_ISL_1651703
USA/MI-UM-10039175063/2021	2021-04-08	EPI_ISL_1785520
USA/MI-UM-10039175205/2021	2021-04-08	EPI_ISL_1731764
USA/MI-UM-10039175219/2021	2021-04-08	EPI_ISL_1731765
USA/MI-UM-10039175611/2021	2021-04-08	EPI_ISL_1651704
USA/MI-UM-10039177276/2021	2021-04-08	EPI_ISL_1744394
USA/MI-UM-10039178273/2021	2021-04-08	EPI_ISL_1651705
USA/MI-UM-10039178605/2021	2021-04-08	EPI_ISL_1785521
USA/MI-UM-10039178779/2021	2021-04-08	EPI_ISL_1744395
USA/MI-UM-10039178827/2021	2021-04-08	EPI_ISL_1785522
USA/MI-UM-10039180327/2021	2021-04-08	EPI_ISL_1648955
USA/MI-UM-10039180388/2021	2021-04-08	EPI_ISL_1785523
USA/MI-UM-10039180403/2021	2021-04-08	EPI_ISL_1744396
USA/MI-UM-10039180674/2021	2021-04-08	EPI_ISL_1651706
USA/MI-UM-10039180793/2021	2021-04-08	EPI_ISL_1744397
USA/MI-UM-10039180852/2021	2021-04-08	EPI_ISL_1648956
USA/MI-UM-10039180896/2021	2021-04-08	EPI_ISL_1785524
USA/MI-UM-10039180929/2021	2021-04-08	EPI_ISL_1785525
USA/MI-UM-10039181510/2021	2021-04-08	EPI_ISL_1651707
USA/MI-UM-10039181535/2021	2021-04-08	EPI_ISL_1744398
USA/MI-UM-10039182054/2021	2021-04-08	EPI_ISL_1651708
USA/MI-UM-10039183289/2021	2021-04-08	EPI_ISL_1744399
USA/MI-UM-10039187573/2021	2021-04-09	EPI_ISL_1744400
USA/MI-UM-10039187765/2021	2021-04-09	EPI_ISL_1744402
USA/MI-UM-10039187819/2021	2021-04-09	EPI_ISL_1744403
USA/MI-UM-10039188365/2021	2021-04-09	EPI_ISL_1744404
USA/MI-UM-10039188378/2021	2021-04-09	EPI_ISL_1744405
USA/MI-UM-10039188657/2021	2021-04-09	EPI_ISL_1744406
USA/MI-UM-10039189055/2021	2021-04-09	EPI_ISL_1744407
USA/MI-UM-10039189326/2021	2021-04-09	EPI_ISL_1744409
USA/MI-UM-10039190014/2021	2021-04-09	EPI_ISL_1744411
USA/MI-UM-10039190885/2021	2021-04-09	EPI_ISL_1744412
USA/MI-UM-10039191967/2021	2021-04-09	EPI_ISL_1651709
USA/MI-UM-10039192327/2021	2021-04-09	EPI_ISL_1744413
USA/MI-UM-10039192629/2021	2021-04-09	EPI_ISL_1744414
USA/MI-UM-10039194391/2021	2021-04-09	EPI_ISL_1651710
USA/MI-UM-10039194931/2021	2021-04-09	EPI_ISL_1651711
USA/MI-UM-10039195113/2021	2021-04-09	EPI_ISL_1744417
USA/MI-UM-10039195191/2021	2021-04-09	EPI_ISL_1744418
USA/MI-UM-10039195343/2021	2021-04-09	EPI_ISL_1744419
USA/MI-UM-10039195837/2021	2021-04-09	EPI_ISL_1744421
USA/MI-UM-10039196188/2021	2021-04-09	EPI_ISL_1744422
USA/MI-UM-10039196729/2021	2021-04-09	EPI_ISL_1744423
USA/MI-UM-10039196816/2021	2021-04-09	EPI_ISL_1744424
USA/MI-UM-10039199065/2021	2021-04-09	EPI_ISL_1744425
USA/MI-UM-10039199224/2021	2021-04-09	EPI_ISL_1744426
USA/MI-UM-10039199254/2021	2021-04-09	EPI_ISL_1744427
USA/MI-UM-10039199515/2021	2021-04-09	EPI_ISL_1744428
USA/MI-UM-10039199523/2021	2021-04-09	EPI_ISL_1744429
USA/MI-UM-10039199529/2021	2021-04-09	EPI_ISL_1651712
USA/MI-UM-10039200190/2021	2021-04-09	EPI_ISL_1744430
USA/MI-UM-10039200883/2021	2021-04-09	EPI_ISL_1744431
USA/MI-UM-10039201100/2021	2021-04-09	EPI_ISL_1744432
USA/MI-UM-10039201113/2021	2021-04-09	EPI_ISL_1744433
USA/MI-UM-10039206492/2021	2021-04-10	EPI_ISL_1744434
USA/MI-UM-10039207315/2021	2021-04-10	EPI_ISL_1651713
USA/MI-UM-10039207446/2021	2021-04-10	EPI_ISL_1744435
USA/MI-UM-10039207678/2021	2021-04-10	EPI_ISL_1651714
USA/MI-UM-10039207714/2021	2021-04-10	EPI_ISL_1744436
USA/MI-UM-10039207779/2021	2021-04-10	EPI_ISL_1744437
USA/MI-UM-10039208478/2021	2021-04-10	EPI_ISL_1744438
USA/MI-UM-10039208969/2021	2021-04-10	EPI_ISL_1744440
USA/MI-UM-10039209653/2021	2021-04-10	EPI_ISL_1744442
USA/MI-UM-10039209862/2021	2021-04-10	EPI_ISL_1744443
USA/MI-UM-10039210007/2021	2021-04-10	EPI_ISL_1744444
USA/MI-UM-10039210178/2021	2021-04-10	EPI_ISL_1744445
USA/MI-UM-10039210313/2021	2021-04-10	EPI_ISL_1744446
USA/MI-UM-10039210690/2021	2021-04-10	EPI_ISL_1744447
USA/MI-UM-10039214452/2021	2021-04-11	EPI_ISL_1744448
USA/MI-UM-10039214454/2021	2021-04-11	EPI_ISL_1744449
USA/MI-UM-10039221446/2021	2021-04-12	EPI_ISL_1744450
USA/MI-UM-10039222579/2021	2021-04-12	EPI_ISL_1744451
USA/MI-UM-10039223568/2021	2021-04-12	EPI_ISL_1744453
USA/MI-UM-10039223845/2021	2021-04-12	EPI_ISL_1744455
USA/MI-UM-10039226973/2021	2021-04-12	EPI_ISL_1744457
USA/MI-UM-10039227148/2021	2021-04-12	EPI_ISL_1744458
USA/MI-UM-10039227586/2021	2021-04-12	EPI_ISL_1744459
USA/MI-UM-10039230420/2021	2021-04-12	EPI_ISL_1744460
USA/MI-UM-10039231700/2021	2021-04-12	EPI_ISL_1744462
USA/MI-UM-10039231799/2021	2021-04-12	EPI_ISL_1744463
USA/MI-UM-10039231977/2021	2021-04-12	EPI_ISL_1744464
USA/MI-UM-10039231991/2021	2021-04-12	EPI_ISL_1744465
USA/MI-UM-10039232832/2021	2021-04-12	EPI_ISL_1744466
USA/MI-UM-10039233342/2021	2021-04-12	EPI_ISL_1744467
USA/MI-UM-10039233374/2021	2021-04-12	EPI_ISL_1744468
USA/MI-UM-10039233530/2021	2021-04-12	EPI_ISL_1744469
USA/MI-UM-10039233656/2021	2021-04-12	EPI_ISL_1744470
USA/MI-UM-10039233868/2021	2021-04-12	EPI_ISL_1744471
USA/MI-UM-10039235045/2021	2021-04-12	EPI_ISL_1744472
USA/MI-UM-10039235086/2021	2021-04-12	EPI_ISL_1744473
USA/MI-UM-10039235088/2021	2021-04-12	EPI_ISL_1744474
USA/MI-UM-10039235435/2021	2021-04-12	EPI_ISL_1744476
USA/MI-UM-10039235467/2021	2021-04-12	EPI_ISL_1744477
USA/MI-UM-10039235737/2021	2021-04-12	EPI_ISL_1744478
USA/MI-UM-10039235949/2021	2021-04-12	EPI_ISL_1753671
USA/MI-UM-10039236310/2021	2021-04-12	EPI_ISL_1744480
USA/MI-UM-10039241568/2021	2021-04-13	EPI_ISL_1744482
USA/MI-UM-10039243718/2021	2021-04-13	EPI_ISL_1744484
USA/MI-UM-10039244461/2021	2021-04-13	EPI_ISL_1744486
USA/MI-UM-10039245211/2021	2021-04-13	EPI_ISL_1744487
USA/MI-UM-10039245468/2021	2021-04-13	EPI_ISL_1744488
USA/MI-UM-10039245509/2021	2021-04-13	EPI_ISL_1744489
USA/MI-UM-10039245764/2021	2021-04-13	EPI_ISL_1744490
USA/MI-UM-10039245766/2021	2021-04-13	EPI_ISL_1744491
USA/MI-UM-10039245963/2021	2021-04-13	EPI_ISL_1744492
USA/MI-UM-10039247271/2021	2021-04-13	EPI_ISL_1744493
USA/MI-UM-10039247315/2021	2021-04-13	EPI_ISL_1744494
USA/MI-UM-10039247317/2021	2021-04-13	EPI_ISL_1744495
USA/MI-UM-10039247678/2021	2021-04-13	EPI_ISL_1744496
USA/MI-UM-10039247875/2021	2021-04-13	EPI_ISL_1744498
USA/MI-UM-10039248325/2021	2021-04-13	EPI_ISL_1744499
USA/MI-UM-10039250981/2021	2021-04-13	EPI_ISL_1744503
USA/MI-UM-10039251077/2021	2021-04-13	EPI_ISL_1744504
USA/MI-UM-10039251374/2021	2021-04-13	EPI_ISL_1744505
USA/MI-UM-10039252507/2021	2021-04-13	EPI_ISL_1744507
USA/MI-UM-10039252795/2021	2021-04-13	EPI_ISL_1744508
USA/MI-UM-10039253059/2021	2021-04-13	EPI_ISL_1744509
USA/MI-UM-10039253088/2021	2021-04-13	EPI_ISL_1744510
USA/MI-UM-10039253376/2021	2021-04-13	EPI_ISL_1744513
USA/MI-UM-10039254652/2021	2021-04-13	EPI_ISL_1744515
USA/MI-UM-10039255107/2021	2021-04-13	EPI_ISL_1744516
USA/MI-UM-10039255226/2021	2021-04-13	EPI_ISL_1744517
USA/MI-UM-10039255327/2021	2021-04-13	EPI_ISL_1744518
USA/MI-UM-10039255982/2021	2021-04-13	EPI_ISL_1744520
USA/MI-UM-10039256300/2021	2021-04-13	EPI_ISL_1744521
USA/MI-UM-10039256807/2021	2021-04-13	EPI_ISL_1744522
USA/MI-UM-10039256933/2021	2021-04-13	EPI_ISL_1744523
USA/MI-UM-10039257689/2021	2021-04-13	EPI_ISL_1744524
USA/MI-UM-10039267500/2021	2021-04-14	EPI_ISL_1919865
USA/MI-UM-10039267771/2021	2021-04-14	EPI_ISL_1919866
USA/MI-UM-10039267938/2021	2021-04-14	EPI_ISL_1919867
USA/MI-UM-10039273461/2021	2021-04-14	EPI_ISL_1919869
USA/MI-UM-10039274551/2021	2021-04-14	EPI_ISL_1919870
USA/MI-UM-10039274736/2021	2021-04-14	EPI_ISL_1919871
USA/MI-UM-10039275749/2021	2021-04-14	EPI_ISL_1919872
USA/MI-UM-10039275758/2021	2021-04-14	EPI_ISL_1919873
USA/MI-UM-10039282507/2021	2021-04-15	EPI_ISL_1919876
USA/MI-UM-10039282821/2021	2021-04-15	EPI_ISL_1922874
USA/MI-UM-10039283435/2021	2021-04-15	EPI_ISL_1919877
USA/MI-UM-10039283689/2021	2021-04-15	EPI_ISL_1919878
USA/MI-UM-10039283778/2021	2021-04-15	EPI_ISL_1919879
USA/MI-UM-10039284033/2021	2021-04-15	EPI_ISL_1919880
USA/MI-UM-10039284258/2021	2021-04-15	EPI_ISL_1919881
USA/MI-UM-10039284259/2021	2021-04-15	EPI_ISL_1919882
USA/MI-UM-10039288638/2021	2021-04-15	EPI_ISL_1919885
USA/MI-UM-10039288659/2021	2021-04-15	EPI_ISL_1919886
USA/MI-UM-10039288687/2021	2021-04-15	EPI_ISL_1919887
USA/MI-UM-10039290616/2021	2021-04-15	EPI_ISL_1919888
USA/MI-UM-10039291378/2021	2021-04-15	EPI_ISL_1919889
USA/MI-UM-10039291682/2021	2021-04-15	EPI_ISL_1919890
USA/MI-UM-10039291973/2021	2021-04-15	EPI_ISL_1919891
USA/MI-UM-10039292266/2021	2021-04-15	EPI_ISL_1919892
USA/MI-UM-10039292365/2021	2021-04-15	EPI_ISL_1919893
USA/MI-UM-10039292595/2021	2021-04-15	EPI_ISL_1919894
USA/MI-UM-10039293268/2021	2021-04-15	EPI_ISL_1919897
USA/MI-UM-10039293424/2021	2021-04-15	EPI_ISL_1919898
USA/MI-UM-10039293503/2021	2021-04-15	EPI_ISL_1919899
USA/MI-UM-10039293524/2021	2021-04-15	EPI_ISL_1919900
USA/MI-UM-10039293565/2021	2021-04-15	EPI_ISL_1919901
USA/MI-UM-10039293706/2021	2021-04-15	EPI_ISL_1919902
USA/MI-UM-10039294764/2021	2021-04-15	EPI_ISL_1919903
USA/MI-UM-10039295606/2021	2021-04-15	EPI_ISL_1919904
USA/MI-UM-10039295643/2021	2021-04-15	EPI_ISL_1919905
USA/MI-UM-10039295891/2021	2021-04-15	EPI_ISL_1919906
USA/MI-UM-10039295893/2021	2021-04-15	EPI_ISL_1919907
USA/MI-UM-10039296062/2021	2021-04-15	EPI_ISL_1919908
USA/MI-UM-10039301857/2021	2021-04-16	EPI_ISL_1919910
USA/MI-UM-10039306944/2021	2021-04-16	EPI_ISL_1919916
USA/MI-UM-10039306966/2021	2021-04-16	EPI_ISL_1919917
USA/MI-UM-10039307400/2021	2021-04-16	EPI_ISL_1919919
USA/MI-UM-10039308664/2021	2021-04-16	EPI_ISL_1919920
USA/MI-UM-10039309392/2021	2021-04-16	EPI_ISL_1919921
USA/MI-UM-10039310088/2021	2021-04-16	EPI_ISL_1919922
USA/MI-UM-10039310089/2021	2021-04-16	EPI_ISL_1919923
USA/MI-UM-10039310588/2021	2021-04-16	EPI_ISL_1919924
USA/MI-UM-10039310660/2021	2021-04-16	EPI_ISL_1919925
USA/MI-UM-10039311391/2021	2021-04-16	EPI_ISL_1919926
USA/MI-UM-10039312319/2021	2021-04-16	EPI_ISL_1919928
USA/MI-UM-10039313692/2021	2021-04-16	EPI_ISL_1919929
USA/MI-UM-10039314492/2021	2021-04-16	EPI_ISL_1919931
USA/MI-UM-10039314549/2021	2021-04-16	EPI_ISL_1919932
USA/MI-UM-10039316747/2021	2021-04-16	EPI_ISL_1919934
USA/MI-UM-10039320185/2021	2021-04-17	EPI_ISL_1919935
USA/MI-UM-10039322416/2021	2021-04-17	EPI_ISL_1919936
USA/MI-UM-10039322755/2021	2021-04-17	EPI_ISL_1919937
USA/MI-UM-10039323225/2021	2021-04-17	EPI_ISL_1919938
USA/MI-UM-10039324556/2021	2021-04-17	EPI_ISL_1919940
USA/MI-UM-10039324665/2021	2021-04-17	EPI_ISL_1855911
USA/MI-UM-10039324699/2021	2021-04-17	EPI_ISL_1919941
USA/MI-UM-10039325951/2021	2021-04-17	EPI_ISL_1919942
USA/MI-UM-10039325995/2021	2021-04-17	EPI_ISL_1919943
USA/MI-UM-10039335752/2021	2021-04-19	EPI_ISL_1855912
USA/MI-UM-10039337436/2021	2021-04-19	EPI_ISL_1855913
USA/MI-UM-10039340393/2021	2021-04-20	EPI_ISL_1910827
USA/MI-UM-10039342089/2021	2021-04-19	EPI_ISL_1910828
USA/MI-UM-10039345150/2021	2021-04-19	EPI_ISL_1855914
USA/MI-UM-10039346210/2021	2021-04-19	EPI_ISL_1855915
USA/MI-UM-10039349493/2021	2021-04-19	EPI_ISL_1910829
USA/MI-UM-10039351191/2021	2021-04-19	EPI_ISL_1909240
USA/MI-UM-10039357850/2021	2021-04-20	EPI_ISL_1910830
USA/MI-UM-10039360784/2021	2021-04-20	EPI_ISL_1910831
USA/MI-UM-10039361892/2021	2021-04-20	EPI_ISL_1855917
USA/MI-UM-10039364217/2021	2021-04-20	EPI_ISL_1910834
USA/MI-UM-10039364732/2021	2021-04-20	EPI_ISL_1855918
USA/MI-UM-10039365594/2021	2021-04-20	EPI_ISL_1910835
USA/MI-UM-10039369767/2021	2021-04-20	EPI_ISL_1910838
USA/MI-UM-10039369851/2021	2021-04-20	EPI_ISL_1855919
USA/MI-UM-10039370303/2021	2021-04-20	EPI_ISL_1855920
USA/MI-UM-10039376393/2021	2021-04-21	EPI_ISL_1910839
USA/MI-UM-10039376484/2021	2021-04-21	EPI_ISL_1910840
USA/MI-UM-10039377155/2021	2021-04-21	EPI_ISL_1910841
USA/MI-UM-10039380133/2021	2021-04-21	EPI_ISL_1910843
USA/MI-UM-10039380936/2021	2021-04-21	EPI_ISL_1910844
USA/MI-UM-10039381430/2021	2021-04-21	EPI_ISL_1910845
USA/MI-UM-10039385635/2021	2021-04-21	EPI_ISL_2001214
USA/MI-UM-10039388321/2021	2021-04-21	EPI_ISL_1910847
USA/MI-UM-10039388323/2021	2021-04-21	EPI_ISL_1910848
USA/MI-UM-10039388399/2021	2021-04-21	EPI_ISL_2001215
USA/MI-UM-10039389472/2021	2021-04-21	EPI_ISL_2001216
USA/MI-UM-10039389585/2021	2021-04-21	EPI_ISL_2001217
USA/MI-UM-10039389587/2021	2021-04-21	EPI_ISL_2001218
USA/MI-UM-10039391097/2021	2021-04-21	EPI_ISL_1910849
USA/MI-UM-10039398730/2021	2021-04-22	EPI_ISL_2001221
USA/MI-UM-10039399791/2021	2021-04-22	EPI_ISL_2001222
USA/MI-UM-10039399847/2021	2021-04-22	EPI_ISL_2001223
USA/MI-UM-10039399887/2021	2021-04-22	EPI_ISL_2001224
USA/MI-UM-10039400850/2021	2021-04-22	EPI_ISL_2001225
USA/MI-UM-10039401354/2021	2021-04-22	EPI_ISL_2001226
USA/MI-UM-10039403207/2021	2021-04-22	EPI_ISL_2001227
USA/MI-UM-10039403208/2021	2021-04-22	EPI_ISL_2001228
USA/MI-UM-10039404351/2021	2021-04-22	EPI_ISL_2001229
USA/MI-UM-10039404807/2021	2021-04-22	EPI_ISL_2001231
USA/MI-UM-10039404986/2021	2021-04-22	EPI_ISL_2001232
USA/MI-UM-10039405459/2021	2021-04-22	EPI_ISL_2001233
USA/MI-UM-10039405644/2021	2021-04-22	EPI_ISL_2001234
USA/MI-UM-10039405654/2021	2021-04-22	EPI_ISL_2001235
USA/MI-UM-10039405765/2021	2021-04-22	EPI_ISL_2001236
USA/MI-UM-10039407936/2021	2021-04-22	EPI_ISL_2001238
USA/MI-UM-10039410009/2021	2021-04-22	EPI_ISL_2001239
USA/MI-UM-10039411155/2021	2021-04-22	EPI_ISL_2001241
USA/MI-UM-10039415503/2021	2021-04-23	EPI_ISL_2001242
USA/MI-UM-10039416786/2021	2021-04-23	EPI_ISL_2001244
USA/MI-UM-10039416848/2021	2021-04-23	EPI_ISL_2001245
USA/MI-UM-10039422318/2021	2021-04-23	EPI_ISL_2001246
USA/MI-UM-10039425752/2021	2021-04-23	EPI_ISL_2001247
USA/MI-UM-10039428154/2021	2021-04-23	EPI_ISL_2001249
USA/MI-UM-10039434778/2021	2021-04-24	EPI_ISL_2001250
USA/MI-UM-10039434779/2021	2021-04-24	EPI_ISL_2001251
USA/MI-UM-10039435037/2021	2021-04-24	EPI_ISL_2001252
USA/MI-UM-10039436339/2021	2021-04-24	EPI_ISL_2001253
USA/MI-UM-10039437931/2021	2021-04-24	EPI_ISL_2007466
USA/MI-UM-10039438002/2021	2021-04-24	EPI_ISL_2001256
USA/MI-UM-10039438281/2021	2021-04-24	EPI_ISL_2001257
USA/MI-UM-10039438820/2021	2021-04-24	EPI_ISL_2001259
USA/MI-UM-10039452293/2021	2021-04-26	EPI_ISL_2001261
USA/MI-UM-10039452911/2021	2021-04-26	EPI_ISL_2001263
USA/MI-UM-10039456087/2021	2021-04-26	EPI_ISL_2001267
USA/MI-UM-10039458107/2021	2021-04-26	EPI_ISL_2100367
USA/MI-UM-10039458598/2021	2021-04-26	EPI_ISL_2001268
USA/MI-UM-10039458633/2021	2021-04-26	EPI_ISL_2001269
USA/MI-UM-10039462978/2021	2021-04-26	EPI_ISL_2001271
USA/MI-UM-10039463205/2021	2021-04-26	EPI_ISL_2001272
USA/MI-UM-10039463858/2021	2021-04-26	EPI_ISL_2100368
USA/MI-UM-10039464512/2021	2021-04-26	EPI_ISL_2001274
USA/MI-UM-10039465105/2021	2021-04-26	EPI_ISL_2001275
USA/MI-UM-10039465106/2021	2021-04-26	EPI_ISL_2001276
USA/MI-UM-10039465674/2021	2021-04-26	EPI_ISL_2100369
USA/MI-UM-10039465938/2021	2021-04-26	EPI_ISL_2100370
USA/MI-UM-10039466010/2021	2021-04-26	EPI_ISL_2100371
USA/MI-UM-10039467315/2021	2021-04-26	EPI_ISL_2001277
USA/MI-UM-10039471274/2021	2021-04-27	EPI_ISL_2001278
USA/MI-UM-10039473390/2021	2021-04-27	EPI_ISL_2001279
USA/MI-UM-10039477865/2021	2021-04-27	EPI_ISL_2100372
USA/MI-UM-10039480696/2021	2021-04-27	EPI_ISL_2001283
USA/MI-UM-10039483876/2021	2021-04-27	EPI_ISL_2001284
USA/MI-UM-10039485167/2021	2021-04-27	EPI_ISL_2001287
USA/MI-UM-10039486717/2021	2021-04-27	EPI_ISL_2001289
USA/MI-UM-10039488691/2021	2021-04-28	EPI_ISL_2001290
USA/MI-UM-10039493393/2021	2021-04-28	EPI_ISL_2003621
USA/MI-UM-10039494016/2021	2021-04-28	EPI_ISL_2003622
USA/MI-UM-10039494383/2021	2021-04-28	EPI_ISL_2003623
USA/MI-UM-10039494418/2021	2021-04-28	EPI_ISL_2003624
USA/MI-UM-10039497183/2021	2021-04-28	EPI_ISL_2003625
USA/MI-UM-10039499480/2021	2021-04-28	EPI_ISL_2001291
USA/MI-UM-10039500614/2021	2021-04-28	EPI_ISL_2100373
USA/MI-UM-10039503148/2021	2021-04-28	EPI_ISL_2003626
USA/MI-UM-10039503174/2021	2021-04-28	EPI_ISL_2100374
USA/MI-UM-10039506590/2021	2021-04-28	EPI_ISL_2100376
USA/MI-UM-10039507682/2021	2021-04-28	EPI_ISL_2001293
USA/MI-UM-10039507867/2021	2021-04-28	EPI_ISL_2100377
USA/MI-UM-10039509012/2021	2021-04-29	EPI_ISL_2100378
USA/MI-UM-10039510576/2021	2021-04-29	EPI_ISL_2100379
USA/MI-UM-10039514914/2021	2021-04-29	EPI_ISL_2003627
USA/MI-UM-10039517726/2021	2021-04-29	EPI_ISL_2003628
USA/MI-UM-10039518260/2021	2021-04-29	EPI_ISL_2003630
USA/MI-UM-10039519534/2021	2021-04-29	EPI_ISL_2003631
USA/MI-UM-10039519570/2021	2021-04-29	EPI_ISL_2003632
USA/MI-UM-10039519607/2021	2021-04-29	EPI_ISL_2003633
USA/MI-UM-10039521722/2021	2021-04-29	EPI_ISL_2003634
USA/MI-UM-10039521863/2021	2021-04-29	EPI_ISL_2003635
USA/MI-UM-10039522941/2021	2021-04-29	EPI_ISL_2003636
USA/MI-UM-10039523258/2021	2021-04-29	EPI_ISL_2003637
USA/MI-UM-10039524026/2021	2021-04-29	EPI_ISL_2003638
USA/MI-UM-10039525077/2021	2021-04-29	EPI_ISL_2003639
USA/MI-UM-10039525113/2021	2021-04-29	EPI_ISL_2100381
USA/MI-UM-10039526692/2021	2021-04-29	EPI_ISL_2003640
USA/MI-UM-10039528370/2021	2021-04-30	EPI_ISL_2100382
USA/MI-UM-10039528870/2021	2021-04-30	EPI_ISL_2100383
USA/MI-UM-10039532581/2021	2021-04-30	EPI_ISL_2107109
USA/MI-UM-10039534204/2021	2021-04-30	EPI_ISL_2136229
USA/MI-UM-10039535690/2021	2021-04-30	EPI_ISL_2003641
USA/MI-UM-10039538213/2021	2021-04-30	EPI_ISL_2003642
USA/MI-UM-10039543405/2021	2021-04-30	EPI_ISL_2003643
USA/MI-UM-10039543611/2021	2021-04-30	EPI_ISL_2003644
USA/MI-UM-10039544495/2021	2021-04-30	EPI_ISL_2003645
USA/MI-UM-10039545751/2021	2021-04-30	EPI_ISL_2100386
USA/MI-UM-MHM1055/2020	2020-12-11	EPI_ISL_1731768
USA/MI-UM-MHM1333/2021	2021-03-05	EPI_ISL_1648965
USA/MI-UM-MHM1339/2021	2021-03-11	EPI_ISL_1785540
USA/MI-UM-MHM1358/2021	2021-03-19	EPI_ISL_1855926
USA/MI-UM-MHM1365/2021	2021-03-24	EPI_ISL_2136257
USA/MI-UM-MHM1367/2021	2021-03-24	EPI_ISL_1855927
USA/MI-UM-MHM1388/2021	2021-03-31	EPI_ISL_1855931
USA/MI-UM-MHM1394/2021	2021-04-04	EPI_ISL_1855932
USA/MI-UM-MHM1415/2021	2021-04-07	EPI_ISL_1855933
USA/MI-UM-MHM1416/2021	2021-04-07	EPI_ISL_1855934
USA/MI-UM-MHM1417/2021	2021-04-07	EPI_ISL_1855935
USA/MI-UM-MHM1418/2021	2021-04-07	EPI_ISL_1855936
USA/MI-UM-MHM1435/2021	2021-04-08	EPI_ISL_1855937
USA/MI-UM-MHM1437/2021	2021-04-08	EPI_ISL_1855938
USA/MI-UM-MHM1457/2021	2021-04-15	EPI_ISL_2136259
USA/MI-UM-MHM1467/2021	2021-04-16	EPI_ISL_2136263
USA/MI-UM-MHM1468/2021	2021-04-16	EPI_ISL_2136264
USA/MI-UM-MHM1486/2021	2021-04-22	EPI_ISL_2136265
USA/MI-UM-MHM1487/2021	2021-04-22	EPI_ISL_2136266
USA/MI-UM-MHM1488/2021	2021-04-22	EPI_ISL_2136267
USA/MI-UM-MHM1508/2021	2021-04-29	EPI_ISL_2136268
USA/MI-UM-S465061/2021	2021-01-17	EPI_ISL_955844
USA/MI-UM-S466921/2021	2021-01-18	EPI_ISL_955838
USA/MI-UM-S485022/2021	2021-01-22	EPI_ISL_955856
USA/MI-UM-S486980/2021	2021-01-22	EPI_ISL_955897
USA/MI-UM-S488413/2021	2021-01-29	EPI_ISL_955925
USA/MI-UM-S490887/2021	2021-01-25	EPI_ISL_955891
USA/MI-UM-S491259/2021	2021-01-25	EPI_ISL_955893
USA/MI-UM-S502347/2021	2021-01-26	EPI_ISL_955896
USA/MI-UM-S510232/2021	2021-01-27	EPI_ISL_955887
USA/MI-UM-S601754/2021	2021-02-17	EPI_ISL_1196916
USA/MI-UM-S633691/2021	2021-02-24	EPI_ISL_1196927
USA/MI-UM-S636325/2021	2021-02-24	EPI_ISL_1196923
USA/MI-UM-S667143/2021	2021-03-03	EPI_ISL_1261013
USA/MI-UM-S691347/2021	2021-03-09	EPI_ISL_1404354
USA/MI-UM-S715394/2021	2021-03-15	EPI_ISL_1491390
USA/MI-UM-S729920/2021	2021-03-16	EPI_ISL_1491406
USA/MI-UM-S734488/2021	2021-03-17	EPI_ISL_1491403
USA/MI-UM-S734547/2021	2021-03-17	EPI_ISL_1491397
USA/MI-UM-S735934/2021	2021-03-17	EPI_ISL_1491391
USA/MI-UM-S737499/2021	2021-03-18	EPI_ISL_1491392
USA/MI-UM-S742091/2021	2021-03-19	EPI_ISL_1491405
USA/MI-UM-S745397/2021	2021-03-21	EPI_ISL_1580450
USA/MI-UM-S745484/2021	2021-03-21	EPI_ISL_1580451
USA/MI-UM-S746488/2021	2021-03-22	EPI_ISL_1580453
USA/MI-UM-S748485/2021	2021-03-22	EPI_ISL_1580454
USA/MI-UM-S748695/2021	2021-03-22	EPI_ISL_1580455
USA/MI-UM-S749835/2021	2021-03-22	EPI_ISL_1580457
USA/MI-UM-S753467/2021	2021-03-23	EPI_ISL_1580466
USA/MI-UM-S753468/2021	2021-03-23	EPI_ISL_1580467
USA/MI-UM-S753743/2021	2021-03-23	EPI_ISL_1580468
USA/MI-UM-S753958/2021	2021-03-23	EPI_ISL_1580469
USA/MI-UM-S754416/2021	2021-03-23	EPI_ISL_1580470
USA/MI-UM-S755565/2021	2021-03-24	EPI_ISL_1580471
USA/MI-UM-S756209/2021	2021-03-24	EPI_ISL_1580475
USA/MI-UM-S756238/2021	2021-03-24	EPI_ISL_1580477
USA/MI-UM-S759014/2021	2021-03-24	EPI_ISL_1580480
USA/MI-UM-S759460/2021	2021-03-24	EPI_ISL_1580481
USA/MI-UM-S759758/2021	2021-03-25	EPI_ISL_1580482
USA/MI-UM-S759846/2021	2021-03-25	EPI_ISL_1580483
USA/MI-UM-S759984/2021	2021-03-25	EPI_ISL_1580485
USA/MI-UM-S760497/2021	2021-03-25	EPI_ISL_1580486
USA/MI-UM-S760624/2021	2021-03-25	EPI_ISL_1580487
USA/MI-UM-S760896/2021	2021-03-25	EPI_ISL_1580488
USA/MI-UM-S761018/2021	2021-03-25	EPI_ISL_1580489
USA/MI-UM-S761424/2021	2021-03-25	EPI_ISL_1580490
USA/MI-UM-S761445/2021	2021-03-25	EPI_ISL_1580491
USA/MI-UM-S761883/2021	2021-03-25	EPI_ISL_1580492
USA/MI-UM-S765246/2021	2021-03-26	EPI_ISL_1580493
USA/MI-UM-S765394/2021	2021-03-26	EPI_ISL_1580494
USA/MI-UM-S766871/2021	2021-03-26	EPI_ISL_1580496
USA/MI-UM-S768053/2021	2021-03-27	EPI_ISL_1585913
USA/MI-UM-S768816/2021	2021-03-28	EPI_ISL_1580501
USA/MI-UM-S769926/2021	2021-03-29	EPI_ISL_1910850
USA/MI-UM-S770359/2021	2021-03-29	EPI_ISL_1910851
USA/MI-UM-S771361/2021	2021-03-29	EPI_ISL_1744528
USA/MI-UM-S772876/2021	2021-03-29	EPI_ISL_1744530
USA/MI-UM-S776505/2021	2021-03-30	EPI_ISL_1744531
USA/MI-UM-S784050/2021	2021-04-01	EPI_ISL_1910852
USA/MI-UM-S784059/2021	2021-04-01	EPI_ISL_1910853
USA/MI-UM-S784652/2021	2021-04-01	EPI_ISL_1910854
USA/MI-UM-S788156/2021	2021-04-02	EPI_ISL_1744533
USA/MI-UM-S788587/2021	2021-04-03	EPI_ISL_1744534
USA/MI-UM-S788853/2021	2021-04-03	EPI_ISL_1744535
USA/MI-UM-S789765/2021	2021-04-04	EPI_ISL_1910855
USA/MI-UM-S799957/2021	2021-04-06	EPI_ISL_1744536
USA/MI-UM-S838234/2021	2021-04-16	EPI_ISL_2001294
USA/MI-UM-S841093/2021	2021-04-18	EPI_ISL_2001295
USA/MI-UM-S845799/2021	2021-04-19	EPI_ISL_2003650
USA/MI-UM-S851251/2021	2021-04-20	EPI_ISL_2001296
USA/MI-UM-S852608/2021	2021-04-21	EPI_ISL_2003652
USA/MI-UM-S857342/2021	2021-04-22	EPI_ISL_2136271
USA/MI-UM-S861547/2021	2021-04-23	EPI_ISL_2003653
USA/MI-UM-S861548/2021	2021-04-23	EPI_ISL_2003654
USA/MI-UM-S869469/2021	2021-04-26	EPI_ISL_2136272
USA/MI-UM-S883267/2021	2021-04-30	EPI_ISL_2136273
