# Supplementary material for: Containment of a Multi-index B.1.1.7 Outbreak on a University Campus Through a Genomically Informed Public Health Response
Source: Open Forum Infect Dis. 2026 Apr 1;13(4):ofag096. doi: 10.1093/ofid/ofag096 (PMC13043073; doi:10.1093/ofid/ofag096)
Supplement: ofag096_Supplementary_Data [file ofag096_supplementary_data.zip › Supplemental Table 3.xlsx]

## Sheet: GISAID_Acknowledgements
List of genomes from GISAID used in the paper. We gratefully acknowledge the following authors from the originating laboratories responsible for obtaining the specimens, as well as the submitting laboratories where the genome data were generated and shared via GISAID, on which this research is based.
Genome	GISAID Accession	Originating Laboratory	Submitting Laboratory	Authors
Argentina/PAIS-E0126/2020	EPI_ISL_842652	Laboratorio de Biolog√≠a Molecular Hospital Pedro de Elizalde	Grupo de Gen√≥mica y Bioinform√°tica del Instituto de Investigaci√≥n de la Cadena L√°ctea CONICET-INTA on behalf of 'Proyecto Argentino Interinstitucional de genomica de SARS-CoV-2' (PAIS Consortium)	Amadio et al
Aruba/AW-RIVM-11382/2021	EPI_ISL_1014281	Dutch COVID-19 response team	National Institute for Public Health and the Environment (RIVM)	Adam Meijer et al
Aruba/AW-RIVM-11746/2021	EPI_ISL_1014278	Dutch COVID-19 response team	National Institute for Public Health and the Environment (RIVM)	Adam Meijer et al
Australia/NSW-R0129/2021	EPI_ISL_1184094	New South Wales Health Pathology Royal Prince Alfred Hospital	Microbiology RPAH	Foster et al
Australia/NSW3456/2020	EPI_ISL_678386	Area of Virology, Serology and Virology Division (SAViD), New South Wales Health Pathology Randwick	Virology Research Laboratory; Area of Virology, Serology and Virology Division (SAViD), New South Wales Health Pathology Randwick	Foster et al
Australia/NSW4306/2021	EPI_ISL_1098799	Area of Virology, Serology and Virology Division (SAViD), New South Wales Health Pathology Randwick	Virology Research Laboratory; Area of Virology, Serology and Virology Division (SAViD), New South Wales Health Pathology Randwick	Foster et al
Australia/QLD1486/2020	EPI_ISL_849749	Public Health Virology Laboratory, Forensic and Scientific Services (PHV-FSS)	Public Health Virology Laboratory, Forensic and Scientific Services (PHV-FSS)	Son Nguyen et al et al
Australia/VIC18168/2021	EPI_ISL_962831	Victorian Infectious Diseases Reference Laboratory (VIDRL)	VIDRL and MDU-PHL	Caly L. et al
Austria/CeMM2412/2021	EPI_ISL_854180	Austrian Agency for Health and Food Safety (AGES)	Bergthaler laboratory, CeMM Research Center for Molecular Medicine of the Austrian Academy of Sciences	Lukas Endler et al
Austria/CeMM2634/2020	EPI_ISL_934569	Department of Laboratory Medicine, Division of Clinical Virology, University of Medicine, Vienna	Bergthaler laboratory, CeMM Research Center for Molecular Medicine of the Austrian Academy of Sciences	Lukas Endler et al
Austria/CeMM4079/2021	EPI_ISL_1117828	Austrian Agency for Health and Food Safety (AGES)	Bergthaler laboratory, CeMM Research Center for Molecular Medicine of the Austrian Academy of Sciences	Lukas Endler et al
Bangladesh/CHRF-0128/2020	EPI_ISL_906091	Shimantik Pathology and Diagnostic Center	Child Health Research Foundation	Senjuti Saha et al
Bangladesh/CHRF-0135/2021	EPI_ISL_906098	Shimantik Pathology and Diagnostic Center	Child Health Research Foundation	Senjuti Saha et al
Barbados/BRB50400/2020	EPI_ISL_977658	Caribbean Public Health Agency	Carrington Lab, Department of PreClinical Sciences, Building 36, First Floor Biochemistry Unit, Faculty of Medical Sciences, The University of the West Indies	Nikita S. D. Sahadeo et al
Barbados/BRB50403/2021	EPI_ISL_977659	Caribbean Public Health Agency	Carrington Lab, Department of PreClinical Sciences, Building 36, First Floor Biochemistry Unit, Faculty of Medical Sciences, The University of the West Indies	Nikita S. D. Sahadeo et al
Beijing/IVDC-04/2021	EPI_ISL_1121993	Emergency department of COVID-19, Beijing Ditan Hospital	National Institute for Viral Disease Control and Prevention	Yang Song2* et al
Belgium/AZDelta16796-2105R/2021	EPI_ISL_978863	AZDelta	AZDelta	Geert Martens et al
Belgium/Jessa_55-2109-000341/2021	EPI_ISL_1193409	Jessa	Jessa	Cruys et al. on behalf of the Jessa_cmdLab et al
Belgium/rega-1708/2020	EPI_ISL_845604	KU Leuven, Rega Institute, Clinical and Epidemiological Virology	KU Leuven, Rega Institute, Clinical and Epidemiological Virology	Tony Wawina-Bokalanga et al
Belgium/rega-2524/2021	EPI_ISL_1049087	KU Leuven, Rega Institute, Clinical and Epidemiological Virology	KU Leuven, Rega Institute, Clinical and Epidemiological Virology	Tony Wawina-Bokalanga et al
Belgium/rega-an374/2020	EPI_ISL_794321	UZ Leuven, National Reference Laboratory for Coronaviruses, Laboratory Medicine, Leuven, Belgium	KU Leuven, Rega Institute, Clinical and Epidemiological Virology	Tony Wawina-Bokalanga et al
BosniaandHerzegovina/VFS-UNSA-LMGFI024/2020	EPI_ISL_1016690	University of Sarajevo, Veterinary Faculty, Laboratory for Molecular Diagnostic and Research Laboratory	University of Sarajevo, Veterinary Faculty, Laboratory for Molecular Diagnostic and Research Laboratory	Goletic T. et al
BosniaandHerzegovina/VFS-UNSA-LMGFI027/2021	EPI_ISL_1016843	University of Sarajevo, Veterinary Faculty, Laboratory for Molecular Diagnostic and Research Laboratory	University of Sarajevo, Veterinary Faculty, Laboratory for Molecular Diagnostic and Research Laboratory	Goletic T. et al
BosniaandHerzegovina/VFS-UNSA-LMGFI031/2021	EPI_ISL_1016969	University of Sarajevo, Veterinary Faculty, Laboratory for Molecular Diagnostic and Research Laboratory	University of Sarajevo, Veterinary Faculty, Laboratory for Molecular Diagnostic and Research Laboratory	Goletic S. et al
Brazil/SP-1790/2021	EPI_ISL_1201895	Diagnosticos da America - DASA	Instituto Adolfo Lutz, Interdiciplinary Procedures Center, Strategic Laboratory	Claudio Tavares Sacchi et al
Brazil/SP-L67-CD1713/2020	EPI_ISL_754236	Diagn√≥sticos da Am√©rica - DASA	Instituto de Medicina Tropical Universidade de S√£o Paulo	Brazil-UK Centre for Arbovirus Discovery Diagnosis Genomics et al
Cambodia/VIR2115973/2021	EPI_ISL_1098602	Cambodian National Public Health Laboratory, National Institute of Public Health	Virology Unit, Institut Pasteur du Cambodge	Sokhoun Yann et al
Canada/ON-S2481/2021	EPI_ISL_962188	Toronto Invasive Bacterial Diseases Network	McMaster University	Allison McGeer et al
Canada/QC-L00314539/2020	EPI_ISL_745260	CHUM-Site Glen-LAB Microbiologie	Laboratoire de sant√© publique du Qu√©bec	Sandrine Moreira et al
Canada/QC-L00324582001/2021	EPI_ISL_1167304	Laboratoire de sant√© publique du Qu√©bec	Laboratoire de sant√© publique du Qu√©bec	Sandrine Moreira et al
Chile/LR-262486/2020	EPI_ISL_1167923	Genetica Molecular and Subdepartamento de Virologia ISP Chile	Instituto de Salud Publica de Chile	Javier Tognarelli et al
Chile/RM-3596/2021	EPI_ISL_1167931	Genetica Molecular and Subdepartamento de Virologia ISP Chile	Instituto de Salud Publica de Chile	Javier Tognarelli et al
Croatia/HRV000_164/2021	EPI_ISL_1109487	Croatian Institute of Public Health	Croatian Institute of Public Health	Irena Tabain et al
Croatia/HRV000_207/2021	EPI_ISL_1195675	Croatian Institute of Public Health	Croatian Institute of Public Health	Irena Tabain et al
Curacao/CW-RIVM-11648/2021	EPI_ISL_1014269	Dutch COVID-19 response team	National Institute for Public Health and the Environment (RIVM)	Adam Meijer et al
Cyprus/Cy144086/2020	EPI_ISL_1164700	Department of Molecular Virology, Cyprus Institute of Neurology and Genetics	Department of Molecular Virology, Cyprus Institute of Neurology and Genetics	Jan Richter et al
Cyprus/Cy166194/2021	EPI_ISL_1164741	Department of Molecular Virology, Cyprus Institute of Neurology and Genetics	Department of Molecular Virology, Cyprus Institute of Neurology and Genetics	Jan Richter et al
CzechRepublic/NRL_551-2/2021	EPI_ISL_960405	The National Institute of Public Health	State Veterinary Institute Prague	Nagy et al
DRC/867/2021	EPI_ISL_965124	Viral Respiratory Lab, National Institute for Biomedical Research (INRB)	Pathogen Sequencing Lab, National Institute for Biomedical Research (INRB)	Placide Mbala-Kingebeni et al
Denmark/DCGC-26754/2020	EPI_ISL_817330	Department of Virus and Microbiological Special Diagnostics, Statens Serum Institut, Copenhagen, Denmark	Albertsen Lab, Department of Chemistry and Bioscience, Aalborg University, Denmark	Danish Covid-19 Genome Consortium et al
Denmark/DCGC-30929/2021	EPI_ISL_847217	Department of Virus and Microbiological Special Diagnostics, Statens Serum Institut, Copenhagen, Denmark	Albertsen Lab, Department of Chemistry and Bioscience, Aalborg University, Denmark	Danish Covid-19 Genome Consortium et al
Denmark/DCGC-45852/2021	EPI_ISL_1065362	Department of Virus and Microbiological Special Diagnostics, Statens Serum Institut, Copenhagen, Denmark	Aalborg University	Danish Covid-19 Genome Consortium et al
Denmark/DCGC-49981/2020	EPI_ISL_1126372	Department of Virus and Microbiological Special Diagnostics, Statens Serum Institut, Copenhagen, Denmark	Aalborg University	Danish Covid-19 Genome Consortium et al
DominicanRepublic/CDC-9KZX-8454/2020	EPI_ISL_906851	Respiratory Viruses Branch, Centers for Disease Control and Prevention	Respiratory Viruses Branch, Centers for Disease Control and Prevention	Tao et al
Ecuador/INSPI-179112/2021	EPI_ISL_806544	INSPI Instituto Nacional de Investigaci√≥n en Salud P√∫blica	Av. Juli√°n Coronel 905 entre Esmeraldas y Jos√© Mascote Av. Juan Tanca Marengo No. 100 y Av. de las Am√©ricas	Leandro Pati√±o et al
England/205360639/2020	EPI_ISL_766236	Respiratory Virus Unit, National Infection Service, Public Health England	COVID-19 Genomics UK (COG-UK) Consortium	PHE Covid Sequencing Team et al
England/ALDP-10DE4FD/2021	EPI_ISL_908304	Lighthouse Lab in Alderley Park	Wellcome Sanger Institute for the COVID-19 Genomics UK (COG-UK) Consortium	Jacquelyn Wynn et al
England/CAMC-B075C3/2020	EPI_ISL_643863	Lighthouse Lab in Cambridge	Wellcome Sanger Institute for the COVID-19 Genomics UK (COG-UK) Consortium	Rob Howes et al
England/LOND-12FE431/2021	EPI_ISL_1178032	University College London, Great Ormond Street Hospital for Children NHS Foundation Trust, Imperial College Healthcare NHS Trust	COVID-19 Genomics UK (COG-UK) Consortium	Sergi Castellano et al
England/MILK-1286CCD/2021	EPI_ISL_1071311	Lighthouse Lab in Milton Keynes	Wellcome Sanger Institute for the COVID-19 Genomics UK (COG-UK) Consortium	The Lighthouse Lab in Milton Keynes et al
England/MILK-9E05B3/2020	EPI_ISL_601443	Lighthouse Lab in Milton Keynes	Wellcome Sanger Institute for the COVID-19 Genomics UK (COG-UK) consortium	The Lighthouse Lab in Milton Keynes et al
England/MILK-B8781D/2020	EPI_ISL_724804	Oxford Viromics, NDM, University of Oxford; Oxford University Hospitals; Basingstoke and North Hampshire Hospital	COVID-19 Genomics UK (COG-UK) Consortium	Tanya Golubchik et al
Estonia/149143/2021	EPI_ISL_1101253	Laboratory of Communicable Diseases	Laboratory of Communicable Diseases	Liidia Dotsenko et al
Estonia/15673423/2021	EPI_ISL_1138573	SYNLAB Eesti O√ú	1. Laboratory of Communicable Diseases (Estonia); 2. Eurofins Genomics Europe Sequencing GmbH	Liidia Dotsenko et al
Finland/HEL-17-496/2021	EPI_ISL_1082009	Department of Virology and Immunology, University of Helsinki and Helsinki University Hospital, Huslab Finland	Department of Virology, Faculty of Medicine, University of Helsinki, Helsinki, Finland	Teemu Smura et al
Finland/HEL4-24/2020	EPI_ISL_833219	Department of Virology and Immunology, University of Helsinki and Helsinki University Hospital, Huslab Finland	Department of Virology, Faculty of Medicine, University of Helsinki, Helsinki, Finland	Teemu Smura et al
France/IDF-IPP01576/2021	EPI_ISL_935616	Labo Analyses med	National Reference Center for Viruses of Respiratory Infections, Institut Pasteur, Paris	Marion Barbet et al
France/PAC-SC765/2020	EPI_ISL_768829	H√¥pital d'Instruction des Arm√©es Sainte-Anne	CNR Virus des Infections Respiratoires - France SUD	Antonin Bal et al
France/un-HMN-21022080131/2021	EPI_ISL_1085479	Groupe LCD	Department of Virology, Henri Mondor University Hospital, Assistance Publique H√¥pitaux de Paris, Universit√© Paris-Est Cr√©teil, INSERM U955	Christophe Rodriguez et al
Gambia/13007/2021	EPI_ISL_915192	MRCG at LSHTM Genomics lab	MRCG at LSHTM Genomics lab	Abdul Karim sesay et al
Georgia/Tb-SNGS013/2021	EPI_ISL_1048367	Department for Virology, Molecular Biology and Genome Research, R. G. Lugar Center for Public Health Research, National Center for Disease Control and Public Health (NCDC) of Georgia.	Department for Virology, Molecular Biology and Genome Research, R. G. Lugar Center for Public Health Research, National Center for Disease Control and Public Health (NCDC) of Georgia.	Gvantsa Brachveli et al
Germany/BY-ChVir21648/2020	EPI_ISL_802994	Charit√© Universit√§tsmedizin Berlin, Institut f√ºr Virologie, Charit√©platz 1, 10117 Berlin, Germany	Charit√© Universit√§tsmedizin Berlin, Institut f√ºr Virologie, Charit√©platz 1, 10117 Berlin, Germany	Victor M Corman et al
Germany/BY-RKI-I-020034/2021	EPI_ISL_1150196	LabKom - Labor Augsburg MVZ GmbH	Robert Koch Institute	et al
Germany/NI-IOV-60201584/2020	EPI_ISL_766028	Hannover Medical School, Institute of Virology	Hannover Medical School, Institute of Virology	Lars Steinbr√ºck et al
Germany/NW-HHU-2550/2021	EPI_ISL_1159349	ZOTZ KLIMAS MVZ D√ºsseldorf-Centrum GbR √úBAG f√ºr Labormedizin, Genetik, Zytologie, Pathologie	Center of Medical Microbiology, Virology, and Hospital Hygiene, University of Duesseldorf	Maximilian Damagnez et al
Germany/TH-RKI-I-015537/2021	EPI_ISL_1145699	SYNLAB Jena Oncoscreen	Robert Koch Institute	et al
Ghana/NMIMR-NTRA-15362/2020	EPI_ISL_1018097	Immunology, Noguchi Memorial Institute for Medical Research	Immunology, Noguchi Memorial Institute for Medical Research	Adu et al
Ghana/WACCBIP-GS77/2021	EPI_ISL_944718	Department of Biochemistry, Cell and Molecular Biology, West African Centre for Cell Biology of Infectious Pathogens (WACCBIP), University of Ghana	Department of Biochemistry, Cell and Molecular Biology, West African Centre for Cell Biology of Infectious Pathogens (WACCBIP), University of Ghana	Morang'a et al
Greece/CP0800976/2020	EPI_ISL_794820	Greek Genome Center, Biomedical Research Foundation of the Academy of Athens (BRFAA)	Greek Genome Center, Biomedical Research Foundation of the Academy of Athens (BRFAA)	Emmanouil Athanasiadis et al
Guadeloupe/IPP02970/2021	EPI_ISL_1013215	Institut Pasteur de Guadeloupe	National Reference Center for Viruses of Respiratory Infections, Institut Pasteur, Paris	Marion Barbet et al
Guadeloupe/IPP04221/2021	EPI_ISL_1168193	Hopital	National Reference Center for Viruses of Respiratory Infections, Institut Pasteur, Paris	Marion Barbet et al
HongKong/HKPU-06804/2020	EPI_ISL_1159106	Department of Health Technology and Informatics, The Hong Kong Polytechnic University	Department of Health Technology and Informatics, The Hong Kong Polytechnic University	Gilman Kit-Hang Siu et al
HongKong/VM21000371/2021	EPI_ISL_955905	Pamela Youde Nethersole Eastern Hospital	Hong Kong Department of Health	Alan K.L. Tsang et al
Hungary/7179_29/2021	EPI_ISL_1195202	National Public Health Center, COVID Laboratory	National Public Health Center, National Biosafety Laboratory	Bernadett P√°lyi et al
Hungary/UD-P66/2021	EPI_ISL_826269	University of Debrecen, Department of Medical Microbiology	National Laboratory of Virology, Szent√°gothai Research Centre	Endre G√°bor T√≥th et al
Iceland/4061/2021	EPI_ISL_827757	deCODE genetics	deCODE genetics	Daniel F Gudbjartsson et al
Iceland/6023/2020	EPI_ISL_829702	deCODE genetics	deCODE genetics	Daniel F Gudbjartsson et al
India/GJ-NIV-VOC-176/2020	EPI_ISL_1034186	NIV Influenza	NIV Influenza	Potdar V et al
India/KA-NIMH-SEQ-178/2021	EPI_ISL_995760	KEMPEGOWDA INTERNATIONAL AIRPORT	Department of Neurovirology, National Institute of Mental Health and Neurosciences (NIMHANS)	Chitra Pattabiraman et al
Indonesia/JK-NIHRD-MI2101960/2021	EPI_ISL_1169046	National Institute of Health Research and Development	National Institute of Health Research and Development	Hana Apsari Pawestri et al
Indonesia/SS-NIHRD-WGS00427/2021	EPI_ISL_1169047	RSUP Dr. Mohammad Hoesin Palembang Sumatera Selatan	National Institute of Health Research and Development	Vivi Setiawaty et al
Iran/N193/2021	EPI_ISL_833578	National Reference Laboratory for COVID-19, Pasteur Institute of Iran	National Reference Laboratory for COVID-19, Pasteur Institute of Iran	Zahra Ahmadi et al
Ireland/KE-NVRL-86IRL31438/2021	EPI_ISL_1180646	National Virus Reference Laboratory	National Virus Reference Laboratory	Guerrino Macori et al
Ireland/LH-NVRL-21IRL34995/2020	EPI_ISL_1055173	National Virus Reference Laboratory	National Virus Reference Laboratory	Guerrino Macori et al
Ireland/LH-NVRL-21IRL35084/2021	EPI_ISL_1055121	National Virus Reference Laboratory	National Virus Reference Laboratory	Guerrino Macori et al
Israel/CVL-3164/2021	EPI_ISL_1073222	Israel Central Virology laboratory	Israel National Consortium for SARS-CoV-2 sequencing	Neta Zuckerman et al
Israel/CVL-549ngs/2020	EPI_ISL_804064	Israel Central Virology laboratory	Israel National Consortium for SARS-CoV-2 sequencing	Neta Zuckerman et al
Israel/CVL-933ngs/2020	EPI_ISL_889144	Israel Central Virology laboratory	Israel National Consortium for SARS-CoV-2 sequencing	Neta Zuckerman et al
Italy/ABR-IZSGC-67826/2021	EPI_ISL_965263	SIESP CHIETI-DRIVE IN ORTONA	Istituto Zooprofilattico Sperimentale dell‚ÄôAbruzzo e Molise ‚ÄúG. Caporale‚Äù	Lorusso A et al
Italy/APU-POLBA12/2021	EPI_ISL_940631	University of Bari Biomedical Sciences and Human Oncology	University of Bari Biomedical Sciences and Human Oncology	Chironna M. et al
Italy/CAM-AMES-30-62/2021	EPI_ISL_1169104	ASL Napoli 1 Centro	AMES Centro Polidiagnostico Strumentale S.r.l.	"Giovanni Savarese et al
Italy/LAZ-INMI-138/2020	EPI_ISL_803898	National Institute for Infectious Diseases, INMI, "L. Spallanzani" IRCCS	National Institute for Infectious Diseases, INMI, "L. Spallanzani" IRCCS	C.E.M Gruber et al
Jamaica/JAM47542/2020	EPI_ISL_756367	The Caribbean Public Health Agency	Carrington Lab, Department of PreClinical Sciences, Faculty of Medical Sciences, The University of the West Indies	Nikita S. D. Sahadeo et al
Japan/IC-0505/2020	EPI_ISL_768714	Pathogen Genomics Center, National Institute of Infectious Diseases	Pathogen Genomics Center, National Institute of Infectious Diseases	Tsuyoshi Sekizuka et al
Japan/IC-0689/2021	EPI_ISL_825392	Pathogen Genomics Center, National Institute of Infectious Diseases	Pathogen Genomics Center, National Institute of Infectious Diseases	Tsuyoshi Sekizuka et al
Japan/IC-0807/2021	EPI_ISL_1198815	SARS-CoV-2 testing team, National Institute of Infectious Diseases	Pathogen Genomics Center, National Institute of Infectious Diseases	Tsuyoshi Sekizuka et al
Japan/IC-0840/2021	EPI_ISL_1198847	SARS-CoV-2 testing team, National Institute of Infectious Diseases	Pathogen Genomics Center, National Institute of Infectious Diseases	Tsuyoshi Sekizuka et al
Jordan/AM-ALSR-5783/2021	EPI_ISL_878463	Biolab Diagnostic Laboratories	Andersen lab at Scripps Research	Issa Abu-Dayyeh et al
Jordan/AM-ALSR-5830/2020	EPI_ISL_878574	Biolab Diagnostic Laboratories	Andersen lab at Scripps Research	Issa Abu-Dayyeh et al
Kosovo/ChVir23131/2021	EPI_ISL_1027649	Department of Microbiology, National Institute for Public Health of Kosova	Charit√© Universit√§tsmedizin Berlin, Institut f√ºr Virologie	Victor M Corman et al
Kuwait/SKS00105-JAH/2020	EPI_ISL_903383	MOH - Jaber Al-Ahmad Hospital (Innovation Research Laboratory)	MOH - Jaber Al-Ahmad Hospital (Innovation Research Laboratory)	Salman Al-Sabah et al
Latvia/276/2021	EPI_ISL_961804	E. Gulbja laboratorija	Latvian Biomedical Research and Study Centre	Janis Pjalkovskis et al
Lebanon/FAS/2021	EPI_ISL_1159375	Bahman Hospital	Laboratory of Molecular Biology and Cancer Immunology,Lebanese University Public Health England	Fadi Abdel Sater et al
Lebanon/LEB-UK-B/2020	EPI_ISL_1072985	University of Balamand	Microbial Genomics Lab, Lebanese American University, Byblos	Mira El Chaar et al
Lithuania/MB1554/2021	EPI_ISL_1073019	National Public Health Surveillance Laboratory	MB1554	Ana Steponkiene et al
Luxembourg/LNS0791046/2021	EPI_ISL_911156	Laboratoire national de sante, Microbiology, Virology	Laboratoire national de sante, Microbiology, Microbial Genomics Platform	Anke Wienecke-Baldacchino et al
Luxembourg/LNS4452465/2020	EPI_ISL_910565	Laboratoire national de sante, Microbiology, Virology	Laboratoire national de sante, Microbiology, Microbial Genomics Platform	Anke Wienecke-Baldacchino et al
Malaysia/IMR-WC61542/2021	EPI_ISL_934424	Institute for Medical Research, Infectious Disease Research Centre, National Institutes of Health, Ministry of Health Malaysia	Institute for Medical Research, Infectious Disease Research Centre, National Institutes of Health, Ministry of Health Malaysia	Suppiah J et al
Malaysia/IMR_WC378731/2020	EPI_ISL_877228	Institute for Medical Research, Infectious Disease Research Centre, National Institutes of Health, Ministry of Health Malaysia	Institute for Medical Research, Infectious Disease Research Centre, National Institutes of Health, Ministry of Health Malaysia	Suppiah J et al
Mexico/TAM-InDRE-94/2020	EPI_ISL_794592	Laboratorio Estatal de Salud P√∫blica de Tamaulipas	Instituto de diagn√≥stico y Referencia Epidemiologicos (INDRE)	Abril Rodriguez-Maldonado et al
Mexico/TAM-InDRE_244/2021	EPI_ISL_1008713	Lister Laboratorio de Referencia S.A. de C.V.	Instituto de diagn√≥stico y Referencia Epidemiologicos (INDRE) Departamento de Virolog√≠a	Claudia Wong-Arambula et al
Monaco/MON-HCL021025809501/2021	EPI_ISL_1135056	C.H. PRINCESSE GRACE	CNR Virus des Infections Respiratoires - France SUD	Antonin Bal et al
Montenegro/ChVir23233/2021	EPI_ISL_1013608	Department for Molecular Diagnostics, Centre for Medical Microbiology, Institute of Public Health, Montenegro	Charit√© Universit√§tsmedizin Berlin, Institut f√ºr Virologie	Victor M Corman et al
Morocco/FMP80/2021	EPI_ISL_1137621	Laboratoire central de Virologie	Laboratoire de Biotechnologie	Myriam Seffar et al
Netherlands/NH-RIVM-10436/2021	EPI_ISL_905176	Dutch COVID-19 response team	National Institute for Public Health and the Environment (RIVM)	Adam Meijer et al
Netherlands/NH-RIVM-15062/2021	EPI_ISL_1165543	Dutch COVID-19 response team	National Institute for Public Health and the Environment (RIVM)	Adam Meijer et al
Netherlands/UT-RIVM-21600/2020	EPI_ISL_905187	Dutch COVID-19 response team	National Institute for Public Health and the Environment (RIVM)	Adam Meijer et al
NewZealand/20CV0687/2020	EPI_ISL_755626	PathLab Bay of Plenty	Institute of Environmental Science and Research (ESR)	Xiaoyun Ren et al
NewZealand/21CV0068/2021	EPI_ISL_877212	LabPLUS	Institute of Environmental Science and Research (ESR)	Xiaoyun Ren et al
NewZealand/21CV0111/2021	EPI_ISL_877226	LabPLUS	Institute of Environmental Science and Research (ESR)	Xiaoyun Ren et al
NewZealand/21MV0017/2021	EPI_ISL_1016851	LabPLUS	Institute of Environmental Science and Research (ESR)	Xiaoyun Ren et al
NewZealand/21MV0102/2021	EPI_ISL_1082256	Middlemore Hospital	Institute of Environmental Science and Research (ESR)	Rachel Boyle et al
Nigeria/BCVL-18420/2021	EPI_ISL_985086	Biorepository and Clinical Virology Laboratory	Ozer Lab	Ramon Lorenzo-Redondo et al
Nigeria/FC-CV560/2020	EPI_ISL_872625	Nigeria Centre for Disease Control (NCDC)	African Centre of Excellence for Genomics of Infectious Diseases (ACEGID), Redeemer's University	Oluniyi P.E. et al et al
NorthMacedonia/12412/2021	EPI_ISL_1191765	Laboratory of virology and molecular diagnostics	Laboratory of virology and molecular diagnostics	Kuzmanovska Maja et al
NorthMacedonia/32746/2021	EPI_ISL_1018106	General Hospital - Struga	Research Center for Genetic Engineering and Biotechnology "Georgi D. Efremov‚Äù , Macedonian Academy of Sciences and Arts	Aleksandar J. Dimovski et al
Norway/1834/2021	EPI_ISL_1118335	Akershus University Hospital, Department for Microbiology and Infectious Disease Control	Norwegian Institute of Public Health, Department of Virology	Kathrine Stene-Johansen et al
Norway/3229/2021	EPI_ISL_1118352	Ostfold Hospital Trust - Kalnes, Centre for Laboratory Medicine, Section for gene technology and infection serology	Norwegian Institute of Public Health, Department of Virology	Kathrine Stene-Johansen et al
Norway/7660/2020	EPI_ISL_1118408	Department of Medical Microbiology, St. Olavs hospital	Norwegian Institute of Public Health, Department of Virology	Kathrine Stene-Johansen et al
Oman/182621/2020	EPI_ISL_766569	Oman-National Influenza Center	Oman-National Influenza Center	Samiha Al-Kharusi et al
Pakistan/MU-NIH-K53/2020	EPI_ISL_757286	Department of Virology, Public Health Laboratories Division	Department of Virology, Public Health Laboratories Division	Massab Umair et al
Peru/LIM-INS-173/2020	EPI_ISL_833038	Laboratorio de Referencia Nacional de Virus Respiratorio. Instituto Nacional de Salud Per√∫	Laboratorio de Referencia Nacional de Biotecnolog√≠a y Biolog√≠a Molecular. Instituto Nacional de Salud Per√∫	Carlos Padilla Rojas et al
Peru/LIM-INS-739/2021	EPI_ISL_1138420	Laboratorio de Referencia Nacional de Virus Respiratorio. Instituto Nacional de Salud Per√∫	Laboratorio de Referencia Nacional de Biotecnolog√≠a y Biolog√≠a Molecular. Instituto Nacional de Salud Per√∫	Carlos Padilla Rojas et al
Philippines/PH-PGC-00317/2020	EPI_ISL_1081794	Philippine Red Cross	Philippine Genome Center	Francis A. Tablizo et al
Philippines/PH-PGC-02434/2021	EPI_ISL_1081811	Philippine Red Cross - Port Area	Philippine Genome Center	Francis A. Tablizo et al
Poland/0050WSN2021_wsseol/2021	EPI_ISL_1196726	Wojewodzka Stacja Sanitarno-Epidemiologiczna w Olsztynie, Laboratorium Badan Epidemiologiczno-Klinicznych	Wojewodzka Stacja Sanitarno-Epidemiologiczna w Olsztynie, Laboratorium Badan Epidemiologiczno-Klinicznych	Sylwia Krzetowska et al
Poland/3735614221/2020	EPI_ISL_852842	Laboratory of Molecular Biology, Diagnostyka sp. z o.o.	genXone SA, Research & Development Laboratory	Maciej Sykulski et al
Poland/NIPH-NIH-52/2021	EPI_ISL_905758	National Institute of Public Health - National Institute of Hygiene	National Institute of Public Health - National Institute of Hygiene	Wo≈Çkowicz Tomasz et al
Portugal/PT2108/2020	EPI_ISL_738107	Instituto Nacional de Saude (INSA)	Instituto Nacional de Saude (INSA)	Borges et al et al
Portugal/PT2134/2020	EPI_ISL_796742	Instituto Nacional de Saude (INSA)	Instituto Nacional de Saude (INSA)	Borges et al et al
Portugal/PT2284/2021	EPI_ISL_861554	Instituto Nacional de Saude (INSA)	Instituto Nacional de Saude (INSA)	Borges et al et al
Portugal/PT3736/2021	EPI_ISL_1116814	Instituto Nacional de Saude (INSA)	Instituto Nacional de Saude (INSA)	Borges et al et al
Romania/B-2420/2021	EPI_ISL_979961	National Institute of Infectious Diseases-Prof. Dr. Matei Bals Molecular Diagnostics Laboratory	National Institute of Infectious Diseases-Prof. Dr. Matei Bals Molecular Diagnostics Laboratory	Leontina Banica et al
Romania/B-2706/2021	EPI_ISL_979968	National Institute of Infectious Diseases-Prof. Dr. Matei Bals Molecular Diagnostics Laboratory	National Institute of Infectious Diseases-Prof. Dr. Matei Bals Molecular Diagnostics Laboratory	Leontina Banica et al
Romania/B-4467/2021	EPI_ISL_1186210	National Institute of Infectious Diseases-Prof. Dr. Matei Bals Molecular Diagnostics Laboratory	National Institute of Infectious Diseases-Prof. Dr. Matei Bals Molecular Diagnostics Laboratory	Leontina Banica et al
Russia/SPE-RII-25700S/2021	EPI_ISL_1036272	WHO National Influenza Centre Russian Federation	WHO National Influenza Centre Russian Federation	Andrey Komissarov et al
Rwanda/AV65997RD/2020	EPI_ISL_1063915	Rwanda National Reference Laboratory	Rwanda National Reference Laboratory	Enatha Mukantwari et al
SaintLucia/LCA47889/2020	EPI_ISL_872193	Caribbean Public Health Agency	Carrington Lab, Department ofBuilding 36, First Floor Biochemistry Unit, Faculty of Medical Sciences, The University of the West Indies	Nikita S. D. Sahadeo et al
SaintLucia/SLU51390/2021	EPI_ISL_977539	Caribbean Public Health Agency	Carrington Lab, Department of PreClinical Sciences	Nikita S. D. Sahadeo et al
Serbia/Belgrade-2515952809/2020	EPI_ISL_1017698	Institute of Virology, Vaccines and Sera ''Torlak''	Institute of microbiology and Immunology, Faculty of Medicine, University of Belgrade	Knezevic et al
Serbia/Belgrade-2905431312/2020	EPI_ISL_1017679	Institute of Virology, Vaccines and Sera ''Torlak''	Institute of microbiology and Immunology, Faculty of Medicine, University of Belgrade	Knezevic et al
Singapore/111/2021	EPI_ISL_906833	National Public Health Laboratory, National Centre for Infectious Diseases	National Public Health Laboratory, National Centre for Infectious Diseases	Tze Minn Mak et al
Singapore/1500/2020	EPI_ISL_754074	National Public Health Laboratory, National Centre for Infectious Diseases	National Public Health Laboratory, National Centre for Infectious Diseases	Tze Minn Mak et al
Singapore/215/2021	EPI_ISL_1081939	National Public Health Laboratory, National Centre for Infectious Diseases	National Public Health Laboratory, National Centre for Infectious Diseases	Tze Minn Mak et al
Singapore/242/2021	EPI_ISL_1173251	National Public Health Laboratory, National Centre for Infectious Diseases	National Public Health Laboratory, National Centre for Infectious Diseases	Tze Minn Mak et al
SintMaarten/SX-RIVM-14524/2021	EPI_ISL_1165384	Dutch COVID-19 response team	National Institute for Public Health and the Environment (RIVM)	Adam Meijer et al
Slovakia/CeMM3362/2020	EPI_ISL_1180711	Public Health Authority of the Slovak Republic	Bergthaler laboratory, CeMM Research Center for Molecular Medicine of the Austrian Academy of Sciences	Lukas Endler et al
Slovakia/UKBA-1401/2021	EPI_ISL_1091488	Institute of Virology, Biomedical Research Center of the Slovak Academy of Sciences, Bratislava	Faculty of Natural Sciences, Comenius University, Bratislava	Bro≈àa Brejov√° et al
Slovakia/UKBA-708/2021	EPI_ISL_875527	Institute of Virology, Biomedical Research Center of the Slovak Academy of Sciences, Bratislava	Faculty of Natural Sciences, Comenius University, Bratislava	Bro≈àa Brejov√° et al
Slovenia/55910/2021	EPI_ISL_1063508	Institute of Microbiology and Immunology, Faculty of Medicine, University of Ljubljana	Institute of Microbiology and Immunology, Faculty of Medicine, University of Ljubljana	Samo Zakotnik et al
Slovenia/60619/2021	EPI_ISL_1063499	Institute of Microbiology and Immunology, Faculty of Medicine, University of Ljubljana	Institute of Microbiology and Immunology, Faculty of Medicine, University of Ljubljana	Samo Zakotnik et al
Slovenia/MB_6/2020	EPI_ISL_892244	National Laboratory for Health, Environment and Food	National Laboratory for Health, Environment and Food	Aleksander Mahnic et al
SouthAfrica/Tygerberg_531/2021	EPI_ISL_912401	PathCare	National Health Laboratory Service (NHLS), Tygerberg	Susan Engelbrecht et al
SouthKorea/KDCA0003/2020	EPI_ISL_738142	Division of Emerging Infectious Diseases, Bureau of Infectious Diseases Diagnosis Control, Korea Disease Control and Prevention Agency	Division of Emerging Infectious Diseases, Bureau of Infectious Diseases Diagnosis Control, Korea Disease Control and Prevention Agency	Jeong-Min Kim et al
SouthKorea/KDCA1722/2021	EPI_ISL_1165012	Division of Emerging Infectious Diseases, Bureau of Infectious Diseases Diagnosis Control, Korea Disease Control and Prevention Agency	Division of Emerging Infectious Diseases, Bureau of Infectious Diseases Diagnosis Control, Korea Disease Control and Prevention Agency	Ae Kyung Park et al
SouthKorea/KDCA1786/2021	EPI_ISL_1165047	Division of Emerging Infectious Diseases, Bureau of Infectious Diseases Diagnosis Control, Korea Disease Control and Prevention Agency	Division of Emerging Infectious Diseases, Bureau of Infectious Diseases Diagnosis Control, Korea Disease Control and Prevention Agency	Ae Kyung Park et al
Spain/IB-IBV-99012846/2020	EPI_ISL_819167	Servicio de Microbiolog√≠a, Hospital Universitario Son Espases	SeqCOVID-SPAIN consortium/IBV(CSIC)	Carla L√≥pez-Causap√© et al
Spain/MC-ISCIII-210762/2021	EPI_ISL_1059974	HOSPITAL J.M. MORALES MESEGUER	Instituto de Salud Carlos III	Sandon√≠s et al
Spain/MD-HGUGM-21092343/2021	EPI_ISL_1184472	Hospital General Universitario Gregorio Mara√±√≥n	Hospital General Universitario Gregorio Mara√±√≥n	Sergio Buenestado Serrano et al
Spain/VC-IBV-98012607/2020	EPI_ISL_1060507	Servicio de Microbiolog√≠a. Hospital Cl√≠nico Universitario de Valencia	SeqCOVID-SPAIN consortium/IBV(CSIC)	David Navarro Ortega et al
SriLanka/CMC60597/2020	EPI_ISL_978923	Centre for Dengue Research and AICBU, Department of Immunology and Molecular Medicine	Centre for Dengue Research and AICBU, Department of Immunology and Molecular Medicine	Chandima Jeewandara et al
SriLanka/MULQ106/2021	EPI_ISL_996054	Centre for Dengue Research and AICBU, Department of Immunology and Molecular Medicine	Centre for Dengue Research and AICBU, Department of Immunology and Molecular Medicine	Chandima Jeewandara et al
Sweden/20-53919/2020	EPI_ISL_766697	Klinisk mikrobiologi, bakteriologi	The Public Health Agency of Sweden	Department of Microbiology et al
Sweden/SE00197838/2021	EPI_ISL_1198933	Swedish national genomic surveillance program of SARS-CoV-2	The Public Health Agency of Sweden	Swedish national genomic surveillance program of SARS-CoV-2 et al
Sweden/SE00233404/2021	EPI_ISL_1197348	Swedish national genomic surveillance program of SARS-CoV-2	The Public Health Agency of Sweden	Swedish national genomic surveillance program of SARS-CoV-2 et al
Sweden/SUS0000199/2021	EPI_ISL_1176389	Clinical Microbiology, Infection Prevention and Control	Section for Molecular Diagnostics	Bj√∂rn Hallstr√∂m et al
Switzerland/BS-ETHZ-500404/2021	EPI_ISL_1118961	Viollier AG	Department of Biosystems Science and Engineering, ETH Z√ºrich	Chaoran Chen et al
Switzerland/un-UHB-001-31-302300/2021	EPI_ISL_896085	Viollier AG	University Hospital Basel, Clinical Bacteriology	Tim Roloff et al
Switzerland/un-UHB-30830994/2020	EPI_ISL_896107	Viollier AG	University Hospital Basel, Clinical Bacteriology	Tim Roloff et al
Switzerland/un-UHB-31177835/2020	EPI_ISL_910222	Viollier AG	University Hospital Basel, Clinical Bacteriology	Tim Roloff et al
Taiwan/NTU49/2020	EPI_ISL_1010728	Department of Laboratory Medicine, National Taiwan University Hospital	Microbial Genomics Core Lab, National Taiwan University Centers of Genomic and Precision Medicine	Shiou-Hwei Yeh et al
Taiwan/NTU52/2021	EPI_ISL_1041958	Department of Laboratory Medicine, National Taiwan University Hospital	Microbial Genomics Core Lab, National Taiwan University Centers of Genomic and Precision Medicine	Shiou-Hwei Yeh et al
Thailand/CU-SI2105081-NT/2021	EPI_ISL_956275	Thai Red Cross Emerging Infectious Diseases Health Science Centre, Chulalongkorn Hospital, Faculty of Medicine, Chulalongkorn University	Thai Red Cross Emerging Infectious Diseases Center and Faculty of Medicine, Chulalongkorn University	Ratima samorn et al
Thailand/CU-SI2106275-NT/2021	EPI_ISL_984303	Thai Red Cross Emerging Infectious Diseases Health Science Centre, Chulalongkorn Hospital, Faculty of Medicine, Chulalongkorn University	Thai Red Cross Emerging Infectious Diseases Center and Faculty of Medicine, Chulalongkorn University	Rome Buathong et al
Tunisia/Q8734/2021	EPI_ISL_1197037	Laboratoire de virologie clinique - Institut Pasteur de Tunis	1-Laboratory of Microbiology, National Reference Lab, Charles Nicolle Hospital; 2-University of Tunis ElManar, Faculty of Medicine of Tunis, LR99ES09, Tunis, Tunisia	Sameh Trabelsi et al
Turkey/HSGM-1169/2020	EPI_ISL_811137	Ministry of Health Turkey	Ministry of Health Turkey	Fatma Bayrakdar et al
Turkey/HSGM-1882/2021	EPI_ISL_1020464	Ministry of Health Turkey	Ministry of Health Turkey	Fatma Bayrakdar et al
Turkey/HSGM-GA56/2021	EPI_ISL_1097199	Ministry of Health Turkey	Ministry of Health Turkey	Fatma Bayrakdar et al
USA/AK-PHL6606/2020	EPI_ISL_872349	Alaska State Virology Lab	Alaska State Virology Lab	Stephanie DeRonde et al
USA/AK-PHL6720/2021	EPI_ISL_1049484	Alaska State Virology Laboratory	Alaska State Virology Laboratory	Stephanie DeRonde et al
USA/AK-PHL6768/2021	EPI_ISL_1049483	Alaska State Virology Laboratory	Alaska State Virology Laboratory	Stephanie DeRonde et al
USA/AL-CDC-STM-000010640/2021	EPI_ISL_1194784	Helix/Illumina	Centers for Disease Control and Prevention Division of Viral Diseases, Pathogen Discovery	Peter W. Cook et al
USA/AL-HGSC-JHJE/2021	EPI_ISL_979472	Eurofins Diatherix	Hudsonalpha Genome Sequencing Center	Jane Grimwood et al
USA/AL-HGSC-JICM/2021	EPI_ISL_1097652	Eurofins Diatherix	Hudsonalpha Genome Sequencing Center	Jane Grimwood et al
USA/AL-HGSC-JIER/2021	EPI_ISL_1097696	Eurofins Diatherix	Hudsonalpha Genome Sequencing Center	Jane Grimwood et al
USA/AL-SL-21021280031/2021	EPI_ISL_1015361	Coast Diagnostics	Synergy Laboratories	Megan Cornwell et al
USA/AL-SL-21021680016/2021	EPI_ISL_1159230	Synergy Laboratories	Synergy Laboratories	Megan Cornwell et al
USA/AL-SL-21030380064/2021	EPI_ISL_1191727	Coast Diagnostics	Synergy Laboratories, Inc.	Tina Louise Sutton-Young et al
USA/AZ-ASPHL-3658/2021	EPI_ISL_967882	Arizona State Public Health Laboratory	Arizona State Public Health Laboratory	Trung Huynh et al
USA/AZ-ASPHL-3712/2021	EPI_ISL_1184560	Arizona State Public Health Laboratory	Arizona State Public Health Laboratory	Trung Huynh et al
USA/AZ-ASU2339/2021	EPI_ISL_903361	Arizona State University	Arizona State University	Emily A. Kaelin et al
USA/AZ-ASU2341/2021	EPI_ISL_903363	Arizona State University	Arizona State University	Emily A. Kaelin et al
USA/AZ-ASU2351/2021	EPI_ISL_943569	Arizona State University	Arizona State University	Peter T. Skidmore et al
USA/AZ-ASU2428/2021	EPI_ISL_1050502	Arizona State University	Arizona State University	Peter T. Skidmore et al
USA/AZ-ASU2429/2021	EPI_ISL_1050703	Arizona State University	Arizona State University	Peter T. Skidmore et al
USA/AZ-ASU2432/2021	EPI_ISL_1051176	Arizona State University	Arizona State University	Peter T. Skidmore et al
USA/AZ-ASU2461/2021	EPI_ISL_1184085	Arizona State University	Arizona State University	Rabia Maqsood et al
USA/AZ-CDC-LC0005590/2021	EPI_ISL_1081203	Laboratory Corporation of America	Respiratory Viruses Branch, Division of Viral Diseases, Centers for Disease Control and Prevention	Peter W. Cook et al
USA/AZ-CDC-STM-000007238/2021	EPI_ISL_1036725	Helix/Illumina	Respiratory Viruses Branch, Division of Viral Diseases, Centers for Disease Control and Prevention	Peter W. Cook et al
USA/AZ-CDC-STM-000007806/2021	EPI_ISL_1081090	Helix/Illumina	Respiratory Viruses Branch, Division of Viral Diseases, Centers for Disease Control and Prevention	Peter W. Cook et al
USA/AZ-CDC-STM-000012092/2021	EPI_ISL_1194804	Helix/Illumina	Centers for Disease Control and Prevention Division of Viral Diseases, Pathogen Discovery	Peter W. Cook et al
USA/CA-ALSR-6575/2021	EPI_ISL_1081414	Sharp HealthCare Laboratory	Andersen lab at Scripps Research	SEARCH Alliance San Diego with Aaron Harding et al
USA/CA-ALSR-7255/2021	EPI_ISL_1185990	San Diego County Public Health Laboratory	Andersen lab at Scripps Research	SEARCH Alliance San Diego with Tracy Basler et al
USA/CA-CDC-STM-0000025-F02/2021	EPI_ISL_884735	Respiratory Viruses Branch, Centers for Disease Control and Prevention	Respiratory Viruses Branch, Centers for Disease Control and Prevention	Cook et al
USA/CA-CDC-STM-000008146/2021	EPI_ISL_1036709	Helix/Illumina	Respiratory Viruses Branch, Division of Viral Diseases, Centers for Disease Control and Prevention	Peter W. Cook et al
USA/CA-CDC-STM-000010002/2021	EPI_ISL_1110663	Helix/Illumina	Respiratory Viruses Branch, Division of Viral Diseases, Centers for Disease Control and Prevention	Peter W. Cook et al
USA/CA-CDC-STM-021/2020	EPI_ISL_802605	Helix/Illumina	Genomics and Discovery, Respiratory Viruses Branch, Division of Viral Diseases, Centers for Disease Control and Prevention	Peter W. Cook et al
USA/CA-CDC-STM-022/2020	EPI_ISL_802607	Helix/Illumina	Genomics and Discovery, Respiratory Viruses Branch, Division of Viral Diseases, Centers for Disease Control and Prevention	Peter W. Cook et al
USA/CA-CDC-STM-067/2020	EPI_ISL_802613	Helix/Illumina	Genomics and Discovery, Respiratory Viruses Branch, Division of Viral Diseases, Centers for Disease Control and Prevention	Peter W. Cook et al
USA/CA-CDC-STM-070/2020	EPI_ISL_802615	Helix/Illumina	Genomics and Discovery, Respiratory Viruses Branch, Division of Viral Diseases, Centers for Disease Control and Prevention	Peter W. Cook et al
USA/CA-CDC-STM-A100288/2021	EPI_ISL_850765	Helix / Illumina	Genomics and Discovery, Respiratory Viruses Branch, Division of Viral Diseases, Centers for Disease Control and Prevention	Peter W. Cook et al
USA/CA-CDC-STM-P025/2020	EPI_ISL_755596	Helix/Illumina	Genomics and Discovery, Respiratory Viruses Branch, Division of Viral Diseases, Centers for Disease Control and Prevention	Peter W. Cook et al
USA/CA-CDPH-UC301/2020	EPI_ISL_755940	California Department of Public Health	Chiu Laboratory, University of California, San Francisco	Charles Chiu et al
USA/CA-LACPHL-AF00299/2021	EPI_ISL_917943	Flow Diagnostics Lab	Los Angeles County PHL	P. Hemarajata et al. et al
USA/CA-LACPHL-AF00342/2021	EPI_ISL_962521	UCLA Clinical Micro Lab	Los Angeles County PHL	P. Hemarajata et al. et al
USA/CA-RD-RA03665/2021	EPI_ISL_1032991	Fulgent Genetics	Fulgent Genetics	Harry Gao et al
USA/CA-RD583-CV0038/2021	EPI_ISL_1069031	Fulgent Genetics	Fulgent Genetics	Harry Gao et al
USA/CA-RD584-CV0035/2021	EPI_ISL_1069091	Fulgent Genetics	Fulgent Genetics	Harry Gao et al
USA/CA-RD594-CV0070/2021	EPI_ISL_1132872	Fulgent Genetics	Fulgent Genetics	Harry Gao et al
USA/CO-Broad_WarriorLab-00138/2021	EPI_ISL_1011609	Warrior Diagnostics Laboratory	Infectious Disease Program, Broad Institute of Harvard and MIT	Lemieux et al
USA/CO-CDC-8628/2021	EPI_ISL_848069	Tulane Medical Center	Centers for Disease Control and Prevention Division of Viral Diseases, Pathogen Discovery	Ying Tao et al
USA/CO-CDPHE-2100156850/2020	EPI_ISL_751800	Colorado Department of Public Health and Environment	Colorado Department of Public Health & Environment	Laura Bankers et al
USA/CO-CDPHE-2100159045/2020	EPI_ISL_857047	Colorado Department of Public Health and Environment	Colorado Department of Puplic Health and Environment	Laura Bankers et al
USA/CO-CDPHE-2100243075/2021	EPI_ISL_983729	Colorado Department of Public Health and Environment	Colorado Department of Puplic Health and Environment	Laura Bankers et al
USA/CO-CDPHE-2100307634/2021	EPI_ISL_983725	Colorado Department of Public Health and Environment	Colorado Department of Puplic Health and Environment	Laura Bankers et al
USA/CO-CDPHE-2100311658/2021	EPI_ISL_983709	Colorado Department of Public Health and Environment	Colorado Department of Puplic Health and Environment	Laura Bankers et al
USA/CO-CDPHE-2100311674/2021	EPI_ISL_983714	Colorado Department of Public Health and Environment	Colorado Department of Puplic Health and Environment	Laura Bankers et al
USA/CO-CDPHE-2100348944/2021	EPI_ISL_1097518	Colorado Department of Public Health and Environment	Colorado Department of Puplic Health and Environment	Laura Bankers et al
USA/CO-CDPHE-2100348947/2021	EPI_ISL_1097520	Colorado Department of Public Health and Environment	Colorado Department of Puplic Health and Environment	Laura Bankers et al
USA/CO-CDPHE-2100348950/2021	EPI_ISL_1097522	Colorado Department of Public Health and Environment	Colorado Department of Puplic Health and Environment	Laura Bankers et al
USA/CO-CDPHE-2100349308/2020	EPI_ISL_1097532	Colorado Department of Public Health and Environment	Colorado Department of Puplic Health and Environment	Laura Bankers et al
USA/CO-CDPHE-2100349555/2021	EPI_ISL_983732	Colorado Department of Public Health and Environment	Colorado Department of Puplic Health and Environment	Laura Bankers et al
USA/CO-CDPHE-2100478792/2021	EPI_ISL_1169664	Colorado Department of Public Health and Environment	Colorado Department of Public Health and Environment	Laura Bankers et al
USA/CO-CDPHE-2100478807/2021	EPI_ISL_1169668	Colorado Department of Public Health and Environment	Colorado Department of Public Health and Environment	Laura Bankers et al
USA/CT-CDC-21865541/2021	EPI_ISL_1194422	Quest Diagnostics Incorporated	Centers for Disease Control and Prevention Division of Viral Diseases, Pathogen Discovery	Peter W. Cook et al
USA/CT-JAX-J000015/2021	EPI_ISL_891139	The Jackson Laboratory	The Jackson Laboratory	Lloyd M et al
USA/CT-JAX-J000021/2021	EPI_ISL_979366	The Jackson Laboratory	The Jackson Laboratory	Lloyd M et al
USA/CT-JAX-J000025/2021	EPI_ISL_979369	The Jackson Laboratory	The Jackson Laboratory	Lloyd M et al
USA/CT-JAX-J000033/2021	EPI_ISL_979377	The Jackson Laboratory	The Jackson Laboratory	Lloyd M et al
USA/CT-QDX-3230/2021	EPI_ISL_855092	Quest Diagnostics	Quest Diagnostics	Rosenthal et al
USA/CT-Yale-1246/2021	EPI_ISL_1168737	Connecticut Department of Health	Grubaugh Lab - Yale School of Public Health	Tara Alpert et al
USA/CT-Yale-1441/2021	EPI_ISL_1163670	Yale Clinical Virology Lab	Grubaugh Lab - Yale School of Public Health	Joseph Fauver et al
USA/CT-Yale-1447/2021	EPI_ISL_1163676	Yale Clinical Virology Lab	Grubaugh Lab - Yale School of Public Health	Joseph Fauver et al
USA/CT-Yale-1450/2021	EPI_ISL_1163679	Yale Clinical Virology Lab	Grubaugh Lab - Yale School of Public Health	Joseph Fauver et al
USA/CT-Yale-1459/2021	EPI_ISL_1163687	Yale Clinical Virology Lab	Grubaugh Lab - Yale School of Public Health	Joseph Fauver et al
USA/CT-Yale-1554/2021	EPI_ISL_1182027	Connecticut DPH	Grubaugh Lab - Yale School of Public Health	Joseph Fauver et al
USA/DC-CDC-LC0010509/2021	EPI_ISL_1081276	Laboratory Corporation of America	Respiratory Viruses Branch, Division of Viral Diseases, Centers for Disease Control and Prevention	Peter W. Cook et al
USA/DC-CDC-LC0010510/2021	EPI_ISL_1081277	Laboratory Corporation of America	Respiratory Viruses Branch, Division of Viral Diseases, Centers for Disease Control and Prevention	Peter W. Cook et al
USA/DC-CDC-LC0012985/2021	EPI_ISL_1193282	Laboratory Corporation of America	Centers for Disease Control and Prevention Division of Viral Diseases, Pathogen Discovery	Peter W. Cook et al
USA/DC-CDC-LC0014234/2021	EPI_ISL_1193298	Laboratory Corporation of America	Centers for Disease Control and Prevention Division of Viral Diseases, Pathogen Discovery	Peter W. Cook et al
USA/DC-CDC-LC0015375/2021	EPI_ISL_1193306	Laboratory Corporation of America	Centers for Disease Control and Prevention Division of Viral Diseases, Pathogen Discovery	Peter W. Cook et al
USA/DC-DFS-PHL-0176/2021	EPI_ISL_1159113	DC Public Health Lab/ Dept. of Forensic Sciences	DC Public Health Lab/ Dept. of Forensic Sciences	Scott Nguyen et al
USA/DC-DFS-PHL-0177/2021	EPI_ISL_1159114	DC Public Health Lab/ Dept. of Forensic Sciences	DC Public Health Lab/ Dept. of Forensic Sciences	Scott Nguyen et al
USA/DC-HP02664/2021	EPI_ISL_1171790	Johns Hopkins Hospital Department of Pathology	Johns Hopkins Hospital Department of Pathology	C. Paul Morris et al
USA/DE-DHSS-FLW00689767A/2021	EPI_ISL_933738	DPHL	Delaware Public Health Lab	Gregory Hovan et al
USA/DE-DHSS-FLW00689808A/2021	EPI_ISL_933737	DPHL	Delaware Public Health Lab	Gregory Hovan et al
USA/DE-DHSS-FLW00689861A/2021	EPI_ISL_933736	DPHL	Delaware Public Health Lab	Gregory Hovan et al
USA/DE-DHSS-FLW00711287/2021	EPI_ISL_985249	Delaware Public Health Laboratory (DPHL)	Delaware Public Health Lab	Gregory Hovan et al
USA/DE-DHSS-FLW00743465/2021	EPI_ISL_985253	Delaware Public Health Laboratory (DPHL)	Delaware Public Health Lab	Gregory Hovan et al
USA/FL-BPHL-0584/2021	EPI_ISL_1132170	Florida Bureau of Public Health Laboratories	Florida Bureau of Public Health Laboratories	Sarah Schmedes et al
USA/FL-BPHL-0615/2021	EPI_ISL_1132192	Florida Bureau of Public Health Laboratories	Florida Bureau of Public Health Laboratories	Sarah Schmedes et al
USA/FL-CDC-21488524/2021	EPI_ISL_1194375	Quest Diagnostics Incorporated	Centers for Disease Control and Prevention Division of Viral Diseases, Pathogen Discovery	Peter W. Cook et al
USA/FL-CDC-21757410/2021	EPI_ISL_1194411	Quest Diagnostics Incorporated	Centers for Disease Control and Prevention Division of Viral Diseases, Pathogen Discovery	Peter W. Cook et al
USA/FL-CDC-STM-0000013-H10/2021	EPI_ISL_884764	Respiratory Viruses Branch, Centers for Disease Control and Prevention	Respiratory Viruses Branch, Centers for Disease Control and Prevention	Cook et al
USA/FL-CDC-STM-000005368/2021	EPI_ISL_1016816	Helix/Illumina	Respiratory Viruses Branch, Division of Viral Diseases, Centers for Disease Control and Prevention	Peter W. Cook et al
USA/FL-CDC-STM-000005835/2021	EPI_ISL_1016699	Helix/Illumina	Respiratory Viruses Branch, Division of Viral Diseases, Centers for Disease Control and Prevention	Peter W. Cook et al
USA/FL-CDC-STM-000005972/2021	EPI_ISL_1016722	Helix/Illumina	Respiratory Viruses Branch, Division of Viral Diseases, Centers for Disease Control and Prevention	Peter W. Cook et al
USA/FL-CDC-STM-000008673/2021	EPI_ISL_1081053	Helix/Illumina	Respiratory Viruses Branch, Division of Viral Diseases, Centers for Disease Control and Prevention	Peter W. Cook et al
USA/FL-CDC-STM-000012871/2021	EPI_ISL_1194843	Helix/Illumina	Centers for Disease Control and Prevention Division of Viral Diseases, Pathogen Discovery	Peter W. Cook et al
USA/FL-CDC-STM-000012887/2021	EPI_ISL_1194844	Helix/Illumina	Centers for Disease Control and Prevention Division of Viral Diseases, Pathogen Discovery	Peter W. Cook et al
USA/FL-CDC-STM-024/2020	EPI_ISL_802629	Helix/Illumina	Genomics and Discovery, Respiratory Viruses Branch, Division of Viral Diseases, Centers for Disease Control and Prevention	Peter W. Cook et al
USA/FL-CDC-STM-049/2020	EPI_ISL_802634	Helix/Illumina	Genomics and Discovery, Respiratory Viruses Branch, Division of Viral Diseases, Centers for Disease Control and Prevention	Peter W. Cook et al
USA/FL-CDC-STM-075/2020	EPI_ISL_802648	Helix/Illumina	Genomics and Discovery, Respiratory Viruses Branch, Division of Viral Diseases, Centers for Disease Control and Prevention	Peter W. Cook et al
USA/FL-CDC-STM-085/2020	EPI_ISL_802638	Helix/Illumina	Genomics and Discovery, Respiratory Viruses Branch, Division of Viral Diseases, Centers for Disease Control and Prevention	Peter W. Cook et al
USA/FL-CDC-STM-167/2020	EPI_ISL_850641	Helix/Illumina	Genomics and Discovery, Respiratory Viruses Branch, Division of Viral Diseases, Centers for Disease Control and Prevention	Peter W. Cook et al
USA/FL-CDC-STM-199/2020	EPI_ISL_850602	Helix/Illumina	Genomics and Discovery, Respiratory Viruses Branch, Division of Viral Diseases, Centers for Disease Control and Prevention	Peter W. Cook et al
USA/FL-CDC-STM-A100255/2021	EPI_ISL_850896	Helix / Illumina	Genomics and Discovery, Respiratory Viruses Branch, Division of Viral Diseases, Centers for Disease Control and Prevention	Peter W. Cook et al
USA/GA-CDC-LC0013520/2021	EPI_ISL_1193295	Laboratory Corporation of America	Centers for Disease Control and Prevention Division of Viral Diseases, Pathogen Discovery	Peter W. Cook et al
USA/GA-CDC-QDKS-1298/2021	EPI_ISL_1008915	GA Department of Public Health Laboratory	Pathogen Discovery, Respiratory Viruses Branch, Division of Viral Diseases, Centers for Disease Control and Prevention	Ying Tao et al
USA/GA-CDC-STM-000002902/2021	EPI_ISL_966528	Helix/Illumina	Respiratory Viruses Branch, Division of Viral Diseases, Centers for Disease Control and Prevention	Peter W. Cook et al
USA/GA-CDC-STM-000005671/2021	EPI_ISL_1016726	Helix/Illumina	Respiratory Viruses Branch, Division of Viral Diseases, Centers for Disease Control and Prevention	Peter W. Cook et al
USA/GA-CDC-STM-000005888/2021	EPI_ISL_1016789	Helix/Illumina	Respiratory Viruses Branch, Division of Viral Diseases, Centers for Disease Control and Prevention	Peter W. Cook et al
USA/GA-CDC-STM-000008273/2021	EPI_ISL_1036684	Helix/Illumina	Respiratory Viruses Branch, Division of Viral Diseases, Centers for Disease Control and Prevention	Peter W. Cook et al
USA/GA-CDC-STM-000008277/2021	EPI_ISL_1036715	Helix/Illumina	Respiratory Viruses Branch, Division of Viral Diseases, Centers for Disease Control and Prevention	Peter W. Cook et al
USA/GA-CDC-STM-000008924/2021	EPI_ISL_1194740	Helix/Illumina	Centers for Disease Control and Prevention Division of Viral Diseases, Pathogen Discovery	Peter W. Cook et al
USA/GA-CDC-STM-000009940/2021	EPI_ISL_1110661	Helix/Illumina	Respiratory Viruses Branch, Division of Viral Diseases, Centers for Disease Control and Prevention	Peter W. Cook et al
USA/GA-CDC-STM-000010616/2021	EPI_ISL_1194783	Helix/Illumina	Centers for Disease Control and Prevention Division of Viral Diseases, Pathogen Discovery	Peter W. Cook et al
USA/GA-CDC-STM-000011274/2021	EPI_ISL_1194772	Helix/Illumina	Centers for Disease Control and Prevention Division of Viral Diseases, Pathogen Discovery	Peter W. Cook et al
USA/GA-CDC-STM-000011883/2021	EPI_ISL_1194797	Helix/Illumina	Centers for Disease Control and Prevention Division of Viral Diseases, Pathogen Discovery	Peter W. Cook et al
USA/GA-CDC-STM-133/2020	EPI_ISL_802649	Helix/Illumina	Genomics and Discovery, Respiratory Viruses Branch, Division of Viral Diseases, Centers for Disease Control and Prevention	Peter W. Cook et al
USA/GA-CDC-STM-A100070/2021	EPI_ISL_850978	Helix/Illumina	Genomics and Discovery, Respiratory Viruses Branch, Division of Viral Diseases, Centers for Disease Control and Prevention	Peter W. Cook et al
USA/HI-H211017/2021	EPI_ISL_967770	State Laboratories Division, Hawaii State Department of Health	State Laboratories Division, Hawaii State Department of Health	Pamela O'Brien et al
USA/HI-H211023/2021	EPI_ISL_967771	State Laboratories Division, Hawaii State Department of Health	State Laboratories Division, Hawaii State Department of Health	Pamela O'Brien et al
USA/IA-SHL-1565144/2021	EPI_ISL_979453	University of Iowa Hospitals and Clinics	State Hygienic Laboratory at the University of Iowa	Valerie Reeb et al
USA/IA-SHL-1565147/2021	EPI_ISL_979454	University of Iowa Hospitals and Clinics	State Hygienic Laboratory at the University of Iowa	Valerie Reeb et al
USA/IA-SHL-1570723/2021	EPI_ISL_979457	State Hygienic Laboratory at the University of Iowa	State Hygienic Laboratory at the University of Iowa	Valerie Reeb et al
USA/IA-SHL-1573391/2021	EPI_ISL_979456	University of Iowa Hospitals and Clinics	State Hygienic Laboratory at the University of Iowa	Valerie Reeb et al
USA/IA-SHL-1576764/2021	EPI_ISL_979458	Test Iowa	State Hygienic Laboratory at the University of Iowa	Valerie Reeb et al
USA/ID-CDC-LC0012084/2021	EPI_ISL_1193292	Laboratory Corporation of America	Centers for Disease Control and Prevention Division of Viral Diseases, Pathogen Discovery	Peter W. Cook et al
USA/ID-IBL-710572/2021	EPI_ISL_1164787	Idaho Bureau of Laboratories	IBL	"R. Beukelman et al
USA/ID-IBL-713403/2021	EPI_ISL_1164788	Idaho Bureau of Laboratories	IBL	"R. Beukelman et al
USA/IL-CDC-PY0K-7264/2021	EPI_ISL_914033	IL Department of Public Health Springfield Laboratory	Pathogen Discovery, Respiratory Viruses Branch, Division of Viral Diseases, Centers for Disease Control and Prevention	Ying Tao et al
USA/IL-CDC-STM-000008468/2021	EPI_ISL_1081076	Helix/Illumina	Respiratory Viruses Branch, Division of Viral Diseases, Centers for Disease Control and Prevention	Peter W. Cook et al
USA/IL-NM-5336/2020	EPI_ISL_825014	Northwestern Memorial Hospital	Ozer Lab	Ramon Lorenzo-Redondo et al
USA/IL-Yale-1267/2021	EPI_ISL_1168757	Tempus	Grubaugh Lab - Yale School of Public Health	Tara Alpert et al
USA/IL-Yale-1578/2021	EPI_ISL_1182050	Tempus	Grubaugh Lab - Yale School of Public Health	Joseph Fauver et al
USA/IL-Yale-1591/2021	EPI_ISL_1182061	Tempus	Grubaugh Lab - Yale School of Public Health	Joseph Fauver et al
USA/IL-Yale-S147/2021	EPI_ISL_861754	Tempus	Grubaugh Lab - Yale School of Public Health	Tara Alpert et al
USA/IL-Yale-S247/2021	EPI_ISL_912178	Tempus	Grubaugh Lab - Yale School of Public Health	Tara Alpert et al
USA/IN-CDC-STM-000005909/2021	EPI_ISL_1016790	Helix/Illumina	Respiratory Viruses Branch, Division of Viral Diseases, Centers for Disease Control and Prevention	Peter W. Cook et al
USA/IN-CDC-STM-000008437/2021	EPI_ISL_1081077	Helix/Illumina	Respiratory Viruses Branch, Division of Viral Diseases, Centers for Disease Control and Prevention	Peter W. Cook et al
USA/IN-CDC-STM-000012416/2021	EPI_ISL_1194832	Helix/Illumina	Centers for Disease Control and Prevention Division of Viral Diseases, Pathogen Discovery	Peter W. Cook et al
USA/IN-CDC-STM-000012943/2021	EPI_ISL_1194846	Helix/Illumina	Centers for Disease Control and Prevention Division of Viral Diseases, Pathogen Discovery	Peter W. Cook et al
USA/IN-CDC-STM-183/2020	EPI_ISL_850618	Helix/Illumina	Genomics and Discovery, Respiratory Viruses Branch, Division of Viral Diseases, Centers for Disease Control and Prevention	Peter W. Cook et al
USA/IN-CDC-STM-A100143/2021	EPI_ISL_850883	Helix / Illumina	Genomics and Discovery, Respiratory Viruses Branch, Division of Viral Diseases, Centers for Disease Control and Prevention	Peter W. Cook et al
USA/IN-CDC-STM-A100201/2021	EPI_ISL_850854	Helix / Illumina	Genomics and Discovery, Respiratory Viruses Branch, Division of Viral Diseases, Centers for Disease Control and Prevention	Peter W. Cook et al
USA/IN-PU-100821/2021	EPI_ISL_891144	Indiana Animal Disease Diagnostic Laboratory	Carpi Laboratory - Purdue University	Jack Dorman et al
USA/IN-PU-LH000105403/2021	EPI_ISL_1184209	Indiana Animal Disease Diagnostic Laboratory	Carpi Laboratory - Purdue University	Jack Dorman et al
USA/IN-PU-LH000122119/2021	EPI_ISL_1184186	Indiana Animal Disease Diagnostic Laboratory	Carpi Laboratory - Purdue University	Jack Dorman et al
USA/IN-PU-LH000137589/2021	EPI_ISL_1184208	Indiana Animal Disease Diagnostic Laboratory	Carpi Laboratory - Purdue University	Jack Dorman et al
USA/IN-PU-LH000145107/2021	EPI_ISL_955218	Indiana Animal Disease Diagnostic Laboratory	Carpi Laboratory - Purdue University	Jack Dorman et al
USA/IN-PU-LH000146901/2021	EPI_ISL_1184210	Indiana Animal Disease Diagnostic Laboratory	Carpi Laboratory - Purdue University	Jack Dorman et al
USA/KS-KHEL-0091/2021	EPI_ISL_935155	Cytocheck Laboratory	Kansas Health and Environmental Lab	Mike Grose et al
USA/KS-KHEL-0144/2021	EPI_ISL_1000971	Kansas Health and Environmental Lab	Kansas Health and Environmental Lab	Mike Grose et al
USA/KS-KHEL-0290/2021	EPI_ISL_1110554	Kansas Health and Environmental Lab	Kansas Health and Environmental Lab	Mike Grose et al
USA/KS-KHEL-0291/2021	EPI_ISL_1110555	Kansas Health and Environmental Lab	Kansas Health and Environmental Lab	Mike Grose et al
USA/KS-KHEL-0292/2021	EPI_ISL_1110556	Kansas Health and Environmental Lab	Kansas Health and Environmental Lab	Mike Grose et al
USA/KS-KHEL-0295/2021	EPI_ISL_1110559	Kansas Health and Environmental Lab	Kansas Health and Environmental Lab	Mike Grose et al
USA/KS-KHEL-0372/2021	EPI_ISL_1137048	Kansas Health and Environmental Lab	Kansas Health and Environmental Lab	Mike Grose et al
USA/KS-KHEL-0373/2021	EPI_ISL_1137049	Kansas Health and Environmental Lab	Kansas Health and Environmental Lab	Mike Grose et al
USA/KS-KHEL-0374/2021	EPI_ISL_1137050	Kansas Health and Environmental Lab	Kansas Health and Environmental Lab	Mike Grose et al
USA/KS-KHEL-0375/2021	EPI_ISL_1137051	Kansas Health and Environmental Lab	Kansas Health and Environmental Lab	Mike Grose et al
USA/KS-KHEL-0376/2021	EPI_ISL_1163794	Kansas Health and Environmental Lab	Kansas Health and Environmental Lab	Mike Grose et al
USA/KY-CDC-21795288/2021	EPI_ISL_1194418	Quest Diagnostics Incorporated	Centers for Disease Control and Prevention Division of Viral Diseases, Pathogen Discovery	Peter W. Cook et al
USA/KY-KSPHL-100127/2021	EPI_ISL_983078	Gravity Diagnostics	Kentucky State Public Health Lab	Stephanie Lunn et al
USA/KY-KSPHL-100141/2021	EPI_ISL_983086	Gravity Diagnostics	Kentucky State Public Health Lab	Stephanie Lunn et al
USA/KY-KSPHL-100144/2021	EPI_ISL_983087	Gravity Diagnostics	Kentucky State Public Health Lab	Stephanie Lunn et al
USA/KY-KSPHL-100145/2021	EPI_ISL_983083	Gravity Diagnostics	Kentucky State Public Health Lab	Stephanie Lunn et al
USA/KY-KSPHL-100146/2021	EPI_ISL_983084	Gravity Diagnostics	Kentucky State Public Health Lab	Stephanie Lunn et al
USA/KY-KSPHL-100154/2021	EPI_ISL_983085	Kentucky State Public Health Lab	Kentucky State Public Health Lab	Stephanie Lunn et al
USA/KY-LACPHL-AF00572/2021	EPI_ISL_1197058	Flow Diagnostics Lab	Los Angeles County PHL	P. Hemarajata et al. et al
USA/LA-CDC-21610183/2021	EPI_ISL_1194399	Quest Diagnostics Incorporated	Centers for Disease Control and Prevention Division of Viral Diseases, Pathogen Discovery	Peter W. Cook et al
USA/LA-CDC-21873055/2021	EPI_ISL_1194464	Quest Diagnostics Incorporated	Centers for Disease Control and Prevention Division of Viral Diseases, Pathogen Discovery	Peter W. Cook et al
USA/LA-CDC-21874606/2021	EPI_ISL_1194467	Quest Diagnostics Incorporated	Centers for Disease Control and Prevention Division of Viral Diseases, Pathogen Discovery	Peter W. Cook et al
USA/LA-CDC-21990854/2021	EPI_ISL_1194480	Quest Diagnostics Incorporated	Centers for Disease Control and Prevention Division of Viral Diseases, Pathogen Discovery	Peter W. Cook et al
USA/LA-CDC-8628/2021	EPI_ISL_890235	Respiratory Viruses Branch, Centers for Disease Control and Prevention	Centers for Disease Control and Prevention	Tao et al
USA/LA-CDC-9MHO-8841/2021	EPI_ISL_913997	LA Office of Public Health Laboratories	Pathogen Discovery, Respiratory Viruses Branch, Division of Viral Diseases, Centers for Disease Control and Prevention	Ying Tao et al
USA/LA-CDC-9NLY-9131/2021	EPI_ISL_955293	TMC/Pathology	Pathogen Discovery, Respiratory Viruses Branch, Division of Viral Diseases, Centers for Disease Control and Prevention	Ying Tao et al
USA/LA-CDC-9NMN-9136/2021	EPI_ISL_955292	TMC/Pathology	Pathogen Discovery, Respiratory Viruses Branch, Division of Viral Diseases, Centers for Disease Control and Prevention	Ying Tao et al
USA/LA-CDC-9NMS-9137/2021	EPI_ISL_955290	TMC/Pathology	Pathogen Discovery, Respiratory Viruses Branch, Division of Viral Diseases, Centers for Disease Control and Prevention	Ying Tao et al
USA/LA-CDC-STM-000001606/2021	EPI_ISL_966548	Helix/Illumina	Respiratory Viruses Branch, Division of Viral Diseases, Centers for Disease Control and Prevention	Peter W. Cook et al
USA/LA-CDC-STM-000010469/2021	EPI_ISL_1194761	Helix/Illumina	Centers for Disease Control and Prevention Division of Viral Diseases, Pathogen Discovery	Peter W. Cook et al
USA/LA-CDC-STM-000011048/2021	EPI_ISL_1194770	Helix/Illumina	Centers for Disease Control and Prevention Division of Viral Diseases, Pathogen Discovery	Peter W. Cook et al
USA/MA-CDC-21995099/2021	EPI_ISL_1194470	Quest Diagnostics Incorporated	Centers for Disease Control and Prevention Division of Viral Diseases, Pathogen Discovery	Peter W. Cook et al
USA/MA-CDC-22023681/2021	EPI_ISL_1194575	Quest Diagnostics Incorporated	Centers for Disease Control and Prevention Division of Viral Diseases, Pathogen Discovery	Peter W. Cook et al
USA/MA-CDC-LC0016268/2021	EPI_ISL_1193358	Laboratory Corporation of America	Centers for Disease Control and Prevention Division of Viral Diseases, Pathogen Discovery	Peter W. Cook et al
USA/MA-CDC-STM-000009842/2021	EPI_ISL_1110650	Helix/Illumina	Respiratory Viruses Branch, Division of Viral Diseases, Centers for Disease Control and Prevention	Peter W. Cook et al
USA/MA-CDC-STM-000011059/2021	EPI_ISL_1194767	Helix/Illumina	Centers for Disease Control and Prevention Division of Viral Diseases, Pathogen Discovery	Peter W. Cook et al
USA/MA-CDC-STM-A100448/2021	EPI_ISL_850717	Helix / Illumina	Genomics and Discovery, Respiratory Viruses Branch, Division of Viral Diseases, Centers for Disease Control and Prevention	Peter W. Cook et al
USA/MA-MASPHL-01647/2021	EPI_ISL_913424	Massachusetts State Public Health Laboratory	Massachusetts State Public Health Laboratory	Andrew Lang et al
USA/MA-MASPHL-01796/2021	EPI_ISL_1009713	Massachusetts State Public Health Laboratory	Massachusetts State Public Health Laboratory	Andrew Lang et al
USA/MA-MASPHL-01807/2021	EPI_ISL_1009719	Massachusetts State Public Health Laboratory	Massachusetts State Public Health Laboratory	Andrew Lang et al
USA/MA-MASPHL-01826/2021	EPI_ISL_1009733	Massachusetts State Public Health Laboratory	Massachusetts State Public Health Laboratory	Andrew Lang et al
USA/MA-MASPHL-01833/2021	EPI_ISL_1009738	Massachusetts State Public Health Laboratory	Massachusetts State Public Health Laboratory	Andrew Lang et al
USA/MA-MASPHL-01848/2021	EPI_ISL_1009751	Massachusetts State Public Health Laboratory	Massachusetts State Public Health Laboratory	Andrew Lang et al
USA/MD-CDC-LC0010941/2021	EPI_ISL_1081279	Laboratory Corporation of America	Respiratory Viruses Branch, Division of Viral Diseases, Centers for Disease Control and Prevention	Peter W. Cook et al
USA/MD-HP01649/2021	EPI_ISL_911913	Johns Hopkins Hospital Department of Pathology	Johns Hopkins Hospital Department of Pathology	C. Paul Morris et al
USA/MD-HP02638/2021	EPI_ISL_1171778	Johns Hopkins Hospital Department of Pathology	Johns Hopkins Hospital Department of Pathology	C. Paul Morris et al
USA/MD-HP02714/2021	EPI_ISL_1171817	Johns Hopkins Hospital Department of Pathology	Johns Hopkins Hospital Department of Pathology	C. Paul Morris et al
USA/MD-HP02723/2021	EPI_ISL_1171823	Johns Hopkins Hospital Department of Pathology	Johns Hopkins Hospital Department of Pathology	C. Paul Morris et al
USA/MD-HP02725/2021	EPI_ISL_1171825	Johns Hopkins Hospital Department of Pathology	Johns Hopkins Hospital Department of Pathology	C. Paul Morris et al
USA/MD-HP02752/2021	EPI_ISL_1171839	Johns Hopkins Hospital Department of Pathology	Johns Hopkins Hospital Department of Pathology	C. Paul Morris et al
USA/MD-HP02767/2021	EPI_ISL_1171846	Johns Hopkins Hospital Department of Pathology	Johns Hopkins Hospital Department of Pathology	C. Paul Morris et al
USA/MD-IGS-012100304676A/2021	EPI_ISL_1196056	Maryland Genomics, Institute for Genome Sciences, University of Maryland School of Medicine	Maryland Genomics, Institute for Genome Sciences, University of Maryland School of Medicine	Tallon et al
USA/MD-MDH-0745/2021	EPI_ISL_931488	Maryland Public Health Laboratory (MD PHL)	Maryland Public Health Laboratory (MD PHL)	Maryland Department of Health Laboratories Administration et al
USA/MD-MDH-0751/2021	EPI_ISL_931493	Maryland Public Health Laboratory (MD PHL)	Maryland Public Health Laboratory (MD PHL)	Maryland Department of Health Laboratories Administration et al
USA/MD-MDH-0829/2021	EPI_ISL_955123	Maryland Public Health Laboratory	Maryland Public Health Laboratory	Maryland Department of Health Laboratories Administration et al
USA/MD-MDH-1040/2021	EPI_ISL_1081249	Maryland Public Health Laboratory	Maryland Public Health Laboratory	Maryland Department of Health Laboratories Administration et al
USA/MD-MDH-1085/2021	EPI_ISL_1121246	Maryland Public Health Laboratory	Maryland Public Health Laboratory	Maryland Department of Health Laboratories Administration et al
USA/MD-MDH-1132/2021	EPI_ISL_1167297	Maryland Public Health Laboratory	Maryland Public Health Laboratory	Maryland Department of Health Laboratories Administration et al
USA/MD-MDH-1168/2021	EPI_ISL_1167278	Maryland Public Health Laboratory	Maryland Public Health Laboratory	Maryland Department of Health Laboratories Administration et al
USA/MD-MDH-1214/2021	EPI_ISL_1181971	Maryland Public Health Laboratory	Maryland Public Health Laboratory	Maryland Department of Health Laboratories Administration et al
USA/MD-MDH-1219/2021	EPI_ISL_1181968	Maryland Public Health Laboratory	Maryland Public Health Laboratory	Maryland Department of Health Laboratories Administration et al
USA/ME-HETL-J1282/2021	EPI_ISL_966820	Maine HETL	Tewhey Lab, The Jackson Laboratory	Matluk et al
USA/ME-HETL-J1783/2021	EPI_ISL_1163652	Maine HETL	Tewhey Lab, The Jackson Laboratory	Matluk et al
USA/MI-CDC-2-3693663/2020	EPI_ISL_747113	Respiratory Viruses Branch, Centers for Disease Control and Prevention	Respiratory Viruses Branch, Centers for Disease Control and Prevention	Queen et al
USA/MI-CDC-2-3693684/2020	EPI_ISL_747116	Respiratory Viruses Branch, Centers for Disease Control and Prevention	Respiratory Viruses Branch, Centers for Disease Control and Prevention	Queen et al
USA/MI-CDC-2-3693689/2020	EPI_ISL_747112	Respiratory Viruses Branch, Centers for Disease Control and Prevention	Respiratory Viruses Branch, Centers for Disease Control and Prevention	Queen et al
USA/MI-CDC-2-3714068/2020	EPI_ISL_751569	MI - Michigan Department of Health and Human Services - Bureau of Laboratories	Genomics and Discovery, Respiratory Viruses Branch, Division of Viral Diseases, Centers for Disease Control and Prevention	Krista Queen et al
USA/MI-CDC-2-3768663/2020	EPI_ISL_903710	MI - Michigan Department of Health and Human Services - Bureau of Laboratories	Genomics and Discovery, Respiratory Viruses Branch, Division of Viral Diseases, Centers for Disease Control and Prevention	Krista Queen et al
USA/MI-MDHHS-SC2-0008/2020	EPI_ISL_529169	Michigan Department of Health and Human Services, Bureau of Laboratories	Michigan Department of Health and Human Services, Bureau of Laboratories	Blankenship et al
USA/MI-MDHHS-SC20003/2020	EPI_ISL_424990	Bureau of Laboratories, Michigan Department of Health and Human Services	Michigan Department of Health and Human Services	Blankenship HM et al
USA/MI-MDHHS-SC20004/2020	EPI_ISL_424982	Bureau of Laboratories, Michigan Department of Health and Human Services	Michigan Department of Health and Human Services	Blankenship HM et al
USA/MI-MDHHS-SC20006/2020	EPI_ISL_424984	Bureau of Laboratories, Michigan Department of Health and Human Services	Michigan Department of Health and Human Services	Blankenship HM et al
USA/MI-MDHHS-SC20010/2020	EPI_ISL_437097	Michigan Department of Health and Human Services, Bureau of Laboratories	Michigan Department of Health and Human Services, Bureau of Laboratories	Blankenship HM et al
USA/MI-MDHHS-SC20019/2020	EPI_ISL_437106	Michigan Department of Health and Human Services, Bureau of Laboratories	Michigan Department of Health and Human Services, Bureau of Laboratories	Blankenship HM et al
USA/MI-MDHHS-SC20022/2020	EPI_ISL_437109	Michigan Department of Health and Human Services, Bureau of Laboratories	Michigan Department of Health and Human Services, Bureau of Laboratories	Blankenship HM et al
USA/MI-MDHHS-SC20027/2020	EPI_ISL_437114	Michigan Department of Health and Human Services, Bureau of Laboratories	Michigan Department of Health and Human Services, Bureau of Laboratories	Blankenship HM et al
USA/MI-MDHHS-SC20028/2020	EPI_ISL_437115	Michigan Department of Health and Human Services, Bureau of Laboratories	Michigan Department of Health and Human Services, Bureau of Laboratories	Blankenship HM et al
USA/MI-MDHHS-SC20029/2020	EPI_ISL_437116	Michigan Department of Health and Human Services, Bureau of Laboratories	Michigan Department of Health and Human Services, Bureau of Laboratories	Blankenship HM et al
USA/MI-MDHHS-SC20030/2020	EPI_ISL_437117	Michigan Department of Health and Human Services, Bureau of Laboratories	Michigan Department of Health and Human Services, Bureau of Laboratories	Blankenship HM et al
USA/MI-MDHHS-SC20032/2020	EPI_ISL_437119	Michigan Department of Health and Human Services, Bureau of Laboratories	Michigan Department of Health and Human Services, Bureau of Laboratories	Blankenship HM et al
USA/MI-MDHHS-SC20034/2020	EPI_ISL_437121	Michigan Department of Health and Human Services, Bureau of Laboratories	Michigan Department of Health and Human Services, Bureau of Laboratories	Blankenship HM et al
USA/MI-MDHHS-SC20041/2020	EPI_ISL_437128	Michigan Department of Health and Human Services, Bureau of Laboratories	Michigan Department of Health and Human Services, Bureau of Laboratories	Blankenship HM et al
USA/MI-MDHHS-SC20043/2020	EPI_ISL_437130	Michigan Department of Health and Human Services, Bureau of Laboratories	Michigan Department of Health and Human Services, Bureau of Laboratories	Blankenship HM et al
USA/MI-MDHHS-SC20047/2020	EPI_ISL_437134	Michigan Department of Health and Human Services, Bureau of Laboratories	Michigan Department of Health and Human Services, Bureau of Laboratories	Blankenship HM et al
USA/MI-MDHHS-SC20051/2020	EPI_ISL_437138	Michigan Department of Health and Human Services, Bureau of Laboratories	Michigan Department of Health and Human Services, Bureau of Laboratories	Blankenship HM et al
USA/MI-MDHHS-SC20053/2020	EPI_ISL_437140	Michigan Department of Health and Human Services, Bureau of Laboratories	Michigan Department of Health and Human Services, Bureau of Laboratories	Blankenship HM et al
USA/MI-MDHHS-SC20055/2020	EPI_ISL_437142	Michigan Department of Health and Human Services, Bureau of Laboratories	Michigan Department of Health and Human Services, Bureau of Laboratories	Blankenship HM et al
USA/MI-MDHHS-SC20059/2020	EPI_ISL_437146	Michigan Department of Health and Human Services, Bureau of Laboratories	Michigan Department of Health and Human Services, Bureau of Laboratories	Blankenship HM et al
USA/MI-MDHHS-SC20060/2020	EPI_ISL_437147	Michigan Department of Health and Human Services, Bureau of Laboratories	Michigan Department of Health and Human Services, Bureau of Laboratories	Blankenship HM et al
USA/MI-MDHHS-SC20061/2020	EPI_ISL_437148	Michigan Department of Health and Human Services, Bureau of Laboratories	Michigan Department of Health and Human Services, Bureau of Laboratories	Blankenship HM et al
USA/MI-MDHHS-SC20063/2020	EPI_ISL_437150	Michigan Department of Health and Human Services, Bureau of Laboratories	Michigan Department of Health and Human Services, Bureau of Laboratories	Blankenship HM et al
USA/MI-MDHHS-SC20066/2020	EPI_ISL_437153	Michigan Department of Health and Human Services, Bureau of Laboratories	Michigan Department of Health and Human Services, Bureau of Laboratories	Blankenship HM et al
USA/MI-MDHHS-SC20070/2020	EPI_ISL_437157	Michigan Department of Health and Human Services, Bureau of Laboratories	Michigan Department of Health and Human Services, Bureau of Laboratories	Blankenship HM et al
USA/MI-MDHHS-SC20071/2020	EPI_ISL_437158	Michigan Department of Health and Human Services, Bureau of Laboratories	Michigan Department of Health and Human Services, Bureau of Laboratories	Blankenship HM et al
USA/MI-MDHHS-SC20074/2020	EPI_ISL_437161	Michigan Department of Health and Human Services, Bureau of Laboratories	Michigan Department of Health and Human Services, Bureau of Laboratories	Blankenship HM et al
USA/MI-MDHHS-SC20075/2020	EPI_ISL_437162	Michigan Department of Health and Human Services, Bureau of Laboratories	Michigan Department of Health and Human Services, Bureau of Laboratories	Blankenship HM et al
USA/MI-MDHHS-SC20076/2020	EPI_ISL_437163	Michigan Department of Health and Human Services, Bureau of Laboratories	Michigan Department of Health and Human Services, Bureau of Laboratories	Blankenship HM et al
USA/MI-MDHHS-SC20082/2020	EPI_ISL_437169	Michigan Department of Health and Human Services, Bureau of Laboratories	Michigan Department of Health and Human Services, Bureau of Laboratories	Blankenship HM et al
USA/MI-MDHHS-SC20085/2020	EPI_ISL_437172	Michigan Department of Health and Human Services, Bureau of Laboratories	Michigan Department of Health and Human Services, Bureau of Laboratories	Blankenship HM et al
USA/MI-MDHHS-SC20090/2020	EPI_ISL_437177	Michigan Department of Health and Human Services, Bureau of Laboratories	Michigan Department of Health and Human Services, Bureau of Laboratories	Blankenship HM et al
USA/MI-MDHHS-SC20091/2020	EPI_ISL_437178	Michigan Department of Health and Human Services, Bureau of Laboratories	Michigan Department of Health and Human Services, Bureau of Laboratories	Blankenship HM et al
USA/MI-MDHHS-SC20097/2020	EPI_ISL_437184	Michigan Department of Health and Human Services, Bureau of Laboratories	Michigan Department of Health and Human Services, Bureau of Laboratories	Blankenship HM et al
USA/MI-MDHHS-SC20101/2020	EPI_ISL_436861	Michigan Department of Health and Human Services, Bureau of Laboratories	Michigan Department of Health and Human Services, Bureau of Laboratories	Blankenship HM et al
USA/MI-MDHHS-SC20107/2020	EPI_ISL_436831	Michigan Department of Health and Human Services, Bureau of Laboratories	Michigan Department of Health and Human Services, Bureau of Laboratories	Blankenship HM et al
USA/MI-MDHHS-SC20112/2020	EPI_ISL_436828	Michigan Department of Health and Human Services, Bureau of Laboratories	Michigan Department of Health and Human Services, Bureau of Laboratories	Blankenship HM et al
USA/MI-MDHHS-SC20114/2020	EPI_ISL_436866	Michigan Department of Health and Human Services, Bureau of Laboratories	Michigan Department of Health and Human Services, Bureau of Laboratories	Blankenship HM et al
USA/MI-MDHHS-SC20125/2020	EPI_ISL_436872	Michigan Department of Health and Human Services, Bureau of Laboratories	Michigan Department of Health and Human Services, Bureau of Laboratories	Blankenship HM et al
USA/MI-MDHHS-SC20132/2020	EPI_ISL_436833	Michigan Department of Health and Human Services, Bureau of Laboratories	Michigan Department of Health and Human Services, Bureau of Laboratories	Blankenship HM et al
USA/MI-MDHHS-SC20134/2020	EPI_ISL_436852	Michigan Department of Health and Human Services, Bureau of Laboratories	Michigan Department of Health and Human Services, Bureau of Laboratories	Blankenship HM et al
USA/MI-MDHHS-SC20136/2020	EPI_ISL_436812	Michigan Department of Health and Human Services, Bureau of Laboratories	Michigan Department of Health and Human Services, Bureau of Laboratories	Blankenship HM et al
USA/MI-MDHHS-SC20143/2020	EPI_ISL_436817	Michigan Department of Health and Human Services, Bureau of Laboratories	Michigan Department of Health and Human Services, Bureau of Laboratories	Blankenship HM et al
USA/MI-MDHHS-SC20148/2020	EPI_ISL_436856	Michigan Department of Health and Human Services, Bureau of Laboratories	Michigan Department of Health and Human Services, Bureau of Laboratories	Blankenship HM et al
USA/MI-MDHHS-SC20150/2020	EPI_ISL_436813	Michigan Department of Health and Human Services, Bureau of Laboratories	Michigan Department of Health and Human Services, Bureau of Laboratories	Blankenship HM et al
USA/MI-MDHHS-SC20152/2020	EPI_ISL_436842	Michigan Department of Health and Human Services, Bureau of Laboratories	Michigan Department of Health and Human Services, Bureau of Laboratories	Blankenship HM et al
USA/MI-MDHHS-SC20156/2020	EPI_ISL_436825	Michigan Department of Health and Human Services, Bureau of Laboratories	Michigan Department of Health and Human Services, Bureau of Laboratories	Blankenship HM et al
USA/MI-MDHHS-SC20160/2020	EPI_ISL_436834	Michigan Department of Health and Human Services, Bureau of Laboratories	Michigan Department of Health and Human Services, Bureau of Laboratories	Blankenship HM et al
USA/MI-MDHHS-SC20171/2020	EPI_ISL_436827	Michigan Department of Health and Human Services, Bureau of Laboratories	Michigan Department of Health and Human Services, Bureau of Laboratories	Blankenship HM et al
USA/MI-MDHHS-SC20174/2020	EPI_ISL_436864	Michigan Department of Health and Human Services, Bureau of Laboratories	Michigan Department of Health and Human Services, Bureau of Laboratories	Blankenship HM et al
USA/MI-MDHHS-SC20176/2020	EPI_ISL_436816	Michigan Department of Health and Human Services, Bureau of Laboratories	Michigan Department of Health and Human Services, Bureau of Laboratories	Blankenship HM et al
USA/MI-MDHHS-SC20184/2020	EPI_ISL_436890	Michigan Department of Health and Human Services, Bureau of Laboratories	Michigan Department of Health and Human Services, Bureau of Laboratories	Blankenship HM et al
USA/MI-MDHHS-SC20187/2020	EPI_ISL_436835	Michigan Department of Health and Human Services, Bureau of Laboratories	Michigan Department of Health and Human Services, Bureau of Laboratories	Blankenship HM et al
USA/MI-MDHHS-SC20193/2020	EPI_ISL_447164	Michigan Department of Health and Human Services, Bureau of Laboratories	Michigan Department of Health and Human Services, Bureau of Laboratories	Blankenship HM et al
USA/MI-MDHHS-SC20196/2020	EPI_ISL_447167	Michigan Department of Health and Human Services, Bureau of Laboratories	Michigan Department of Health and Human Services, Bureau of Laboratories	Blankenship HM et al
USA/MI-MDHHS-SC20206/2020	EPI_ISL_447177	Michigan Department of Health and Human Services, Bureau of Laboratories	Michigan Department of Health and Human Services, Bureau of Laboratories	Blankenship HM et al
USA/MI-MDHHS-SC20211/2020	EPI_ISL_447182	Michigan Department of Health and Human Services, Bureau of Laboratories	Michigan Department of Health and Human Services, Bureau of Laboratories	Blankenship HM et al
USA/MI-MDHHS-SC20213/2020	EPI_ISL_447184	Michigan Department of Health and Human Services, Bureau of Laboratories	Michigan Department of Health and Human Services, Bureau of Laboratories	Blankenship HM et al
USA/MI-MDHHS-SC20216/2020	EPI_ISL_447187	Michigan Department of Health and Human Services, Bureau of Laboratories	Michigan Department of Health and Human Services, Bureau of Laboratories	Blankenship HM et al
USA/MI-MDHHS-SC20218/2020	EPI_ISL_447188	Michigan Department of Health and Human Services, Bureau of Laboratories	Michigan Department of Health and Human Services, Bureau of Laboratories	Blankenship HM et al
USA/MI-MDHHS-SC20220/2020	EPI_ISL_447190	Michigan Department of Health and Human Services, Bureau of Laboratories	Michigan Department of Health and Human Services, Bureau of Laboratories	Blankenship HM et al
USA/MI-MDHHS-SC20226/2020	EPI_ISL_447196	Michigan Department of Health and Human Services, Bureau of Laboratories	Michigan Department of Health and Human Services, Bureau of Laboratories	Blankenship HM et al
USA/MI-MDHHS-SC20227/2020	EPI_ISL_447197	Michigan Department of Health and Human Services, Bureau of Laboratories	Michigan Department of Health and Human Services, Bureau of Laboratories	Blankenship HM et al
USA/MI-MDHHS-SC20232/2020	EPI_ISL_447202	Michigan Department of Health and Human Services, Bureau of Laboratories	Michigan Department of Health and Human Services, Bureau of Laboratories	Blankenship HM et al
USA/MI-MDHHS-SC20237/2020	EPI_ISL_447207	Michigan Department of Health and Human Services, Bureau of Laboratories	Michigan Department of Health and Human Services, Bureau of Laboratories	Blankenship HM et al
USA/MI-MDHHS-SC20238/2020	EPI_ISL_447208	Michigan Department of Health and Human Services, Bureau of Laboratories	Michigan Department of Health and Human Services, Bureau of Laboratories	Blankenship HM et al
USA/MI-MDHHS-SC20239/2020	EPI_ISL_447209	Michigan Department of Health and Human Services, Bureau of Laboratories	Michigan Department of Health and Human Services, Bureau of Laboratories	Blankenship HM et al
USA/MI-MDHHS-SC20242/2020	EPI_ISL_447212	Michigan Department of Health and Human Services, Bureau of Laboratories	Michigan Department of Health and Human Services, Bureau of Laboratories	Blankenship HM et al
USA/MI-MDHHS-SC20250/2020	EPI_ISL_447220	Michigan Department of Health and Human Services, Bureau of Laboratories	Michigan Department of Health and Human Services, Bureau of Laboratories	Blankenship HM et al
USA/MI-MDHHS-SC20264/2020	EPI_ISL_447063	Michigan Department of Health and Human Services, Bureau of Laboratories	Michigan Department of Health and Human Services, Bureau of Laboratories	Blankenship HM et al
USA/MI-MDHHS-SC20265/2020	EPI_ISL_452262	Michigan Department of Health and Human Services, Bureau of Laboratories	Michigan Department of Health and Human Services, Bureau of Laboratories	Blankenship HM et al
USA/MI-MDHHS-SC20267/2020	EPI_ISL_447065	Michigan Department of Health and Human Services, Bureau of Laboratories	Michigan Department of Health and Human Services, Bureau of Laboratories	Blankenship HM et al
USA/MI-MDHHS-SC20277/2020	EPI_ISL_447075	Michigan Department of Health and Human Services, Bureau of Laboratories	Michigan Department of Health and Human Services, Bureau of Laboratories	Blankenship HM et al
USA/MI-MDHHS-SC20278/2020	EPI_ISL_447076	Michigan Department of Health and Human Services, Bureau of Laboratories	Michigan Department of Health and Human Services, Bureau of Laboratories	Blankenship HM et al
USA/MI-MDHHS-SC20279/2020	EPI_ISL_447077	Michigan Department of Health and Human Services, Bureau of Laboratories	Michigan Department of Health and Human Services, Bureau of Laboratories	Blankenship HM et al
USA/MI-MDHHS-SC20281/2020	EPI_ISL_447079	Michigan Department of Health and Human Services, Bureau of Laboratories	Michigan Department of Health and Human Services, Bureau of Laboratories	Blankenship HM et al
USA/MI-MDHHS-SC20283/2020	EPI_ISL_447081	Michigan Department of Health and Human Services, Bureau of Laboratories	Michigan Department of Health and Human Services, Bureau of Laboratories	Blankenship HM et al
USA/MI-MDHHS-SC20284/2020	EPI_ISL_447082	Michigan Department of Health and Human Services, Bureau of Laboratories	Michigan Department of Health and Human Services, Bureau of Laboratories	Blankenship HM et al
USA/MI-MDHHS-SC20285/2020	EPI_ISL_447083	Michigan Department of Health and Human Services, Bureau of Laboratories	Michigan Department of Health and Human Services, Bureau of Laboratories	Blankenship HM et al
USA/MI-MDHHS-SC20286/2020	EPI_ISL_447084	Michigan Department of Health and Human Services, Bureau of Laboratories	Michigan Department of Health and Human Services, Bureau of Laboratories	Blankenship HM et al
USA/MI-MDHHS-SC20296/2020	EPI_ISL_447093	Michigan Department of Health and Human Services, Bureau of Laboratories	Michigan Department of Health and Human Services, Bureau of Laboratories	Blankenship HM et al
USA/MI-MDHHS-SC20302/2020	EPI_ISL_447099	Michigan Department of Health and Human Services, Bureau of Laboratories	Michigan Department of Health and Human Services, Bureau of Laboratories	Blankenship HM et al
USA/MI-MDHHS-SC20304/2020	EPI_ISL_447101	Michigan Department of Health and Human Services, Bureau of Laboratories	Michigan Department of Health and Human Services, Bureau of Laboratories	Blankenship HM et al
USA/MI-MDHHS-SC20305/2020	EPI_ISL_447102	Michigan Department of Health and Human Services, Bureau of Laboratories	Michigan Department of Health and Human Services, Bureau of Laboratories	Blankenship HM et al
USA/MI-MDHHS-SC20306/2020	EPI_ISL_447103	Michigan Department of Health and Human Services, Bureau of Laboratories	Michigan Department of Health and Human Services, Bureau of Laboratories	Blankenship HM et al
USA/MI-MDHHS-SC20312/2020	EPI_ISL_447109	Michigan Department of Health and Human Services, Bureau of Laboratories	Michigan Department of Health and Human Services, Bureau of Laboratories	Blankenship HM et al
USA/MI-MDHHS-SC20313/2020	EPI_ISL_447110	Michigan Department of Health and Human Services, Bureau of Laboratories	Michigan Department of Health and Human Services, Bureau of Laboratories	Blankenship HM et al
USA/MI-MDHHS-SC20314/2020	EPI_ISL_447111	Michigan Department of Health and Human Services, Bureau of Laboratories	Michigan Department of Health and Human Services, Bureau of Laboratories	Blankenship HM et al
USA/MI-MDHHS-SC20315/2020	EPI_ISL_447112	Michigan Department of Health and Human Services, Bureau of Laboratories	Michigan Department of Health and Human Services, Bureau of Laboratories	Blankenship HM et al
USA/MI-MDHHS-SC20318/2020	EPI_ISL_447115	Michigan Department of Health and Human Services, Bureau of Laboratories	Michigan Department of Health and Human Services, Bureau of Laboratories	Blankenship HM et al
USA/MI-MDHHS-SC20322/2020	EPI_ISL_450601	Michigan Department of Health and Human Services, Bureau of Laboratories	Michigan Department of Health and Human Services, Bureau of Laboratories	Blankenship HM et al
USA/MI-MDHHS-SC20323/2020	EPI_ISL_450602	Michigan Department of Health and Human Services, Bureau of Laboratories	Michigan Department of Health and Human Services, Bureau of Laboratories	Blankenship HM et al
USA/MI-MDHHS-SC20330/2020	EPI_ISL_450609	Michigan Department of Health and Human Services, Bureau of Laboratories	Michigan Department of Health and Human Services, Bureau of Laboratories	Blankenship HM et al
USA/MI-MDHHS-SC20331/2020	EPI_ISL_450610	Michigan Department of Health and Human Services, Bureau of Laboratories	Michigan Department of Health and Human Services, Bureau of Laboratories	Blankenship HM et al
USA/MI-MDHHS-SC20333/2020	EPI_ISL_450612	Michigan Department of Health and Human Services, Bureau of Laboratories	Michigan Department of Health and Human Services, Bureau of Laboratories	Blankenship HM et al
USA/MI-MDHHS-SC20337/2020	EPI_ISL_450616	Michigan Department of Health and Human Services, Bureau of Laboratories	Michigan Department of Health and Human Services, Bureau of Laboratories	Blankenship HM et al
USA/MI-MDHHS-SC20338/2020	EPI_ISL_450617	Michigan Department of Health and Human Services, Bureau of Laboratories	Michigan Department of Health and Human Services, Bureau of Laboratories	Blankenship HM et al
USA/MI-MDHHS-SC20346/2020	EPI_ISL_450625	Michigan Department of Health and Human Services, Bureau of Laboratories	Michigan Department of Health and Human Services, Bureau of Laboratories	Blankenship HM et al
USA/MI-MDHHS-SC20348/2020	EPI_ISL_450627	Michigan Department of Health and Human Services, Bureau of Laboratories	Michigan Department of Health and Human Services, Bureau of Laboratories	Blankenship HM et al
USA/MI-MDHHS-SC20353/2020	EPI_ISL_450632	Michigan Department of Health and Human Services, Bureau of Laboratories	Michigan Department of Health and Human Services, Bureau of Laboratories	Blankenship HM et al
USA/MI-MDHHS-SC20355/2020	EPI_ISL_450634	Michigan Department of Health and Human Services, Bureau of Laboratories	Michigan Department of Health and Human Services, Bureau of Laboratories	Blankenship HM et al
USA/MI-MDHHS-SC20358/2020	EPI_ISL_450637	Michigan Department of Health and Human Services, Bureau of Laboratories	Michigan Department of Health and Human Services, Bureau of Laboratories	Blankenship HM et al
USA/MI-MDHHS-SC20361/2020	EPI_ISL_450572	Michigan Department of Health and Human Services, Bureau of Laboratories	Michigan Department of Health and Human Services, Bureau of Laboratories	Blankenship HM et al
USA/MI-MDHHS-SC20363/2020	EPI_ISL_450574	Michigan Department of Health and Human Services, Bureau of Laboratories	Michigan Department of Health and Human Services, Bureau of Laboratories	Blankenship HM et al
USA/MI-MDHHS-SC20367/2020	EPI_ISL_450578	Michigan Department of Health and Human Services, Bureau of Laboratories	Michigan Department of Health and Human Services, Bureau of Laboratories	Blankenship HM et al
USA/MI-MDHHS-SC20373/2020	EPI_ISL_450583	Michigan Department of Health and Human Services, Bureau of Laboratories	Michigan Department of Health and Human Services, Bureau of Laboratories	Blankenship HM et al
USA/MI-MDHHS-SC20376/2020	EPI_ISL_450587	Michigan Department of Health and Human Services, Bureau of Laboratories	Michigan Department of Health and Human Services, Bureau of Laboratories	Blankenship HM et al
USA/MI-MDHHS-SC20378/2020	EPI_ISL_450589	Michigan Department of Health and Human Services, Bureau of Laboratories	Michigan Department of Health and Human Services, Bureau of Laboratories	Blankenship HM et al
USA/MI-MDHHS-SC20381/2020	EPI_ISL_450592	Michigan Department of Health and Human Services, Bureau of Laboratories	Michigan Department of Health and Human Services, Bureau of Laboratories	Blankenship HM et al
USA/MI-MDHHS-SC20382/2020	EPI_ISL_450593	Michigan Department of Health and Human Services, Bureau of Laboratories	Michigan Department of Health and Human Services, Bureau of Laboratories	Blankenship HM et al
USA/MI-MDHHS-SC20390/2020	EPI_ISL_452264	Michigan Department of Health and Human Services, Bureau of Laboratories	Michigan Department of Health and Human Services, Bureau of Laboratories	Blankenship HM et al
USA/MI-MDHHS-SC20392/2020	EPI_ISL_452266	Michigan Department of Health and Human Services, Bureau of Laboratories	Michigan Department of Health and Human Services, Bureau of Laboratories	Blankenship HM et al
USA/MI-MDHHS-SC20397/2020	EPI_ISL_452271	Michigan Department of Health and Human Services, Bureau of Laboratories	Michigan Department of Health and Human Services, Bureau of Laboratories	Blankenship HM et al
USA/MI-MDHHS-SC20401/2020	EPI_ISL_452275	Michigan Department of Health and Human Services, Bureau of Laboratories	Michigan Department of Health and Human Services, Bureau of Laboratories	Blankenship HM et al
USA/MI-MDHHS-SC20405/2020	EPI_ISL_452279	Michigan Department of Health and Human Services, Bureau of Laboratories	Michigan Department of Health and Human Services, Bureau of Laboratories	Blankenship HM et al
USA/MI-MDHHS-SC20407/2020	EPI_ISL_452281	Michigan Department of Health and Human Services, Bureau of Laboratories	Michigan Department of Health and Human Services, Bureau of Laboratories	Blankenship HM et al
USA/MI-MDHHS-SC20410/2020	EPI_ISL_452284	Michigan Department of Health and Human Services, Bureau of Laboratories	Michigan Department of Health and Human Services, Bureau of Laboratories	Blankenship HM et al
USA/MI-MDHHS-SC20415/2020	EPI_ISL_452289	Michigan Department of Health and Human Services, Bureau of Laboratories	Michigan Department of Health and Human Services, Bureau of Laboratories	Blankenship HM et al
USA/MI-MDHHS-SC20420/2020	EPI_ISL_452294	Michigan Department of Health and Human Services, Bureau of Laboratories	Michigan Department of Health and Human Services, Bureau of Laboratories	Blankenship HM et al
USA/MI-MDHHS-SC20437/2020	EPI_ISL_452311	Michigan Department of Health and Human Services, Bureau of Laboratories	Michigan Department of Health and Human Services, Bureau of Laboratories	Blankenship HM et al
USA/MI-MDHHS-SC20440/2020	EPI_ISL_452314	Michigan Department of Health and Human Services, Bureau of Laboratories	Michigan Department of Health and Human Services, Bureau of Laboratories	Blankenship HM et al
USA/MI-MDHHS-SC20441/2020	EPI_ISL_452315	Michigan Department of Health and Human Services, Bureau of Laboratories	Michigan Department of Health and Human Services, Bureau of Laboratories	Blankenship HM et al
USA/MI-MDHHS-SC20449/2020	EPI_ISL_452323	Michigan Department of Health and Human Services, Bureau of Laboratories	Michigan Department of Health and Human Services, Bureau of Laboratories	Blankenship HM et al
USA/MI-MDHHS-SC20452/2020	EPI_ISL_452326	Michigan Department of Health and Human Services, Bureau of Laboratories	Michigan Department of Health and Human Services, Bureau of Laboratories	Blankenship HM et al
USA/MI-MDHHS-SC20453/2020	EPI_ISL_459992	Michigan Department of Health and Human Services, Bureau of Laboratories	Michigan Department of Health and Human Services, Bureau of Laboratories	Blankenship HM et al
USA/MI-MDHHS-SC20455/2020	EPI_ISL_459994	Michigan Department of Health and Human Services, Bureau of Laboratories	Michigan Department of Health and Human Services, Bureau of Laboratories	Blankenship HM et al
USA/MI-MDHHS-SC20457/2020	EPI_ISL_459996	Michigan Department of Health and Human Services, Bureau of Laboratories	Michigan Department of Health and Human Services, Bureau of Laboratories	Blankenship HM et al
USA/MI-MDHHS-SC20458/2020	EPI_ISL_459997	Michigan Department of Health and Human Services, Bureau of Laboratories	Michigan Department of Health and Human Services, Bureau of Laboratories	Blankenship HM et al
USA/MI-MDHHS-SC20461/2020	EPI_ISL_460000	Michigan Department of Health and Human Services, Bureau of Laboratories	Michigan Department of Health and Human Services, Bureau of Laboratories	Blankenship HM et al
USA/MI-MDHHS-SC20468/2020	EPI_ISL_460007	Michigan Department of Health and Human Services, Bureau of Laboratories	Michigan Department of Health and Human Services, Bureau of Laboratories	Blankenship HM et al
USA/MI-MDHHS-SC20471/2020	EPI_ISL_460010	Michigan Department of Health and Human Services, Bureau of Laboratories	Michigan Department of Health and Human Services, Bureau of Laboratories	Blankenship HM et al
USA/MI-MDHHS-SC20473/2020	EPI_ISL_460012	Michigan Department of Health and Human Services, Bureau of Laboratories	Michigan Department of Health and Human Services, Bureau of Laboratories	Blankenship HM et al
USA/MI-MDHHS-SC20476/2020	EPI_ISL_460015	Michigan Department of Health and Human Services, Bureau of Laboratories	Michigan Department of Health and Human Services, Bureau of Laboratories	Blankenship HM et al
USA/MI-MDHHS-SC20477/2020	EPI_ISL_460016	Michigan Department of Health and Human Services, Bureau of Laboratories	Michigan Department of Health and Human Services, Bureau of Laboratories	Blankenship HM et al
USA/MI-MDHHS-SC20481/2020	EPI_ISL_460020	Michigan Department of Health and Human Services, Bureau of Laboratories	Michigan Department of Health and Human Services, Bureau of Laboratories	Blankenship HM et al
USA/MI-MDHHS-SC20485/2020	EPI_ISL_460024	Michigan Department of Health and Human Services, Bureau of Laboratories	Michigan Department of Health and Human Services, Bureau of Laboratories	Blankenship HM et al
USA/MI-MDHHS-SC20486/2020	EPI_ISL_460025	Michigan Department of Health and Human Services, Bureau of Laboratories	Michigan Department of Health and Human Services, Bureau of Laboratories	Blankenship HM et al
USA/MI-MDHHS-SC20488/2020	EPI_ISL_460027	Michigan Department of Health and Human Services, Bureau of Laboratories	Michigan Department of Health and Human Services, Bureau of Laboratories	Blankenship HM et al
USA/MI-MDHHS-SC20495/2020	EPI_ISL_460033	Michigan Department of Health and Human Services, Bureau of Laboratories	Michigan Department of Health and Human Services, Bureau of Laboratories	Blankenship HM et al
USA/MI-MDHHS-SC20496/2020	EPI_ISL_460034	Michigan Department of Health and Human Services, Bureau of Laboratories	Michigan Department of Health and Human Services, Bureau of Laboratories	Blankenship HM et al
USA/MI-MDHHS-SC20497/2020	EPI_ISL_460035	Michigan Department of Health and Human Services, Bureau of Laboratories	Michigan Department of Health and Human Services, Bureau of Laboratories	Blankenship HM et al
USA/MI-MDHHS-SC20502/2020	EPI_ISL_460040	Michigan Department of Health and Human Services, Bureau of Laboratories	Michigan Department of Health and Human Services, Bureau of Laboratories	Blankenship HM et al
USA/MI-MDHHS-SC20506/2020	EPI_ISL_460554	Michigan Department of Health and Human Services, Bureau of Laboratories	Michigan Department of Health and Human Services, Bureau of Laboratories	Blankenship HM et al
USA/MI-MDHHS-SC20507/2020	EPI_ISL_460555	Michigan Department of Health and Human Services, Bureau of Laboratories	Michigan Department of Health and Human Services, Bureau of Laboratories	Blankenship HM et al
USA/MI-MDHHS-SC20510/2020	EPI_ISL_460558	Michigan Department of Health and Human Services, Bureau of Laboratories	Michigan Department of Health and Human Services, Bureau of Laboratories	Blankenship HM et al
USA/MI-MDHHS-SC20511/2020	EPI_ISL_460559	Michigan Department of Health and Human Services, Bureau of Laboratories	Michigan Department of Health and Human Services, Bureau of Laboratories	Blankenship HM et al
USA/MI-MDHHS-SC20514/2020	EPI_ISL_460562	Michigan Department of Health and Human Services, Bureau of Laboratories	Michigan Department of Health and Human Services, Bureau of Laboratories	Blankenship HM et al
USA/MI-MDHHS-SC20516/2020	EPI_ISL_460564	Michigan Department of Health and Human Services, Bureau of Laboratories	Michigan Department of Health and Human Services, Bureau of Laboratories	Blankenship HM et al
USA/MI-MDHHS-SC20522/2020	EPI_ISL_460570	Michigan Department of Health and Human Services, Bureau of Laboratories	Michigan Department of Health and Human Services, Bureau of Laboratories	Blankenship HM et al
USA/MI-MDHHS-SC20523/2020	EPI_ISL_460571	Michigan Department of Health and Human Services, Bureau of Laboratories	Michigan Department of Health and Human Services, Bureau of Laboratories	Blankenship HM et al
USA/MI-MDHHS-SC20526/2020	EPI_ISL_460574	Michigan Department of Health and Human Services, Bureau of Laboratories	Michigan Department of Health and Human Services, Bureau of Laboratories	Blankenship HM et al
USA/MI-MDHHS-SC20529/2020	EPI_ISL_460577	Michigan Department of Health and Human Services, Bureau of Laboratories	Michigan Department of Health and Human Services, Bureau of Laboratories	Blankenship HM et al
USA/MI-MDHHS-SC20531/2020	EPI_ISL_460579	Michigan Department of Health and Human Services, Bureau of Laboratories	Michigan Department of Health and Human Services, Bureau of Laboratories	Blankenship HM et al
USA/MI-MDHHS-SC20533/2020	EPI_ISL_460581	Michigan Department of Health and Human Services, Bureau of Laboratories	Michigan Department of Health and Human Services, Bureau of Laboratories	Blankenship HM et al
USA/MI-MDHHS-SC20535/2020	EPI_ISL_460583	Michigan Department of Health and Human Services, Bureau of Laboratories	Michigan Department of Health and Human Services, Bureau of Laboratories	Blankenship HM et al
USA/MI-MDHHS-SC20536/2020	EPI_ISL_460584	Michigan Department of Health and Human Services, Bureau of Laboratories	Michigan Department of Health and Human Services, Bureau of Laboratories	Blankenship HM et al
USA/MI-MDHHS-SC20540/2020	EPI_ISL_460588	Michigan Department of Health and Human Services, Bureau of Laboratories	Michigan Department of Health and Human Services, Bureau of Laboratories	Blankenship HM et al
USA/MI-MDHHS-SC20547/2020	EPI_ISL_460595	Michigan Department of Health and Human Services, Bureau of Laboratories	Michigan Department of Health and Human Services, Bureau of Laboratories	Blankenship HM et al
USA/MI-MDHHS-SC20548/2020	EPI_ISL_460596	Michigan Department of Health and Human Services, Bureau of Laboratories	Michigan Department of Health and Human Services, Bureau of Laboratories	Blankenship HM et al
USA/MI-MDHHS-SC20550/2020	EPI_ISL_460598	Michigan Department of Health and Human Services, Bureau of Laboratories	Michigan Department of Health and Human Services, Bureau of Laboratories	Blankenship HM et al
USA/MI-MDHHS-SC20553/2020	EPI_ISL_460601	Michigan Department of Health and Human Services, Bureau of Laboratories	Michigan Department of Health and Human Services, Bureau of Laboratories	Blankenship HM et al
USA/MI-MDHHS-SC20556/2020	EPI_ISL_462638	Michigan Department of Health and Human Services, Bureau of Laboratories	Michigan Department of Health and Human Services, Bureau of Laboratories	Blankenship HM et al
USA/MI-MDHHS-SC20561/2020	EPI_ISL_462643	Michigan Department of Health and Human Services, Bureau of Laboratories	Michigan Department of Health and Human Services, Bureau of Laboratories	Blankenship HM et al
USA/MI-MDHHS-SC20563/2020	EPI_ISL_462645	Michigan Department of Health and Human Services, Bureau of Laboratories	Michigan Department of Health and Human Services, Bureau of Laboratories	Blankenship HM et al
USA/MI-MDHHS-SC20564/2020	EPI_ISL_462646	Michigan Department of Health and Human Services, Bureau of Laboratories	Michigan Department of Health and Human Services, Bureau of Laboratories	Blankenship HM et al
USA/MI-MDHHS-SC20567/2020	EPI_ISL_462649	Michigan Department of Health and Human Services, Bureau of Laboratories	Michigan Department of Health and Human Services, Bureau of Laboratories	Blankenship HM et al
USA/MI-MDHHS-SC20568/2020	EPI_ISL_462650	Michigan Department of Health and Human Services, Bureau of Laboratories	Michigan Department of Health and Human Services, Bureau of Laboratories	Blankenship HM et al
USA/MI-MDHHS-SC20570/2020	EPI_ISL_462652	Michigan Department of Health and Human Services, Bureau of Laboratories	Michigan Department of Health and Human Services, Bureau of Laboratories	Blankenship HM et al
USA/MI-MDHHS-SC20571/2020	EPI_ISL_462653	Michigan Department of Health and Human Services, Bureau of Laboratories	Michigan Department of Health and Human Services, Bureau of Laboratories	Blankenship HM et al
USA/MI-MDHHS-SC20572/2020	EPI_ISL_462654	Michigan Department of Health and Human Services, Bureau of Laboratories	Michigan Department of Health and Human Services, Bureau of Laboratories	Blankenship HM et al
USA/MI-MDHHS-SC20573/2020	EPI_ISL_462655	Michigan Department of Health and Human Services, Bureau of Laboratories	Michigan Department of Health and Human Services, Bureau of Laboratories	Blankenship HM et al
USA/MI-MDHHS-SC20577/2020	EPI_ISL_462659	Michigan Department of Health and Human Services, Bureau of Laboratories	Michigan Department of Health and Human Services, Bureau of Laboratories	Blankenship HM et al
USA/MI-MDHHS-SC20578/2020	EPI_ISL_462660	Michigan Department of Health and Human Services, Bureau of Laboratories	Michigan Department of Health and Human Services, Bureau of Laboratories	Blankenship HM et al
USA/MI-MDHHS-SC20580/2020	EPI_ISL_462662	Michigan Department of Health and Human Services, Bureau of Laboratories	Michigan Department of Health and Human Services, Bureau of Laboratories	Blankenship HM et al
USA/MI-MDHHS-SC20584/2020	EPI_ISL_462666	Michigan Department of Health and Human Services, Bureau of Laboratories	Michigan Department of Health and Human Services, Bureau of Laboratories	Blankenship HM et al
USA/MI-MDHHS-SC20585/2020	EPI_ISL_462667	Michigan Department of Health and Human Services, Bureau of Laboratories	Michigan Department of Health and Human Services, Bureau of Laboratories	Blankenship HM et al
USA/MI-MDHHS-SC20586/2020	EPI_ISL_462668	Michigan Department of Health and Human Services, Bureau of Laboratories	Michigan Department of Health and Human Services, Bureau of Laboratories	Blankenship HM et al
USA/MI-MDHHS-SC20591/2020	EPI_ISL_462673	Michigan Department of Health and Human Services, Bureau of Laboratories	Michigan Department of Health and Human Services, Bureau of Laboratories	Blankenship HM et al
USA/MI-MDHHS-SC20592/2020	EPI_ISL_462674	Michigan Department of Health and Human Services, Bureau of Laboratories	Michigan Department of Health and Human Services, Bureau of Laboratories	Blankenship HM et al
USA/MI-MDHHS-SC20595/2020	EPI_ISL_462677	Michigan Department of Health and Human Services, Bureau of Laboratories	Michigan Department of Health and Human Services, Bureau of Laboratories	Blankenship HM et al
USA/MI-MDHHS-SC20599/2020	EPI_ISL_462681	Michigan Department of Health and Human Services, Bureau of Laboratories	Michigan Department of Health and Human Services, Bureau of Laboratories	Blankenship HM et al
USA/MI-MDHHS-SC20606/2020	EPI_ISL_462688	Michigan Department of Health and Human Services, Bureau of Laboratories	Michigan Department of Health and Human Services, Bureau of Laboratories	Blankenship HM et al
USA/MI-MDHHS-SC20609/2020	EPI_ISL_462691	Michigan Department of Health and Human Services, Bureau of Laboratories	Michigan Department of Health and Human Services, Bureau of Laboratories	Blankenship HM et al
USA/MI-MDHHS-SC20610/2020	EPI_ISL_462692	Michigan Department of Health and Human Services, Bureau of Laboratories	Michigan Department of Health and Human Services, Bureau of Laboratories	Blankenship HM et al
USA/MI-MDHHS-SC20612/2020	EPI_ISL_462694	Michigan Department of Health and Human Services, Bureau of Laboratories	Michigan Department of Health and Human Services, Bureau of Laboratories	Blankenship HM et al
USA/MI-MDHHS-SC20614/2020	EPI_ISL_462696	Michigan Department of Health and Human Services, Bureau of Laboratories	Michigan Department of Health and Human Services, Bureau of Laboratories	Blankenship HM et al
USA/MI-MDHHS-SC20622/2020	EPI_ISL_462704	Michigan Department of Health and Human Services, Bureau of Laboratories	Michigan Department of Health and Human Services, Bureau of Laboratories	Blankenship HM et al
USA/MI-MDHHS-SC20631/2020	EPI_ISL_462713	Michigan Department of Health and Human Services, Bureau of Laboratories	Michigan Department of Health and Human Services, Bureau of Laboratories	Blankenship HM et al
USA/MI-MDHHS-SC20632/2020	EPI_ISL_462714	Michigan Department of Health and Human Services, Bureau of Laboratories	Michigan Department of Health and Human Services, Bureau of Laboratories	Blankenship HM et al
USA/MI-MDHHS-SC20635/2020	EPI_ISL_462717	Michigan Department of Health and Human Services, Bureau of Laboratories	Michigan Department of Health and Human Services, Bureau of Laboratories	Blankenship HM et al
USA/MI-MDHHS-SC20641/2020	EPI_ISL_462723	Michigan Department of Health and Human Services, Bureau of Laboratories	Michigan Department of Health and Human Services, Bureau of Laboratories	Blankenship HM et al
USA/MI-MDHHS-SC20642/2020	EPI_ISL_462724	Michigan Department of Health and Human Services, Bureau of Laboratories	Michigan Department of Health and Human Services, Bureau of Laboratories	Blankenship HM et al
USA/MI-MDHHS-SC20643/2020	EPI_ISL_462725	Michigan Department of Health and Human Services, Bureau of Laboratories	Michigan Department of Health and Human Services, Bureau of Laboratories	Blankenship HM et al
USA/MI-MDHHS-SC20648/2020	EPI_ISL_462730	Michigan Department of Health and Human Services, Bureau of Laboratories	Michigan Department of Health and Human Services, Bureau of Laboratories	Blankenship HM et al
USA/MI-MDHHS-SC20650/2020	EPI_ISL_462732	Michigan Department of Health and Human Services, Bureau of Laboratories	Michigan Department of Health and Human Services, Bureau of Laboratories	Blankenship HM et al
USA/MI-MDHHS-SC20667/2020	EPI_ISL_471691	Michigan Department of Health and Human Services, Bureau of Laboratories	Michigan Department of Health and Human Services, Bureau of Laboratories	Blankenship HM et al
USA/MI-MDHHS-SC20668/2020	EPI_ISL_471692	Michigan Department of Health and Human Services, Bureau of Laboratories	Michigan Department of Health and Human Services, Bureau of Laboratories	Blankenship HM et al
USA/MI-MDHHS-SC20672/2020	EPI_ISL_471696	Michigan Department of Health and Human Services, Bureau of Laboratories	Michigan Department of Health and Human Services, Bureau of Laboratories	Blankenship HM et al
USA/MI-MDHHS-SC20674/2020	EPI_ISL_471698	Michigan Department of Health and Human Services, Bureau of Laboratories	Michigan Department of Health and Human Services, Bureau of Laboratories	Blankenship HM et al
USA/MI-MDHHS-SC20676/2020	EPI_ISL_471700	Michigan Department of Health and Human Services, Bureau of Laboratories	Michigan Department of Health and Human Services, Bureau of Laboratories	Blankenship HM et al
USA/MI-MDHHS-SC20679/2020	EPI_ISL_471703	Michigan Department of Health and Human Services, Bureau of Laboratories	Michigan Department of Health and Human Services, Bureau of Laboratories	Blankenship HM et al
USA/MI-MDHHS-SC20695/2020	EPI_ISL_471719	Michigan Department of Health and Human Services, Bureau of Laboratories	Michigan Department of Health and Human Services, Bureau of Laboratories	Blankenship HM et al
USA/MI-MDHHS-SC20703/2020	EPI_ISL_471727	Michigan Department of Health and Human Services, Bureau of Laboratories	Michigan Department of Health and Human Services, Bureau of Laboratories	Blankenship HM et al
USA/MI-MDHHS-SC20711/2020	EPI_ISL_471735	Michigan Department of Health and Human Services, Bureau of Laboratories	Michigan Department of Health and Human Services, Bureau of Laboratories	Blankenship HM et al
USA/MI-MDHHS-SC20715/2020	EPI_ISL_471739	Michigan Department of Health and Human Services, Bureau of Laboratories	Michigan Department of Health and Human Services, Bureau of Laboratories	Blankenship HM et al
USA/MI-MDHHS-SC20717/2020	EPI_ISL_471741	Michigan Department of Health and Human Services, Bureau of Laboratories	Michigan Department of Health and Human Services, Bureau of Laboratories	Blankenship HM et al
USA/MI-MDHHS-SC20719/2020	EPI_ISL_471743	Michigan Department of Health and Human Services, Bureau of Laboratories	Michigan Department of Health and Human Services, Bureau of Laboratories	Blankenship HM et al
USA/MI-MDHHS-SC20723/2020	EPI_ISL_471747	Michigan Department of Health and Human Services, Bureau of Laboratories	Michigan Department of Health and Human Services, Bureau of Laboratories	Blankenship HM et al
USA/MI-MDHHS-SC20728/2020	EPI_ISL_471752	Michigan Department of Health and Human Services, Bureau of Laboratories	Michigan Department of Health and Human Services, Bureau of Laboratories	Blankenship HM et al
USA/MI-MDHHS-SC20729/2020	EPI_ISL_471753	Michigan Department of Health and Human Services, Bureau of Laboratories	Michigan Department of Health and Human Services, Bureau of Laboratories	Blankenship HM et al
USA/MI-MDHHS-SC20738/2020	EPI_ISL_471759	Michigan Department of Health and Human Services, Bureau of Laboratories	Michigan Department of Health and Human Services, Bureau of Laboratories	Blankenship HM et al
USA/MI-MDHHS-SC20747/2020	EPI_ISL_471768	Michigan Department of Health and Human Services, Bureau of Laboratories	Michigan Department of Health and Human Services, Bureau of Laboratories	Blankenship HM et al
USA/MI-MDHHS-SC20762/2020	EPI_ISL_471783	Michigan Department of Health and Human Services, Bureau of Laboratories	Michigan Department of Health and Human Services, Bureau of Laboratories	Blankenship HM et al
USA/MI-MDHHS-SC20763/2020	EPI_ISL_471784	Michigan Department of Health and Human Services, Bureau of Laboratories	Michigan Department of Health and Human Services, Bureau of Laboratories	Blankenship HM et al
USA/MI-MDHHS-SC20768/2020	EPI_ISL_471789	Michigan Department of Health and Human Services, Bureau of Laboratories	Michigan Department of Health and Human Services, Bureau of Laboratories	Blankenship HM et al
USA/MI-MDHHS-SC20770/2020	EPI_ISL_471791	Michigan Department of Health and Human Services, Bureau of Laboratories	Michigan Department of Health and Human Services, Bureau of Laboratories	Blankenship HM et al
USA/MI-MDHHS-SC20771/2020	EPI_ISL_471792	Michigan Department of Health and Human Services, Bureau of Laboratories	Michigan Department of Health and Human Services, Bureau of Laboratories	Blankenship HM et al
USA/MI-MDHHS-SC20772/2020	EPI_ISL_471793	Michigan Department of Health and Human Services, Bureau of Laboratories	Michigan Department of Health and Human Services, Bureau of Laboratories	Blankenship HM et al
USA/MI-MDHHS-SC20777/2020	EPI_ISL_471798	Michigan Department of Health and Human Services, Bureau of Laboratories	Michigan Department of Health and Human Services, Bureau of Laboratories	Blankenship HM et al
USA/MI-MDHHS-SC20784/2020	EPI_ISL_471805	Michigan Department of Health and Human Services, Bureau of Laboratories	Michigan Department of Health and Human Services, Bureau of Laboratories	Blankenship HM et al
USA/MI-MDHHS-SC20785/2020	EPI_ISL_471806	Michigan Department of Health and Human Services, Bureau of Laboratories	Michigan Department of Health and Human Services, Bureau of Laboratories	Blankenship HM et al
USA/MI-MDHHS-SC20791/2020	EPI_ISL_471812	Michigan Department of Health and Human Services, Bureau of Laboratories	Michigan Department of Health and Human Services, Bureau of Laboratories	Blankenship HM et al
USA/MI-MDHHS-SC20793/2020	EPI_ISL_471814	Michigan Department of Health and Human Services, Bureau of Laboratories	Michigan Department of Health and Human Services, Bureau of Laboratories	Blankenship HM et al
USA/MI-MDHHS-SC20794/2020	EPI_ISL_471815	Michigan Department of Health and Human Services, Bureau of Laboratories	Michigan Department of Health and Human Services, Bureau of Laboratories	Blankenship HM et al
USA/MI-MDHHS-SC20798/2020	EPI_ISL_471819	Michigan Department of Health and Human Services, Bureau of Laboratories	Michigan Department of Health and Human Services, Bureau of Laboratories	Blankenship HM et al
USA/MI-MDHHS-SC20799/2020	EPI_ISL_471820	Michigan Department of Health and Human Services, Bureau of Laboratories	Michigan Department of Health and Human Services, Bureau of Laboratories	Blankenship HM et al
USA/MI-MDHHS-SC20802/2020	EPI_ISL_471823	Michigan Department of Health and Human Services, Bureau of Laboratories	Michigan Department of Health and Human Services, Bureau of Laboratories	Blankenship HM et al
USA/MI-MDHHS-SC20807/2020	EPI_ISL_471828	Michigan Department of Health and Human Services, Bureau of Laboratories	Michigan Department of Health and Human Services, Bureau of Laboratories	Blankenship HM et al
USA/MI-MDHHS-SC20813/2020	EPI_ISL_471834	Michigan Department of Health and Human Services, Bureau of Laboratories	Michigan Department of Health and Human Services, Bureau of Laboratories	Blankenship HM et al
USA/MI-MDHHS-SC20817/2020	EPI_ISL_471838	Michigan Department of Health and Human Services, Bureau of Laboratories	Michigan Department of Health and Human Services, Bureau of Laboratories	Blankenship HM et al
USA/MI-MDHHS-SC20827/2020	EPI_ISL_471848	Michigan Department of Health and Human Services, Bureau of Laboratories	Michigan Department of Health and Human Services, Bureau of Laboratories	Blankenship HM et al
USA/MI-MDHHS-SC20828/2020	EPI_ISL_471849	Michigan Department of Health and Human Services, Bureau of Laboratories	Michigan Department of Health and Human Services, Bureau of Laboratories	Blankenship HM et al
USA/MI-MDHHS-SC20834/2020	EPI_ISL_471855	Michigan Department of Health and Human Services, Bureau of Laboratories	Michigan Department of Health and Human Services, Bureau of Laboratories	Blankenship HM et al
USA/MI-MDHHS-SC20836/2020	EPI_ISL_471857	Michigan Department of Health and Human Services, Bureau of Laboratories	Michigan Department of Health and Human Services, Bureau of Laboratories	Blankenship HM et al
USA/MI-MDHHS-SC20842/2020	EPI_ISL_471863	Michigan Department of Health and Human Services, Bureau of Laboratories	Michigan Department of Health and Human Services, Bureau of Laboratories	Blankenship HM et al
USA/MI-MDHHS-SC20846/2020	EPI_ISL_471867	Michigan Department of Health and Human Services, Bureau of Laboratories	Michigan Department of Health and Human Services, Bureau of Laboratories	Blankenship HM et al
USA/MI-MDHHS-SC20851/2020	EPI_ISL_471872	Michigan Department of Health and Human Services, Bureau of Laboratories	Michigan Department of Health and Human Services, Bureau of Laboratories	Blankenship HM et al
USA/MI-MDHHS-SC20852/2020	EPI_ISL_471873	Michigan Department of Health and Human Services, Bureau of Laboratories	Michigan Department of Health and Human Services, Bureau of Laboratories	Blankenship HM et al
USA/MI-MDHHS-SC20855/2020	EPI_ISL_471876	Michigan Department of Health and Human Services, Bureau of Laboratories	Michigan Department of Health and Human Services, Bureau of Laboratories	Blankenship HM et al
USA/MI-MDHHS-SC20858/2020	EPI_ISL_471879	Michigan Department of Health and Human Services, Bureau of Laboratories	Michigan Department of Health and Human Services, Bureau of Laboratories	Blankenship HM et al
USA/MI-MDHHS-SC20868/2020	EPI_ISL_471889	Michigan Department of Health and Human Services, Bureau of Laboratories	Michigan Department of Health and Human Services, Bureau of Laboratories	Blankenship HM et al
USA/MI-MDHHS-SC20874/2020	EPI_ISL_471895	Michigan Department of Health and Human Services, Bureau of Laboratories	Michigan Department of Health and Human Services, Bureau of Laboratories	Blankenship HM et al
USA/MI-MDHHS-SC20878/2020	EPI_ISL_471899	Michigan Department of Health and Human Services, Bureau of Laboratories	Michigan Department of Health and Human Services, Bureau of Laboratories	Blankenship HM et al
USA/MI-MDHHS-SC20883/2020	EPI_ISL_471904	Michigan Department of Health and Human Services, Bureau of Laboratories	Michigan Department of Health and Human Services, Bureau of Laboratories	Blankenship HM et al
USA/MI-MDHHS-SC20888/2020	EPI_ISL_471909	Michigan Department of Health and Human Services, Bureau of Laboratories	Michigan Department of Health and Human Services, Bureau of Laboratories	Blankenship HM et al
USA/MI-MDHHS-SC20890/2020	EPI_ISL_476027	Michigan Department of Health and Human Services, Bureau of Laboratories	Michigan Department of Health and Human Services, Bureau of Laboratories	Blankenship HM et al
USA/MI-MDHHS-SC20892/2020	EPI_ISL_476029	Michigan Department of Health and Human Services, Bureau of Laboratories	Michigan Department of Health and Human Services, Bureau of Laboratories	Blankenship HM et al
USA/MI-MDHHS-SC20895/2020	EPI_ISL_476032	Michigan Department of Health and Human Services, Bureau of Laboratories	Michigan Department of Health and Human Services, Bureau of Laboratories	Blankenship HM et al
USA/MI-MDHHS-SC20896/2020	EPI_ISL_476033	Michigan Department of Health and Human Services, Bureau of Laboratories	Michigan Department of Health and Human Services, Bureau of Laboratories	Blankenship HM et al
USA/MI-MDHHS-SC20901/2020	EPI_ISL_476038	Michigan Department of Health and Human Services, Bureau of Laboratories	Michigan Department of Health and Human Services, Bureau of Laboratories	Blankenship HM et al
USA/MI-MDHHS-SC20903/2020	EPI_ISL_476040	Michigan Department of Health and Human Services, Bureau of Laboratories	Michigan Department of Health and Human Services, Bureau of Laboratories	Blankenship HM et al
USA/MI-MDHHS-SC20909/2020	EPI_ISL_476045	Michigan Department of Health and Human Services, Bureau of Laboratories	Michigan Department of Health and Human Services, Bureau of Laboratories	Blankenship HM et al
USA/MI-MDHHS-SC20910/2020	EPI_ISL_476046	Michigan Department of Health and Human Services, Bureau of Laboratories	Michigan Department of Health and Human Services, Bureau of Laboratories	Blankenship HM et al
USA/MI-MDHHS-SC20911/2020	EPI_ISL_476047	Michigan Department of Health and Human Services, Bureau of Laboratories	Michigan Department of Health and Human Services, Bureau of Laboratories	Blankenship HM et al
USA/MI-MDHHS-SC20913/2020	EPI_ISL_476049	Michigan Department of Health and Human Services, Bureau of Laboratories	Michigan Department of Health and Human Services, Bureau of Laboratories	Blankenship HM et al
USA/MI-MDHHS-SC20917/2020	EPI_ISL_476053	Michigan Department of Health and Human Services, Bureau of Laboratories	Michigan Department of Health and Human Services, Bureau of Laboratories	Blankenship HM et al
USA/MI-MDHHS-SC20925/2020	EPI_ISL_476061	Michigan Department of Health and Human Services, Bureau of Laboratories	Michigan Department of Health and Human Services, Bureau of Laboratories	Blankenship HM et al
USA/MI-MDHHS-SC20926/2020	EPI_ISL_476062	Michigan Department of Health and Human Services, Bureau of Laboratories	Michigan Department of Health and Human Services, Bureau of Laboratories	Blankenship HM et al
USA/MI-MDHHS-SC20928/2020	EPI_ISL_476064	Michigan Department of Health and Human Services, Bureau of Laboratories	Michigan Department of Health and Human Services, Bureau of Laboratories	Blankenship HM et al
USA/MI-MDHHS-SC20931/2020	EPI_ISL_507721	Michigan Department of Health and Human Services, Bureau of Laboratories	Michigan Department of Health and Human Services, Bureau of Laboratories	Blankenship HM et al
USA/MI-MDHHS-SC20933/2020	EPI_ISL_507723	Michigan Department of Health and Human Services, Bureau of Laboratories	Michigan Department of Health and Human Services, Bureau of Laboratories	Blankenship HM et al
USA/MI-MDHHS-SC20935/2020	EPI_ISL_507725	Michigan Department of Health and Human Services, Bureau of Laboratories	Michigan Department of Health and Human Services, Bureau of Laboratories	Blankenship HM et al
USA/MI-MDHHS-SC20937/2020	EPI_ISL_507727	Michigan Department of Health and Human Services, Bureau of Laboratories	Michigan Department of Health and Human Services, Bureau of Laboratories	Blankenship HM et al
USA/MI-MDHHS-SC20939/2020	EPI_ISL_507729	Michigan Department of Health and Human Services, Bureau of Laboratories	Michigan Department of Health and Human Services, Bureau of Laboratories	Blankenship HM et al
USA/MI-MDHHS-SC20944/2020	EPI_ISL_507734	Michigan Department of Health and Human Services, Bureau of Laboratories	Michigan Department of Health and Human Services, Bureau of Laboratories	Blankenship HM et al
USA/MI-MDHHS-SC20948/2020	EPI_ISL_507737	Michigan Department of Health and Human Services, Bureau of Laboratories	Michigan Department of Health and Human Services, Bureau of Laboratories	Blankenship HM et al
USA/MI-MDHHS-SC20954/2020	EPI_ISL_507743	Michigan Department of Health and Human Services, Bureau of Laboratories	Michigan Department of Health and Human Services, Bureau of Laboratories	Blankenship HM et al
USA/MI-MDHHS-SC20964/2020	EPI_ISL_507752	Michigan Department of Health and Human Services, Bureau of Laboratories	Michigan Department of Health and Human Services, Bureau of Laboratories	Blankenship HM et al
USA/MI-MDHHS-SC20968/2020	EPI_ISL_507756	Michigan Department of Health and Human Services, Bureau of Laboratories	Michigan Department of Health and Human Services, Bureau of Laboratories	Blankenship HM et al
USA/MI-MDHHS-SC20970/2020	EPI_ISL_507758	Michigan Department of Health and Human Services, Bureau of Laboratories	Michigan Department of Health and Human Services, Bureau of Laboratories	Blankenship HM et al
USA/MI-MDHHS-SC20976/2020	EPI_ISL_507764	Michigan Department of Health and Human Services, Bureau of Laboratories	Michigan Department of Health and Human Services, Bureau of Laboratories	Blankenship HM et al
USA/MI-MDHHS-SC20978/2020	EPI_ISL_507766	Michigan Department of Health and Human Services, Bureau of Laboratories	Michigan Department of Health and Human Services, Bureau of Laboratories	Blankenship HM et al
USA/MI-MDHHS-SC20989/2020	EPI_ISL_507776	Michigan Department of Health and Human Services, Bureau of Laboratories	Michigan Department of Health and Human Services, Bureau of Laboratories	Blankenship HM et al
USA/MI-MDHHS-SC20996/2020	EPI_ISL_507782	Michigan Department of Health and Human Services, Bureau of Laboratories	Michigan Department of Health and Human Services, Bureau of Laboratories	Blankenship HM et al
USA/MI-MDHHS-SC20997/2020	EPI_ISL_507783	Michigan Department of Health and Human Services, Bureau of Laboratories	Michigan Department of Health and Human Services, Bureau of Laboratories	Blankenship HM et al
USA/MI-MDHHS-SC20998/2020	EPI_ISL_507784	Michigan Department of Health and Human Services, Bureau of Laboratories	Michigan Department of Health and Human Services, Bureau of Laboratories	Blankenship HM et al
USA/MI-MDHHS-SC20999/2020	EPI_ISL_507785	Michigan Department of Health and Human Services, Bureau of Laboratories	Michigan Department of Health and Human Services, Bureau of Laboratories	Blankenship HM et al
USA/MI-MDHHS-SC21003/2020	EPI_ISL_507789	Michigan Department of Health and Human Services, Bureau of Laboratories	Michigan Department of Health and Human Services, Bureau of Laboratories	Blankenship HM et al
USA/MI-MDHHS-SC21015/2020	EPI_ISL_507791	Michigan Department of Health and Human Services, Bureau of Laboratories	Michigan Department of Health and Human Services, Bureau of Laboratories	Blankenship HM et al
USA/MI-MDHHS-SC21016/2020	EPI_ISL_507792	Michigan Department of Health and Human Services, Bureau of Laboratories	Michigan Department of Health and Human Services, Bureau of Laboratories	Blankenship HM et al
USA/MI-MDHHS-SC21018/2020	EPI_ISL_507794	Michigan Department of Health and Human Services, Bureau of Laboratories	Michigan Department of Health and Human Services, Bureau of Laboratories	Blankenship HM et al
USA/MI-MDHHS-SC21019/2020	EPI_ISL_507795	Michigan Department of Health and Human Services, Bureau of Laboratories	Michigan Department of Health and Human Services, Bureau of Laboratories	Blankenship HM et al
USA/MI-MDHHS-SC21020/2020	EPI_ISL_507796	Michigan Department of Health and Human Services, Bureau of Laboratories	Michigan Department of Health and Human Services, Bureau of Laboratories	Blankenship HM et al
USA/MI-MDHHS-SC21023/2020	EPI_ISL_507799	Michigan Department of Health and Human Services, Bureau of Laboratories	Michigan Department of Health and Human Services, Bureau of Laboratories	Blankenship HM et al
USA/MI-MDHHS-SC21035/2020	EPI_ISL_507811	Michigan Department of Health and Human Services, Bureau of Laboratories	Michigan Department of Health and Human Services, Bureau of Laboratories	Blankenship HM et al
USA/MI-MDHHS-SC21040/2020	EPI_ISL_507816	Michigan Department of Health and Human Services, Bureau of Laboratories	Michigan Department of Health and Human Services, Bureau of Laboratories	Blankenship HM et al
USA/MI-MDHHS-SC21044/2020	EPI_ISL_507820	Michigan Department of Health and Human Services, Bureau of Laboratories	Michigan Department of Health and Human Services, Bureau of Laboratories	Blankenship HM et al
USA/MI-MDHHS-SC21045/2020	EPI_ISL_507821	Michigan Department of Health and Human Services, Bureau of Laboratories	Michigan Department of Health and Human Services, Bureau of Laboratories	Blankenship HM et al
USA/MI-MDHHS-SC21046/2020	EPI_ISL_507822	Michigan Department of Health and Human Services, Bureau of Laboratories	Michigan Department of Health and Human Services, Bureau of Laboratories	Blankenship HM et al
USA/MI-MDHHS-SC21047/2020	EPI_ISL_507823	Michigan Department of Health and Human Services, Bureau of Laboratories	Michigan Department of Health and Human Services, Bureau of Laboratories	Blankenship HM et al
USA/MI-MDHHS-SC21048/2020	EPI_ISL_507824	Michigan Department of Health and Human Services, Bureau of Laboratories	Michigan Department of Health and Human Services, Bureau of Laboratories	Blankenship HM et al
USA/MI-MDHHS-SC21049/2020	EPI_ISL_507825	Michigan Department of Health and Human Services, Bureau of Laboratories	Michigan Department of Health and Human Services, Bureau of Laboratories	Blankenship HM et al
USA/MI-MDHHS-SC21050/2020	EPI_ISL_507826	Michigan Department of Health and Human Services, Bureau of Laboratories	Michigan Department of Health and Human Services, Bureau of Laboratories	Blankenship HM et al
USA/MI-MDHHS-SC21051/2020	EPI_ISL_507827	Michigan Department of Health and Human Services, Bureau of Laboratories	Michigan Department of Health and Human Services, Bureau of Laboratories	Blankenship HM et al
USA/MI-MDHHS-SC21057/2020	EPI_ISL_507833	Michigan Department of Health and Human Services, Bureau of Laboratories	Michigan Department of Health and Human Services, Bureau of Laboratories	Blankenship HM et al
USA/MI-MDHHS-SC21060/2020	EPI_ISL_507836	Michigan Department of Health and Human Services, Bureau of Laboratories	Michigan Department of Health and Human Services, Bureau of Laboratories	Blankenship HM et al
USA/MI-MDHHS-SC21061/2020	EPI_ISL_507837	Michigan Department of Health and Human Services, Bureau of Laboratories	Michigan Department of Health and Human Services, Bureau of Laboratories	Blankenship HM et al
USA/MI-MDHHS-SC21068/2020	EPI_ISL_507844	Michigan Department of Health and Human Services, Bureau of Laboratories	Michigan Department of Health and Human Services, Bureau of Laboratories	Blankenship HM et al
USA/MI-MDHHS-SC21074/2020	EPI_ISL_507850	Michigan Department of Health and Human Services, Bureau of Laboratories	Michigan Department of Health and Human Services, Bureau of Laboratories	Blankenship HM et al
USA/MI-MDHHS-SC21076/2020	EPI_ISL_507852	Michigan Department of Health and Human Services, Bureau of Laboratories	Michigan Department of Health and Human Services, Bureau of Laboratories	Blankenship HM et al
USA/MI-MDHHS-SC21077/2020	EPI_ISL_507853	Michigan Department of Health and Human Services, Bureau of Laboratories	Michigan Department of Health and Human Services, Bureau of Laboratories	Blankenship HM et al
USA/MI-MDHHS-SC21079/2020	EPI_ISL_507855	Michigan Department of Health and Human Services, Bureau of Laboratories	Michigan Department of Health and Human Services, Bureau of Laboratories	Blankenship HM et al
USA/MI-MDHHS-SC21081/2020	EPI_ISL_507857	Michigan Department of Health and Human Services, Bureau of Laboratories	Michigan Department of Health and Human Services, Bureau of Laboratories	Blankenship HM et al
USA/MI-MDHHS-SC21082/2020	EPI_ISL_507858	Michigan Department of Health and Human Services, Bureau of Laboratories	Michigan Department of Health and Human Services, Bureau of Laboratories	Blankenship HM et al
USA/MI-MDHHS-SC21084/2020	EPI_ISL_507860	Michigan Department of Health and Human Services, Bureau of Laboratories	Michigan Department of Health and Human Services, Bureau of Laboratories	Blankenship HM et al
USA/MI-MDHHS-SC21088/2020	EPI_ISL_507864	Michigan Department of Health and Human Services, Bureau of Laboratories	Michigan Department of Health and Human Services, Bureau of Laboratories	Blankenship HM et al
USA/MI-MDHHS-SC21092/2020	EPI_ISL_507868	Michigan Department of Health and Human Services, Bureau of Laboratories	Michigan Department of Health and Human Services, Bureau of Laboratories	Blankenship HM et al
USA/MI-MDHHS-SC21096/2020	EPI_ISL_507872	Michigan Department of Health and Human Services, Bureau of Laboratories	Michigan Department of Health and Human Services, Bureau of Laboratories	Blankenship HM et al
USA/MI-MDHHS-SC21100/2020	EPI_ISL_507876	Michigan Department of Health and Human Services, Bureau of Laboratories	Michigan Department of Health and Human Services, Bureau of Laboratories	Blankenship HM et al
USA/MI-MDHHS-SC21103/2020	EPI_ISL_507879	Michigan Department of Health and Human Services, Bureau of Laboratories	Michigan Department of Health and Human Services, Bureau of Laboratories	Blankenship HM et al
USA/MI-MDHHS-SC21115/2020	EPI_ISL_507891	Michigan Department of Health and Human Services, Bureau of Laboratories	Michigan Department of Health and Human Services, Bureau of Laboratories	Blankenship HM et al
USA/MI-MDHHS-SC21119/2020	EPI_ISL_507895	Michigan Department of Health and Human Services, Bureau of Laboratories	Michigan Department of Health and Human Services, Bureau of Laboratories	Blankenship HM et al
USA/MI-MDHHS-SC21124/2020	EPI_ISL_507900	Michigan Department of Health and Human Services, Bureau of Laboratories	Michigan Department of Health and Human Services, Bureau of Laboratories	Blankenship HM et al
USA/MI-MDHHS-SC21125/2020	EPI_ISL_507901	Michigan Department of Health and Human Services, Bureau of Laboratories	Michigan Department of Health and Human Services, Bureau of Laboratories	Blankenship HM et al
USA/MI-MDHHS-SC21126/2020	EPI_ISL_507902	Michigan Department of Health and Human Services, Bureau of Laboratories	Michigan Department of Health and Human Services, Bureau of Laboratories	Blankenship HM et al
USA/MI-MDHHS-SC21130/2020	EPI_ISL_507906	Michigan Department of Health and Human Services, Bureau of Laboratories	Michigan Department of Health and Human Services, Bureau of Laboratories	Blankenship HM et al
USA/MI-MDHHS-SC21135/2020	EPI_ISL_507911	Michigan Department of Health and Human Services, Bureau of Laboratories	Michigan Department of Health and Human Services, Bureau of Laboratories	Blankenship HM et al
USA/MI-MDHHS-SC21138/2020	EPI_ISL_507914	Michigan Department of Health and Human Services, Bureau of Laboratories	Michigan Department of Health and Human Services, Bureau of Laboratories	Blankenship HM et al
USA/MI-MDHHS-SC21139/2020	EPI_ISL_507915	Michigan Department of Health and Human Services, Bureau of Laboratories	Michigan Department of Health and Human Services, Bureau of Laboratories	Blankenship HM et al
USA/MI-MDHHS-SC21142/2020	EPI_ISL_507918	Michigan Department of Health and Human Services, Bureau of Laboratories	Michigan Department of Health and Human Services, Bureau of Laboratories	Blankenship HM et al
USA/MI-MDHHS-SC21145/2020	EPI_ISL_507921	Michigan Department of Health and Human Services, Bureau of Laboratories	Michigan Department of Health and Human Services, Bureau of Laboratories	Blankenship HM et al
USA/MI-MDHHS-SC21147/2020	EPI_ISL_507923	Michigan Department of Health and Human Services, Bureau of Laboratories	Michigan Department of Health and Human Services, Bureau of Laboratories	Blankenship HM et al
USA/MI-MDHHS-SC21150/2020	EPI_ISL_507926	Michigan Department of Health and Human Services, Bureau of Laboratories	Michigan Department of Health and Human Services, Bureau of Laboratories	Blankenship HM et al
USA/MI-MDHHS-SC21152/2020	EPI_ISL_507928	Michigan Department of Health and Human Services, Bureau of Laboratories	Michigan Department of Health and Human Services, Bureau of Laboratories	Blankenship HM et al
USA/MI-MDHHS-SC21153/2020	EPI_ISL_507929	Michigan Department of Health and Human Services, Bureau of Laboratories	Michigan Department of Health and Human Services, Bureau of Laboratories	Blankenship HM et al
USA/MI-MDHHS-SC21154/2020	EPI_ISL_507930	Michigan Department of Health and Human Services, Bureau of Laboratories	Michigan Department of Health and Human Services, Bureau of Laboratories	Blankenship HM et al
USA/MI-MDHHS-SC21158/2020	EPI_ISL_507415	Michigan Department of Health and Human Services, Bureau of Laboratories	Michigan Department of Health and Human Services, Bureau of Laboratories	Blankenship HM et al
USA/MI-MDHHS-SC21160/2020	EPI_ISL_507417	Michigan Department of Health and Human Services, Bureau of Laboratories	Michigan Department of Health and Human Services, Bureau of Laboratories	Blankenship HM et al
USA/MI-MDHHS-SC21161/2020	EPI_ISL_507418	Michigan Department of Health and Human Services, Bureau of Laboratories	Michigan Department of Health and Human Services, Bureau of Laboratories	Blankenship HM et al
USA/MI-MDHHS-SC21162/2020	EPI_ISL_507419	Michigan Department of Health and Human Services, Bureau of Laboratories	Michigan Department of Health and Human Services, Bureau of Laboratories	Blankenship HM et al
USA/MI-MDHHS-SC21167/2020	EPI_ISL_507424	Michigan Department of Health and Human Services, Bureau of Laboratories	Michigan Department of Health and Human Services, Bureau of Laboratories	Blankenship HM et al
USA/MI-MDHHS-SC21170/2020	EPI_ISL_507427	Michigan Department of Health and Human Services, Bureau of Laboratories	Michigan Department of Health and Human Services, Bureau of Laboratories	Blankenship HM et al
USA/MI-MDHHS-SC21177/2020	EPI_ISL_507434	Michigan Department of Health and Human Services, Bureau of Laboratories	Michigan Department of Health and Human Services, Bureau of Laboratories	Blankenship HM et al
USA/MI-MDHHS-SC21178/2020	EPI_ISL_507435	Michigan Department of Health and Human Services, Bureau of Laboratories	Michigan Department of Health and Human Services, Bureau of Laboratories	Blankenship HM et al
USA/MI-MDHHS-SC21179/2020	EPI_ISL_507436	Michigan Department of Health and Human Services, Bureau of Laboratories	Michigan Department of Health and Human Services, Bureau of Laboratories	Blankenship HM et al
USA/MI-MDHHS-SC21180/2020	EPI_ISL_507437	Michigan Department of Health and Human Services, Bureau of Laboratories	Michigan Department of Health and Human Services, Bureau of Laboratories	Blankenship HM et al
USA/MI-MDHHS-SC21181/2020	EPI_ISL_507438	Michigan Department of Health and Human Services, Bureau of Laboratories	Michigan Department of Health and Human Services, Bureau of Laboratories	Blankenship HM et al
USA/MI-MDHHS-SC21182/2020	EPI_ISL_507439	Michigan Department of Health and Human Services, Bureau of Laboratories	Michigan Department of Health and Human Services, Bureau of Laboratories	Blankenship HM et al
USA/MI-MDHHS-SC21188/2020	EPI_ISL_507445	Michigan Department of Health and Human Services, Bureau of Laboratories	Michigan Department of Health and Human Services, Bureau of Laboratories	Blankenship HM et al
USA/MI-MDHHS-SC21192/2020	EPI_ISL_507449	Michigan Department of Health and Human Services, Bureau of Laboratories	Michigan Department of Health and Human Services, Bureau of Laboratories	Blankenship HM et al
USA/MI-MDHHS-SC21194/2020	EPI_ISL_507451	Michigan Department of Health and Human Services, Bureau of Laboratories	Michigan Department of Health and Human Services, Bureau of Laboratories	Blankenship HM et al
USA/MI-MDHHS-SC21200/2020	EPI_ISL_507457	Michigan Department of Health and Human Services, Bureau of Laboratories	Michigan Department of Health and Human Services, Bureau of Laboratories	Blankenship HM et al
USA/MI-MDHHS-SC21211/2020	EPI_ISL_507468	Michigan Department of Health and Human Services, Bureau of Laboratories	Michigan Department of Health and Human Services, Bureau of Laboratories	Blankenship HM et al
USA/MI-MDHHS-SC21213/2020	EPI_ISL_507470	Michigan Department of Health and Human Services, Bureau of Laboratories	Michigan Department of Health and Human Services, Bureau of Laboratories	Blankenship HM et al
USA/MI-MDHHS-SC21215/2020	EPI_ISL_507472	Michigan Department of Health and Human Services, Bureau of Laboratories	Michigan Department of Health and Human Services, Bureau of Laboratories	Blankenship HM et al
USA/MI-MDHHS-SC21216/2020	EPI_ISL_507473	Michigan Department of Health and Human Services, Bureau of Laboratories	Michigan Department of Health and Human Services, Bureau of Laboratories	Blankenship HM et al
USA/MI-MDHHS-SC21217/2020	EPI_ISL_507474	Michigan Department of Health and Human Services, Bureau of Laboratories	Michigan Department of Health and Human Services, Bureau of Laboratories	Blankenship HM et al
USA/MI-MDHHS-SC21226/2020	EPI_ISL_507482	Michigan Department of Health and Human Services, Bureau of Laboratories	Michigan Department of Health and Human Services, Bureau of Laboratories	Blankenship HM et al
USA/MI-MDHHS-SC21227/2020	EPI_ISL_507483	Michigan Department of Health and Human Services, Bureau of Laboratories	Michigan Department of Health and Human Services, Bureau of Laboratories	Blankenship HM et al
USA/MI-MDHHS-SC21229/2020	EPI_ISL_507485	Michigan Department of Health and Human Services, Bureau of Laboratories	Michigan Department of Health and Human Services, Bureau of Laboratories	Blankenship HM et al
USA/MI-MDHHS-SC21232/2020	EPI_ISL_507488	Michigan Department of Health and Human Services, Bureau of Laboratories	Michigan Department of Health and Human Services, Bureau of Laboratories	Blankenship HM et al
USA/MI-MDHHS-SC21241/2020	EPI_ISL_507496	Michigan Department of Health and Human Services, Bureau of Laboratories	Michigan Department of Health and Human Services, Bureau of Laboratories	Blankenship HM et al
USA/MI-MDHHS-SC21243/2020	EPI_ISL_507498	Michigan Department of Health and Human Services, Bureau of Laboratories	Michigan Department of Health and Human Services, Bureau of Laboratories	Blankenship HM et al
USA/MI-MDHHS-SC21246/2020	EPI_ISL_507501	Michigan Department of Health and Human Services, Bureau of Laboratories	Michigan Department of Health and Human Services, Bureau of Laboratories	Blankenship HM et al
USA/MI-MDHHS-SC21247/2020	EPI_ISL_507502	Michigan Department of Health and Human Services, Bureau of Laboratories	Michigan Department of Health and Human Services, Bureau of Laboratories	Blankenship HM et al
USA/MI-MDHHS-SC21255/2020	EPI_ISL_507510	Michigan Department of Health and Human Services, Bureau of Laboratories	Michigan Department of Health and Human Services, Bureau of Laboratories	Blankenship HM et al
USA/MI-MDHHS-SC21258/2020	EPI_ISL_507513	Michigan Department of Health and Human Services, Bureau of Laboratories	Michigan Department of Health and Human Services, Bureau of Laboratories	Blankenship HM et al
USA/MI-MDHHS-SC21261/2020	EPI_ISL_507516	Michigan Department of Health and Human Services, Bureau of Laboratories	Michigan Department of Health and Human Services, Bureau of Laboratories	Blankenship HM et al
USA/MI-MDHHS-SC21262/2020	EPI_ISL_507517	Michigan Department of Health and Human Services, Bureau of Laboratories	Michigan Department of Health and Human Services, Bureau of Laboratories	Blankenship HM et al
USA/MI-MDHHS-SC21263/2020	EPI_ISL_507518	Michigan Department of Health and Human Services, Bureau of Laboratories	Michigan Department of Health and Human Services, Bureau of Laboratories	Blankenship HM et al
USA/MI-MDHHS-SC21270/2020	EPI_ISL_507525	Michigan Department of Health and Human Services, Bureau of Laboratories	Michigan Department of Health and Human Services, Bureau of Laboratories	Blankenship HM et al
USA/MI-MDHHS-SC21271/2020	EPI_ISL_507526	Michigan Department of Health and Human Services, Bureau of Laboratories	Michigan Department of Health and Human Services, Bureau of Laboratories	Blankenship HM et al
USA/MI-MDHHS-SC21274/2020	EPI_ISL_507529	Michigan Department of Health and Human Services, Bureau of Laboratories	Michigan Department of Health and Human Services, Bureau of Laboratories	Blankenship HM et al
USA/MI-MDHHS-SC21278/2020	EPI_ISL_507533	Michigan Department of Health and Human Services, Bureau of Laboratories	Michigan Department of Health and Human Services, Bureau of Laboratories	Blankenship HM et al
USA/MI-MDHHS-SC21279/2020	EPI_ISL_507534	Michigan Department of Health and Human Services, Bureau of Laboratories	Michigan Department of Health and Human Services, Bureau of Laboratories	Blankenship HM et al
USA/MI-MDHHS-SC21281/2020	EPI_ISL_507536	Michigan Department of Health and Human Services, Bureau of Laboratories	Michigan Department of Health and Human Services, Bureau of Laboratories	Blankenship HM et al
USA/MI-MDHHS-SC21282/2020	EPI_ISL_507537	Michigan Department of Health and Human Services, Bureau of Laboratories	Michigan Department of Health and Human Services, Bureau of Laboratories	Blankenship HM et al
USA/MI-MDHHS-SC21286/2020	EPI_ISL_507541	Michigan Department of Health and Human Services, Bureau of Laboratories	Michigan Department of Health and Human Services, Bureau of Laboratories	Blankenship HM et al
USA/MI-MDHHS-SC21291/2020	EPI_ISL_507546	Michigan Department of Health and Human Services, Bureau of Laboratories	Michigan Department of Health and Human Services, Bureau of Laboratories	Blankenship HM et al
USA/MI-MDHHS-SC21295/2020	EPI_ISL_507550	Michigan Department of Health and Human Services, Bureau of Laboratories	Michigan Department of Health and Human Services, Bureau of Laboratories	Blankenship HM et al
USA/MI-MDHHS-SC21297/2020	EPI_ISL_507552	Michigan Department of Health and Human Services, Bureau of Laboratories	Michigan Department of Health and Human Services, Bureau of Laboratories	Blankenship HM et al
USA/MI-MDHHS-SC21298/2020	EPI_ISL_507553	Michigan Department of Health and Human Services, Bureau of Laboratories	Michigan Department of Health and Human Services, Bureau of Laboratories	Blankenship HM et al
USA/MI-MDHHS-SC21302/2020	EPI_ISL_507557	Michigan Department of Health and Human Services, Bureau of Laboratories	Michigan Department of Health and Human Services, Bureau of Laboratories	Blankenship HM et al
USA/MI-MDHHS-SC21303/2020	EPI_ISL_507558	Michigan Department of Health and Human Services, Bureau of Laboratories	Michigan Department of Health and Human Services, Bureau of Laboratories	Blankenship HM et al
USA/MI-MDHHS-SC21304/2020	EPI_ISL_507559	Michigan Department of Health and Human Services, Bureau of Laboratories	Michigan Department of Health and Human Services, Bureau of Laboratories	Blankenship HM et al
USA/MI-MDHHS-SC21305/2020	EPI_ISL_507560	Michigan Department of Health and Human Services, Bureau of Laboratories	Michigan Department of Health and Human Services, Bureau of Laboratories	Blankenship HM et al
USA/MI-MDHHS-SC21311/2020	EPI_ISL_507566	Michigan Department of Health and Human Services, Bureau of Laboratories	Michigan Department of Health and Human Services, Bureau of Laboratories	Blankenship HM et al
USA/MI-MDHHS-SC21314/2020	EPI_ISL_507569	Michigan Department of Health and Human Services, Bureau of Laboratories	Michigan Department of Health and Human Services, Bureau of Laboratories	Blankenship HM et al
USA/MI-MDHHS-SC21316/2020	EPI_ISL_507571	Michigan Department of Health and Human Services, Bureau of Laboratories	Michigan Department of Health and Human Services, Bureau of Laboratories	Blankenship HM et al
USA/MI-MDHHS-SC21318/2020	EPI_ISL_507573	Michigan Department of Health and Human Services, Bureau of Laboratories	Michigan Department of Health and Human Services, Bureau of Laboratories	Blankenship HM et al
USA/MI-MDHHS-SC21322/2020	EPI_ISL_507577	Michigan Department of Health and Human Services, Bureau of Laboratories	Michigan Department of Health and Human Services, Bureau of Laboratories	Blankenship HM et al
USA/MI-MDHHS-SC21328/2020	EPI_ISL_507583	Michigan Department of Health and Human Services, Bureau of Laboratories	Michigan Department of Health and Human Services, Bureau of Laboratories	Blankenship HM et al
USA/MI-MDHHS-SC21331/2020	EPI_ISL_507586	Michigan Department of Health and Human Services, Bureau of Laboratories	Michigan Department of Health and Human Services, Bureau of Laboratories	Blankenship HM et al
USA/MI-MDHHS-SC21346/2020	EPI_ISL_507600	Michigan Department of Health and Human Services, Bureau of Laboratories	Michigan Department of Health and Human Services, Bureau of Laboratories	Blankenship HM et al
USA/MI-MDHHS-SC21347/2020	EPI_ISL_507601	Michigan Department of Health and Human Services, Bureau of Laboratories	Michigan Department of Health and Human Services, Bureau of Laboratories	Blankenship HM et al
USA/MI-MDHHS-SC21348/2020	EPI_ISL_507602	Michigan Department of Health and Human Services, Bureau of Laboratories	Michigan Department of Health and Human Services, Bureau of Laboratories	Blankenship HM et al
USA/MI-MDHHS-SC21355/2020	EPI_ISL_507609	Michigan Department of Health and Human Services, Bureau of Laboratories	Michigan Department of Health and Human Services, Bureau of Laboratories	Blankenship HM et al
USA/MI-MDHHS-SC21358/2020	EPI_ISL_507612	Michigan Department of Health and Human Services, Bureau of Laboratories	Michigan Department of Health and Human Services, Bureau of Laboratories	Blankenship HM et al
USA/MI-MDHHS-SC21359/2020	EPI_ISL_507613	Michigan Department of Health and Human Services, Bureau of Laboratories	Michigan Department of Health and Human Services, Bureau of Laboratories	Blankenship HM et al
USA/MI-MDHHS-SC21361/2020	EPI_ISL_507615	Michigan Department of Health and Human Services, Bureau of Laboratories	Michigan Department of Health and Human Services, Bureau of Laboratories	Blankenship HM et al
USA/MI-MDHHS-SC21365/2020	EPI_ISL_507619	Michigan Department of Health and Human Services, Bureau of Laboratories	Michigan Department of Health and Human Services, Bureau of Laboratories	Blankenship HM et al
USA/MI-MDHHS-SC21366/2020	EPI_ISL_507620	Michigan Department of Health and Human Services, Bureau of Laboratories	Michigan Department of Health and Human Services, Bureau of Laboratories	Blankenship HM et al
USA/MI-MDHHS-SC21368/2020	EPI_ISL_507622	Michigan Department of Health and Human Services, Bureau of Laboratories	Michigan Department of Health and Human Services, Bureau of Laboratories	Blankenship HM et al
USA/MI-MDHHS-SC21370/2020	EPI_ISL_507624	Michigan Department of Health and Human Services, Bureau of Laboratories	Michigan Department of Health and Human Services, Bureau of Laboratories	Blankenship HM et al
USA/MI-MDHHS-SC21372/2020	EPI_ISL_507626	Michigan Department of Health and Human Services, Bureau of Laboratories	Michigan Department of Health and Human Services, Bureau of Laboratories	Blankenship HM et al
USA/MI-MDHHS-SC21376/2020	EPI_ISL_507630	Michigan Department of Health and Human Services, Bureau of Laboratories	Michigan Department of Health and Human Services, Bureau of Laboratories	Blankenship HM et al
USA/MI-MDHHS-SC21383/2020	EPI_ISL_507637	Michigan Department of Health and Human Services, Bureau of Laboratories	Michigan Department of Health and Human Services, Bureau of Laboratories	Blankenship HM et al
USA/MI-MDHHS-SC21384/2020	EPI_ISL_507638	Michigan Department of Health and Human Services, Bureau of Laboratories	Michigan Department of Health and Human Services, Bureau of Laboratories	Blankenship HM et al
USA/MI-MDHHS-SC21390/2020	EPI_ISL_507644	Michigan Department of Health and Human Services, Bureau of Laboratories	Michigan Department of Health and Human Services, Bureau of Laboratories	Blankenship HM et al
USA/MI-MDHHS-SC21396/2020	EPI_ISL_507650	Michigan Department of Health and Human Services, Bureau of Laboratories	Michigan Department of Health and Human Services, Bureau of Laboratories	Blankenship HM et al
USA/MI-MDHHS-SC21402/2020	EPI_ISL_507656	Michigan Department of Health and Human Services, Bureau of Laboratories	Michigan Department of Health and Human Services, Bureau of Laboratories	Blankenship HM et al
USA/MI-MDHHS-SC21408/2020	EPI_ISL_507662	Michigan Department of Health and Human Services, Bureau of Laboratories	Michigan Department of Health and Human Services, Bureau of Laboratories	Blankenship HM et al
USA/MI-MDHHS-SC21412/2020	EPI_ISL_507666	Michigan Department of Health and Human Services, Bureau of Laboratories	Michigan Department of Health and Human Services, Bureau of Laboratories	Blankenship HM et al
USA/MI-MDHHS-SC21416/2020	EPI_ISL_507670	Michigan Department of Health and Human Services, Bureau of Laboratories	Michigan Department of Health and Human Services, Bureau of Laboratories	Blankenship HM et al
USA/MI-MDHHS-SC21417/2020	EPI_ISL_507671	Michigan Department of Health and Human Services, Bureau of Laboratories	Michigan Department of Health and Human Services, Bureau of Laboratories	Blankenship HM et al
USA/MI-MDHHS-SC21418/2020	EPI_ISL_507672	Michigan Department of Health and Human Services, Bureau of Laboratories	Michigan Department of Health and Human Services, Bureau of Laboratories	Blankenship HM et al
USA/MI-MDHHS-SC21420/2020	EPI_ISL_507674	Michigan Department of Health and Human Services, Bureau of Laboratories	Michigan Department of Health and Human Services, Bureau of Laboratories	Blankenship HM et al
USA/MI-MDHHS-SC21429/2020	EPI_ISL_507683	Michigan Department of Health and Human Services, Bureau of Laboratories	Michigan Department of Health and Human Services, Bureau of Laboratories	Blankenship HM et al
USA/MI-MDHHS-SC21432/2020	EPI_ISL_507686	Michigan Department of Health and Human Services, Bureau of Laboratories	Michigan Department of Health and Human Services, Bureau of Laboratories	Blankenship HM et al
USA/MI-MDHHS-SC21434/2020	EPI_ISL_507688	Michigan Department of Health and Human Services, Bureau of Laboratories	Michigan Department of Health and Human Services, Bureau of Laboratories	Blankenship HM et al
USA/MI-MDHHS-SC21437/2020	EPI_ISL_507691	Michigan Department of Health and Human Services, Bureau of Laboratories	Michigan Department of Health and Human Services, Bureau of Laboratories	Blankenship HM et al
USA/MI-MDHHS-SC21438/2020	EPI_ISL_507692	Michigan Department of Health and Human Services, Bureau of Laboratories	Michigan Department of Health and Human Services, Bureau of Laboratories	Blankenship HM et al
USA/MI-MDHHS-SC21439/2020	EPI_ISL_507693	Michigan Department of Health and Human Services, Bureau of Laboratories	Michigan Department of Health and Human Services, Bureau of Laboratories	Blankenship HM et al
USA/MI-MDHHS-SC21441/2020	EPI_ISL_507695	Michigan Department of Health and Human Services, Bureau of Laboratories	Michigan Department of Health and Human Services, Bureau of Laboratories	Blankenship HM et al
USA/MI-MDHHS-SC21445/2020	EPI_ISL_507699	Michigan Department of Health and Human Services, Bureau of Laboratories	Michigan Department of Health and Human Services, Bureau of Laboratories	Blankenship HM et al
USA/MI-MDHHS-SC21447/2020	EPI_ISL_507701	Michigan Department of Health and Human Services, Bureau of Laboratories	Michigan Department of Health and Human Services, Bureau of Laboratories	Blankenship HM et al
USA/MI-MDHHS-SC21448/2020	EPI_ISL_507702	Michigan Department of Health and Human Services, Bureau of Laboratories	Michigan Department of Health and Human Services, Bureau of Laboratories	Blankenship HM et al
USA/MI-MDHHS-SC21453/2020	EPI_ISL_507707	Michigan Department of Health and Human Services, Bureau of Laboratories	Michigan Department of Health and Human Services, Bureau of Laboratories	Blankenship HM et al
USA/MI-MDHHS-SC21454/2020	EPI_ISL_507708	Michigan Department of Health and Human Services, Bureau of Laboratories	Michigan Department of Health and Human Services, Bureau of Laboratories	Blankenship HM et al
USA/MI-MDHHS-SC21470/2020	EPI_ISL_516197	Michigan Department of Health and Human Services, Bureau of Laboratories	Michigan Department of Health and Human Services, Bureau of Laboratories	Blankenship HM et al
USA/MI-MDHHS-SC21472/2020	EPI_ISL_516199	Michigan Department of Health and Human Services, Bureau of Laboratories	Michigan Department of Health and Human Services, Bureau of Laboratories	Blankenship HM et al
USA/MI-MDHHS-SC21477/2020	EPI_ISL_516204	Michigan Department of Health and Human Services, Bureau of Laboratories	Michigan Department of Health and Human Services, Bureau of Laboratories	Blankenship HM et al
USA/MI-MDHHS-SC21482/2020	EPI_ISL_516209	Michigan Department of Health and Human Services, Bureau of Laboratories	Michigan Department of Health and Human Services, Bureau of Laboratories	Blankenship HM et al
USA/MI-MDHHS-SC21483/2020	EPI_ISL_516210	Michigan Department of Health and Human Services, Bureau of Laboratories	Michigan Department of Health and Human Services, Bureau of Laboratories	Blankenship HM et al
USA/MI-MDHHS-SC21487/2020	EPI_ISL_516214	Michigan Department of Health and Human Services, Bureau of Laboratories	Michigan Department of Health and Human Services, Bureau of Laboratories	Blankenship HM et al
USA/MI-MDHHS-SC21489/2020	EPI_ISL_516216	Michigan Department of Health and Human Services, Bureau of Laboratories	Michigan Department of Health and Human Services, Bureau of Laboratories	Blankenship HM et al
USA/MI-MDHHS-SC21495/2020	EPI_ISL_516222	Michigan Department of Health and Human Services, Bureau of Laboratories	Michigan Department of Health and Human Services, Bureau of Laboratories	Blankenship HM et al
USA/MI-MDHHS-SC21498/2020	EPI_ISL_516225	Michigan Department of Health and Human Services, Bureau of Laboratories	Michigan Department of Health and Human Services, Bureau of Laboratories	Blankenship HM et al
USA/MI-MDHHS-SC21500/2020	EPI_ISL_516227	Michigan Department of Health and Human Services, Bureau of Laboratories	Michigan Department of Health and Human Services, Bureau of Laboratories	Blankenship HM et al
USA/MI-MDHHS-SC21503/2020	EPI_ISL_516230	Michigan Department of Health and Human Services, Bureau of Laboratories	Michigan Department of Health and Human Services, Bureau of Laboratories	Blankenship HM et al
USA/MI-MDHHS-SC21507/2020	EPI_ISL_516234	Michigan Department of Health and Human Services, Bureau of Laboratories	Michigan Department of Health and Human Services, Bureau of Laboratories	Blankenship HM et al
USA/MI-MDHHS-SC21508/2020	EPI_ISL_516235	Michigan Department of Health and Human Services, Bureau of Laboratories	Michigan Department of Health and Human Services, Bureau of Laboratories	Blankenship HM et al
USA/MI-MDHHS-SC21510/2020	EPI_ISL_516237	Michigan Department of Health and Human Services, Bureau of Laboratories	Michigan Department of Health and Human Services, Bureau of Laboratories	Blankenship HM et al
USA/MI-MDHHS-SC21511/2020	EPI_ISL_516238	Michigan Department of Health and Human Services, Bureau of Laboratories	Michigan Department of Health and Human Services, Bureau of Laboratories	Blankenship HM et al
USA/MI-MDHHS-SC21518/2020	EPI_ISL_516245	Michigan Department of Health and Human Services, Bureau of Laboratories	Michigan Department of Health and Human Services, Bureau of Laboratories	Blankenship HM et al
USA/MI-MDHHS-SC21520/2020	EPI_ISL_516247	Michigan Department of Health and Human Services, Bureau of Laboratories	Michigan Department of Health and Human Services, Bureau of Laboratories	Blankenship HM et al
USA/MI-MDHHS-SC21523/2020	EPI_ISL_516250	Michigan Department of Health and Human Services, Bureau of Laboratories	Michigan Department of Health and Human Services, Bureau of Laboratories	Blankenship HM et al
USA/MI-MDHHS-SC21526/2020	EPI_ISL_516253	Michigan Department of Health and Human Services, Bureau of Laboratories	Michigan Department of Health and Human Services, Bureau of Laboratories	Blankenship HM et al
USA/MI-MDHHS-SC21534/2020	EPI_ISL_516261	Michigan Department of Health and Human Services, Bureau of Laboratories	Michigan Department of Health and Human Services, Bureau of Laboratories	Blankenship HM et al
USA/MI-MDHHS-SC21535/2020	EPI_ISL_516262	Michigan Department of Health and Human Services, Bureau of Laboratories	Michigan Department of Health and Human Services, Bureau of Laboratories	Blankenship HM et al
USA/MI-MDHHS-SC21538/2020	EPI_ISL_516265	Michigan Department of Health and Human Services, Bureau of Laboratories	Michigan Department of Health and Human Services, Bureau of Laboratories	Blankenship HM et al
USA/MI-MDHHS-SC21539/2020	EPI_ISL_516266	Michigan Department of Health and Human Services, Bureau of Laboratories	Michigan Department of Health and Human Services, Bureau of Laboratories	Blankenship HM et al
USA/MI-MDHHS-SC21540/2020	EPI_ISL_516267	Michigan Department of Health and Human Services, Bureau of Laboratories	Michigan Department of Health and Human Services, Bureau of Laboratories	Blankenship HM et al
USA/MI-MDHHS-SC21543/2020	EPI_ISL_516270	Michigan Department of Health and Human Services, Bureau of Laboratories	Michigan Department of Health and Human Services, Bureau of Laboratories	Blankenship HM et al
USA/MI-MDHHS-SC21547/2020	EPI_ISL_516274	Michigan Department of Health and Human Services, Bureau of Laboratories	Michigan Department of Health and Human Services, Bureau of Laboratories	Blankenship HM et al
USA/MI-MDHHS-SC21558/2020	EPI_ISL_516285	Michigan Department of Health and Human Services, Bureau of Laboratories	Michigan Department of Health and Human Services, Bureau of Laboratories	Blankenship HM et al
USA/MI-MDHHS-SC21559/2020	EPI_ISL_516286	Michigan Department of Health and Human Services, Bureau of Laboratories	Michigan Department of Health and Human Services, Bureau of Laboratories	Blankenship HM et al
USA/MI-MDHHS-SC21566/2020	EPI_ISL_516293	Michigan Department of Health and Human Services, Bureau of Laboratories	Michigan Department of Health and Human Services, Bureau of Laboratories	Blankenship HM et al
USA/MI-MDHHS-SC21568/2020	EPI_ISL_516295	Michigan Department of Health and Human Services, Bureau of Laboratories	Michigan Department of Health and Human Services, Bureau of Laboratories	Blankenship HM et al
USA/MI-MDHHS-SC21570/2020	EPI_ISL_516297	Michigan Department of Health and Human Services, Bureau of Laboratories	Michigan Department of Health and Human Services, Bureau of Laboratories	Blankenship HM et al
USA/MI-MDHHS-SC21571/2020	EPI_ISL_516298	Michigan Department of Health and Human Services, Bureau of Laboratories	Michigan Department of Health and Human Services, Bureau of Laboratories	Blankenship HM et al
USA/MI-MDHHS-SC21573/2020	EPI_ISL_516300	Michigan Department of Health and Human Services, Bureau of Laboratories	Michigan Department of Health and Human Services, Bureau of Laboratories	Blankenship HM et al
USA/MI-MDHHS-SC21574/2020	EPI_ISL_516301	Michigan Department of Health and Human Services, Bureau of Laboratories	Michigan Department of Health and Human Services, Bureau of Laboratories	Blankenship HM et al
USA/MI-MDHHS-SC21575/2020	EPI_ISL_516302	Michigan Department of Health and Human Services, Bureau of Laboratories	Michigan Department of Health and Human Services, Bureau of Laboratories	Blankenship HM et al
USA/MI-MDHHS-SC21579/2020	EPI_ISL_516306	Michigan Department of Health and Human Services, Bureau of Laboratories	Michigan Department of Health and Human Services, Bureau of Laboratories	Blankenship HM et al
USA/MI-MDHHS-SC21586/2020	EPI_ISL_516313	Michigan Department of Health and Human Services, Bureau of Laboratories	Michigan Department of Health and Human Services, Bureau of Laboratories	Blankenship HM et al
USA/MI-MDHHS-SC21587/2020	EPI_ISL_516314	Michigan Department of Health and Human Services, Bureau of Laboratories	Michigan Department of Health and Human Services, Bureau of Laboratories	Blankenship HM et al
USA/MI-MDHHS-SC21592/2020	EPI_ISL_516319	Michigan Department of Health and Human Services, Bureau of Laboratories	Michigan Department of Health and Human Services, Bureau of Laboratories	Blankenship HM et al
USA/MI-MDHHS-SC21604/2020	EPI_ISL_516331	Michigan Department of Health and Human Services, Bureau of Laboratories	Michigan Department of Health and Human Services, Bureau of Laboratories	Blankenship HM et al
USA/MI-MDHHS-SC21607/2020	EPI_ISL_516334	Michigan Department of Health and Human Services, Bureau of Laboratories	Michigan Department of Health and Human Services, Bureau of Laboratories	Blankenship HM et al
USA/MI-MDHHS-SC21617/2020	EPI_ISL_516344	Michigan Department of Health and Human Services, Bureau of Laboratories	Michigan Department of Health and Human Services, Bureau of Laboratories	Blankenship HM et al
USA/MI-MDHHS-SC21626/2020	EPI_ISL_516353	Michigan Department of Health and Human Services, Bureau of Laboratories	Michigan Department of Health and Human Services, Bureau of Laboratories	Blankenship HM et al
USA/MI-MDHHS-SC21627/2020	EPI_ISL_516354	Michigan Department of Health and Human Services, Bureau of Laboratories	Michigan Department of Health and Human Services, Bureau of Laboratories	Blankenship HM et al
USA/MI-MDHHS-SC21634/2020	EPI_ISL_516361	Michigan Department of Health and Human Services, Bureau of Laboratories	Michigan Department of Health and Human Services, Bureau of Laboratories	Blankenship HM et al
USA/MI-MDHHS-SC21636/2020	EPI_ISL_516363	Michigan Department of Health and Human Services, Bureau of Laboratories	Michigan Department of Health and Human Services, Bureau of Laboratories	Blankenship HM et al
USA/MI-MDHHS-SC21639/2020	EPI_ISL_516366	Michigan Department of Health and Human Services, Bureau of Laboratories	Michigan Department of Health and Human Services, Bureau of Laboratories	Blankenship HM et al
USA/MI-MDHHS-SC21648/2020	EPI_ISL_516375	Michigan Department of Health and Human Services, Bureau of Laboratories	Michigan Department of Health and Human Services, Bureau of Laboratories	Blankenship HM et al
USA/MI-MDHHS-SC21650/2020	EPI_ISL_516377	Michigan Department of Health and Human Services, Bureau of Laboratories	Michigan Department of Health and Human Services, Bureau of Laboratories	Blankenship HM et al
USA/MI-MDHHS-SC21652/2020	EPI_ISL_516379	Michigan Department of Health and Human Services, Bureau of Laboratories	Michigan Department of Health and Human Services, Bureau of Laboratories	Blankenship HM et al
USA/MI-MDHHS-SC21653/2020	EPI_ISL_516380	Michigan Department of Health and Human Services, Bureau of Laboratories	Michigan Department of Health and Human Services, Bureau of Laboratories	Blankenship HM et al
USA/MI-MDHHS-SC21655/2020	EPI_ISL_516382	Michigan Department of Health and Human Services, Bureau of Laboratories	Michigan Department of Health and Human Services, Bureau of Laboratories	Blankenship HM et al
USA/MI-MDHHS-SC21657/2020	EPI_ISL_516384	Michigan Department of Health and Human Services, Bureau of Laboratories	Michigan Department of Health and Human Services, Bureau of Laboratories	Blankenship HM et al
USA/MI-MDHHS-SC21660/2020	EPI_ISL_516387	Michigan Department of Health and Human Services, Bureau of Laboratories	Michigan Department of Health and Human Services, Bureau of Laboratories	Blankenship HM et al
USA/MI-MDHHS-SC21661/2020	EPI_ISL_516388	Michigan Department of Health and Human Services, Bureau of Laboratories	Michigan Department of Health and Human Services, Bureau of Laboratories	Blankenship HM et al
USA/MI-MDHHS-SC21664/2020	EPI_ISL_516391	Michigan Department of Health and Human Services, Bureau of Laboratories	Michigan Department of Health and Human Services, Bureau of Laboratories	Blankenship HM et al
USA/MI-MDHHS-SC21673/2020	EPI_ISL_516400	Michigan Department of Health and Human Services, Bureau of Laboratories	Michigan Department of Health and Human Services, Bureau of Laboratories	Blankenship HM et al
USA/MI-MDHHS-SC21677/2020	EPI_ISL_516404	Michigan Department of Health and Human Services, Bureau of Laboratories	Michigan Department of Health and Human Services, Bureau of Laboratories	Blankenship HM et al
USA/MI-MDHHS-SC21685/2020	EPI_ISL_516412	Michigan Department of Health and Human Services, Bureau of Laboratories	Michigan Department of Health and Human Services, Bureau of Laboratories	Blankenship HM et al
USA/MI-MDHHS-SC21689/2020	EPI_ISL_529808	Michigan Department of Health and Human Services, Bureau of Laboratories	Michigan Department of Health and Human Services, Bureau of Laboratories	Blankenship HM et al
USA/MI-MDHHS-SC21696/2020	EPI_ISL_529815	Michigan Department of Health and Human Services, Bureau of Laboratories	Michigan Department of Health and Human Services, Bureau of Laboratories	Blankenship HM et al
USA/MI-MDHHS-SC21701/2020	EPI_ISL_529820	Michigan Department of Health and Human Services, Bureau of Laboratories	Michigan Department of Health and Human Services, Bureau of Laboratories	Blankenship HM et al
USA/MI-MDHHS-SC21702/2020	EPI_ISL_529821	Michigan Department of Health and Human Services, Bureau of Laboratories	Michigan Department of Health and Human Services, Bureau of Laboratories	Blankenship HM et al
USA/MI-MDHHS-SC21704/2020	EPI_ISL_529823	Michigan Department of Health and Human Services, Bureau of Laboratories	Michigan Department of Health and Human Services, Bureau of Laboratories	Blankenship HM et al
USA/MI-MDHHS-SC21705/2020	EPI_ISL_529824	Michigan Department of Health and Human Services, Bureau of Laboratories	Michigan Department of Health and Human Services, Bureau of Laboratories	Blankenship HM et al
USA/MI-MDHHS-SC21706/2020	EPI_ISL_529825	Michigan Department of Health and Human Services, Bureau of Laboratories	Michigan Department of Health and Human Services, Bureau of Laboratories	Blankenship HM et al
USA/MI-MDHHS-SC21707/2020	EPI_ISL_529826	Michigan Department of Health and Human Services, Bureau of Laboratories	Michigan Department of Health and Human Services, Bureau of Laboratories	Blankenship HM et al
USA/MI-MDHHS-SC21709/2020	EPI_ISL_529828	Michigan Department of Health and Human Services, Bureau of Laboratories	Michigan Department of Health and Human Services, Bureau of Laboratories	Blankenship HM et al
USA/MI-MDHHS-SC21717/2020	EPI_ISL_529836	Michigan Department of Health and Human Services, Bureau of Laboratories	Michigan Department of Health and Human Services, Bureau of Laboratories	Blankenship HM et al
USA/MI-MDHHS-SC21724/2020	EPI_ISL_529843	Michigan Department of Health and Human Services, Bureau of Laboratories	Michigan Department of Health and Human Services, Bureau of Laboratories	Blankenship HM et al
USA/MI-MDHHS-SC21725/2020	EPI_ISL_529844	Michigan Department of Health and Human Services, Bureau of Laboratories	Michigan Department of Health and Human Services, Bureau of Laboratories	Blankenship HM et al
USA/MI-MDHHS-SC21730/2020	EPI_ISL_529849	Michigan Department of Health and Human Services, Bureau of Laboratories	Michigan Department of Health and Human Services, Bureau of Laboratories	Blankenship HM et al
USA/MI-MDHHS-SC21731/2020	EPI_ISL_529850	Michigan Department of Health and Human Services, Bureau of Laboratories	Michigan Department of Health and Human Services, Bureau of Laboratories	Blankenship HM et al
USA/MI-MDHHS-SC21739/2020	EPI_ISL_529858	Michigan Department of Health and Human Services, Bureau of Laboratories	Michigan Department of Health and Human Services, Bureau of Laboratories	Blankenship HM et al
USA/MI-MDHHS-SC21740/2020	EPI_ISL_529859	Michigan Department of Health and Human Services, Bureau of Laboratories	Michigan Department of Health and Human Services, Bureau of Laboratories	Blankenship HM et al
USA/MI-MDHHS-SC21755/2020	EPI_ISL_529873	Michigan Department of Health and Human Services, Bureau of Laboratories	Michigan Department of Health and Human Services, Bureau of Laboratories	Blankenship HM et al
USA/MI-MDHHS-SC21757/2020	EPI_ISL_529875	Michigan Department of Health and Human Services, Bureau of Laboratories	Michigan Department of Health and Human Services, Bureau of Laboratories	Blankenship HM et al
USA/MI-MDHHS-SC21759/2020	EPI_ISL_529877	Michigan Department of Health and Human Services, Bureau of Laboratories	Michigan Department of Health and Human Services, Bureau of Laboratories	Blankenship HM et al
USA/MI-MDHHS-SC21766/2020	EPI_ISL_529884	Michigan Department of Health and Human Services, Bureau of Laboratories	Michigan Department of Health and Human Services, Bureau of Laboratories	Blankenship HM et al
USA/MI-MDHHS-SC21774/2020	EPI_ISL_529892	Michigan Department of Health and Human Services, Bureau of Laboratories	Michigan Department of Health and Human Services, Bureau of Laboratories	Blankenship HM et al
USA/MI-MDHHS-SC21775/2020	EPI_ISL_529893	Michigan Department of Health and Human Services, Bureau of Laboratories	Michigan Department of Health and Human Services, Bureau of Laboratories	Blankenship HM et al
USA/MI-MDHHS-SC21779/2020	EPI_ISL_529897	Michigan Department of Health and Human Services, Bureau of Laboratories	Michigan Department of Health and Human Services, Bureau of Laboratories	Blankenship HM et al
USA/MI-MDHHS-SC21783/2020	EPI_ISL_529901	Michigan Department of Health and Human Services, Bureau of Laboratories	Michigan Department of Health and Human Services, Bureau of Laboratories	Blankenship HM et al
USA/MI-MDHHS-SC21786/2020	EPI_ISL_529904	Michigan Department of Health and Human Services, Bureau of Laboratories	Michigan Department of Health and Human Services, Bureau of Laboratories	Blankenship HM et al
USA/MI-MDHHS-SC21789/2020	EPI_ISL_529907	Michigan Department of Health and Human Services, Bureau of Laboratories	Michigan Department of Health and Human Services, Bureau of Laboratories	Blankenship HM et al
USA/MI-MDHHS-SC21790/2020	EPI_ISL_565833	Michigan Department of Health and Human Services, Bureau of Laboratories	Michigan Department of Health and Human Services, Bureau of Laboratories	Blankenship HM et al
USA/MI-MDHHS-SC21793/2020	EPI_ISL_565836	Michigan Department of Health and Human Services, Bureau of Laboratories	Michigan Department of Health and Human Services, Bureau of Laboratories	Blankenship HM et al
USA/MI-MDHHS-SC21795/2020	EPI_ISL_565838	Michigan Department of Health and Human Services, Bureau of Laboratories	Michigan Department of Health and Human Services, Bureau of Laboratories	Blankenship HM et al
USA/MI-MDHHS-SC21796/2020	EPI_ISL_565839	Michigan Department of Health and Human Services, Bureau of Laboratories	Michigan Department of Health and Human Services, Bureau of Laboratories	Blankenship HM et al
USA/MI-MDHHS-SC21810/2020	EPI_ISL_565853	Michigan Department of Health and Human Services, Bureau of Laboratories	Michigan Department of Health and Human Services, Bureau of Laboratories	Blankenship HM et al
USA/MI-MDHHS-SC21812/2020	EPI_ISL_565855	Michigan Department of Health and Human Services, Bureau of Laboratories	Michigan Department of Health and Human Services, Bureau of Laboratories	Blankenship HM et al
USA/MI-MDHHS-SC21815/2020	EPI_ISL_565858	Michigan Department of Health and Human Services, Bureau of Laboratories	Michigan Department of Health and Human Services, Bureau of Laboratories	Blankenship HM et al
USA/MI-MDHHS-SC21817/2020	EPI_ISL_565860	Michigan Department of Health and Human Services, Bureau of Laboratories	Michigan Department of Health and Human Services, Bureau of Laboratories	Blankenship HM et al
USA/MI-MDHHS-SC21831/2020	EPI_ISL_565874	Michigan Department of Health and Human Services, Bureau of Laboratories	Michigan Department of Health and Human Services, Bureau of Laboratories	Blankenship HM et al
USA/MI-MDHHS-SC21833/2020	EPI_ISL_565876	Michigan Department of Health and Human Services, Bureau of Laboratories	Michigan Department of Health and Human Services, Bureau of Laboratories	Blankenship HM et al
USA/MI-MDHHS-SC21836/2020	EPI_ISL_565879	Michigan Department of Health and Human Services, Bureau of Laboratories	Michigan Department of Health and Human Services, Bureau of Laboratories	Blankenship HM et al
USA/MI-MDHHS-SC21838/2020	EPI_ISL_565881	Michigan Department of Health and Human Services, Bureau of Laboratories	Michigan Department of Health and Human Services, Bureau of Laboratories	Blankenship HM et al
USA/MI-MDHHS-SC21841/2020	EPI_ISL_565884	Michigan Department of Health and Human Services, Bureau of Laboratories	Michigan Department of Health and Human Services, Bureau of Laboratories	Blankenship HM et al
USA/MI-MDHHS-SC21843/2020	EPI_ISL_565886	Michigan Department of Health and Human Services, Bureau of Laboratories	Michigan Department of Health and Human Services, Bureau of Laboratories	Blankenship HM et al
USA/MI-MDHHS-SC21846/2020	EPI_ISL_565889	Michigan Department of Health and Human Services, Bureau of Laboratories	Michigan Department of Health and Human Services, Bureau of Laboratories	Blankenship HM et al
USA/MI-MDHHS-SC21847/2020	EPI_ISL_565890	Michigan Department of Health and Human Services, Bureau of Laboratories	Michigan Department of Health and Human Services, Bureau of Laboratories	Blankenship HM et al
USA/MI-MDHHS-SC21851/2020	EPI_ISL_565894	Michigan Department of Health and Human Services, Bureau of Laboratories	Michigan Department of Health and Human Services, Bureau of Laboratories	Blankenship HM et al
USA/MI-MDHHS-SC21854/2020	EPI_ISL_565897	Michigan Department of Health and Human Services, Bureau of Laboratories	Michigan Department of Health and Human Services, Bureau of Laboratories	Blankenship HM et al
USA/MI-MDHHS-SC21861/2020	EPI_ISL_565904	Michigan Department of Health and Human Services, Bureau of Laboratories	Michigan Department of Health and Human Services, Bureau of Laboratories	Blankenship HM et al
USA/MI-MDHHS-SC21868/2020	EPI_ISL_565929	Michigan Department of Health and Human Services, Bureau of Laboratories	Michigan Department of Health and Human Services, Bureau of Laboratories	Blankenship HM et al
USA/MI-MDHHS-SC21872/2020	EPI_ISL_565933	Michigan Department of Health and Human Services, Bureau of Laboratories	Michigan Department of Health and Human Services, Bureau of Laboratories	Blankenship HM et al
USA/MI-MDHHS-SC21875/2020	EPI_ISL_565936	Michigan Department of Health and Human Services, Bureau of Laboratories	Michigan Department of Health and Human Services, Bureau of Laboratories	Blankenship HM et al
USA/MI-MDHHS-SC21878/2020	EPI_ISL_565939	Michigan Department of Health and Human Services, Bureau of Laboratories	Michigan Department of Health and Human Services, Bureau of Laboratories	Blankenship HM et al
USA/MI-MDHHS-SC21885/2020	EPI_ISL_565946	Michigan Department of Health and Human Services, Bureau of Laboratories	Michigan Department of Health and Human Services, Bureau of Laboratories	Blankenship HM et al
USA/MI-MDHHS-SC21886/2020	EPI_ISL_565947	Michigan Department of Health and Human Services, Bureau of Laboratories	Michigan Department of Health and Human Services, Bureau of Laboratories	Blankenship HM et al
USA/MI-MDHHS-SC21891/2020	EPI_ISL_565952	Michigan Department of Health and Human Services, Bureau of Laboratories	Michigan Department of Health and Human Services, Bureau of Laboratories	Blankenship HM et al
USA/MI-MDHHS-SC21899/2020	EPI_ISL_565960	Michigan Department of Health and Human Services, Bureau of Laboratories	Michigan Department of Health and Human Services, Bureau of Laboratories	Blankenship HM et al
USA/MI-MDHHS-SC21900/2020	EPI_ISL_565961	Michigan Department of Health and Human Services, Bureau of Laboratories	Michigan Department of Health and Human Services, Bureau of Laboratories	Blankenship HM et al
USA/MI-MDHHS-SC21915/2020	EPI_ISL_565976	Michigan Department of Health and Human Services, Bureau of Laboratories	Michigan Department of Health and Human Services, Bureau of Laboratories	Blankenship HM et al
USA/MI-MDHHS-SC21919/2020	EPI_ISL_565980	Michigan Department of Health and Human Services, Bureau of Laboratories	Michigan Department of Health and Human Services, Bureau of Laboratories	Blankenship HM et al
USA/MI-MDHHS-SC21924/2020	EPI_ISL_565984	Michigan Department of Health and Human Services, Bureau of Laboratories	Michigan Department of Health and Human Services, Bureau of Laboratories	Blankenship HM et al
USA/MI-MDHHS-SC21926/2020	EPI_ISL_565986	Michigan Department of Health and Human Services, Bureau of Laboratories	Michigan Department of Health and Human Services, Bureau of Laboratories	Blankenship HM et al
USA/MI-MDHHS-SC21928/2020	EPI_ISL_565988	Michigan Department of Health and Human Services, Bureau of Laboratories	Michigan Department of Health and Human Services, Bureau of Laboratories	Blankenship HM et al
USA/MI-MDHHS-SC21930/2020	EPI_ISL_565990	Michigan Department of Health and Human Services, Bureau of Laboratories	Michigan Department of Health and Human Services, Bureau of Laboratories	Blankenship HM et al
USA/MI-MDHHS-SC21937/2020	EPI_ISL_576203	Michigan Department of Health and Human Services, Bureau of Laboratories	Michigan Department of Health and Human Services, Bureau of Laboratories	Blankenship HM et al
USA/MI-MDHHS-SC21939/2020	EPI_ISL_576205	Michigan Department of Health and Human Services, Bureau of Laboratories	Michigan Department of Health and Human Services, Bureau of Laboratories	Blankenship HM et al
USA/MI-MDHHS-SC21946/2020	EPI_ISL_565997	Michigan Department of Health and Human Services, Bureau of Laboratories	Michigan Department of Health and Human Services, Bureau of Laboratories	Blankenship HM et al
USA/MI-MDHHS-SC21949/2020	EPI_ISL_566000	Michigan Department of Health and Human Services, Bureau of Laboratories	Michigan Department of Health and Human Services, Bureau of Laboratories	Blankenship HM et al
USA/MI-MDHHS-SC21950/2020	EPI_ISL_566001	Michigan Department of Health and Human Services, Bureau of Laboratories	Michigan Department of Health and Human Services, Bureau of Laboratories	Blankenship HM et al
USA/MI-MDHHS-SC21951/2020	EPI_ISL_566002	Michigan Department of Health and Human Services, Bureau of Laboratories	Michigan Department of Health and Human Services, Bureau of Laboratories	Blankenship HM et al
USA/MI-MDHHS-SC21955/2020	EPI_ISL_566006	Michigan Department of Health and Human Services, Bureau of Laboratories	Michigan Department of Health and Human Services, Bureau of Laboratories	Blankenship HM et al
USA/MI-MDHHS-SC21957/2020	EPI_ISL_566008	Michigan Department of Health and Human Services, Bureau of Laboratories	Michigan Department of Health and Human Services, Bureau of Laboratories	Blankenship HM et al
USA/MI-MDHHS-SC21960/2020	EPI_ISL_566011	Michigan Department of Health and Human Services, Bureau of Laboratories	Michigan Department of Health and Human Services, Bureau of Laboratories	Blankenship HM et al
USA/MI-MDHHS-SC21964/2020	EPI_ISL_566015	Michigan Department of Health and Human Services, Bureau of Laboratories	Michigan Department of Health and Human Services, Bureau of Laboratories	Blankenship HM et al
USA/MI-MDHHS-SC21974/2020	EPI_ISL_566025	Michigan Department of Health and Human Services, Bureau of Laboratories	Michigan Department of Health and Human Services, Bureau of Laboratories	Blankenship HM et al
USA/MI-MDHHS-SC21975/2020	EPI_ISL_566026	Michigan Department of Health and Human Services, Bureau of Laboratories	Michigan Department of Health and Human Services, Bureau of Laboratories	Blankenship HM et al
USA/MI-MDHHS-SC21976/2020	EPI_ISL_576208	Michigan Department of Health and Human Services, Bureau of Laboratories	Michigan Department of Health and Human Services, Bureau of Laboratories	Blankenship HM et al
USA/MI-MDHHS-SC21985/2020	EPI_ISL_566035	Michigan Department of Health and Human Services, Bureau of Laboratories	Michigan Department of Health and Human Services, Bureau of Laboratories	Blankenship HM et al
USA/MI-MDHHS-SC21988/2020	EPI_ISL_576211	Michigan Department of Health and Human Services, Bureau of Laboratories	Michigan Department of Health and Human Services, Bureau of Laboratories	Blankenship HM et al
USA/MI-MDHHS-SC21990/2020	EPI_ISL_576213	Michigan Department of Health and Human Services, Bureau of Laboratories	Michigan Department of Health and Human Services, Bureau of Laboratories	Blankenship HM et al
USA/MI-MDHHS-SC21997/2020	EPI_ISL_576220	Michigan Department of Health and Human Services, Bureau of Laboratories	Michigan Department of Health and Human Services, Bureau of Laboratories	Blankenship HM et al
USA/MI-MDHHS-SC22006/2020	EPI_ISL_577568	Michigan Department of Health and Human Services, Bureau of Laboratories	Michigan Department of Health and Human Services, Bureau of Laboratories	Blankenship HM et al
USA/MI-MDHHS-SC22008/2020	EPI_ISL_577570	Michigan Department of Health and Human Services, Bureau of Laboratories	Michigan Department of Health and Human Services, Bureau of Laboratories	Blankenship HM et al
USA/MI-MDHHS-SC22009/2020	EPI_ISL_577571	Michigan Department of Health and Human Services, Bureau of Laboratories	Michigan Department of Health and Human Services, Bureau of Laboratories	Blankenship HM et al
USA/MI-MDHHS-SC22012/2020	EPI_ISL_577573	Michigan Department of Health and Human Services, Bureau of Laboratories	Michigan Department of Health and Human Services, Bureau of Laboratories	Blankenship HM et al
USA/MI-MDHHS-SC22020/2020	EPI_ISL_577579	Michigan Department of Health and Human Services, Bureau of Laboratories	Michigan Department of Health and Human Services, Bureau of Laboratories	Blankenship HM et al
USA/MI-MDHHS-SC22021/2020	EPI_ISL_577562	Michigan Department of Health and Human Services, Bureau of Laboratories	Michigan Department of Health and Human Services, Bureau of Laboratories	Blankenship HM et al
USA/MI-MDHHS-SC22025/2020	EPI_ISL_577581	Michigan Department of Health and Human Services, Bureau of Laboratories	Michigan Department of Health and Human Services, Bureau of Laboratories	Blankenship HM et al
USA/MI-MDHHS-SC22028/2020	EPI_ISL_577584	Michigan Department of Health and Human Services, Bureau of Laboratories	Michigan Department of Health and Human Services, Bureau of Laboratories	Blankenship HM et al
USA/MI-MDHHS-SC22030/2020	EPI_ISL_577586	Michigan Department of Health and Human Services, Bureau of Laboratories	Michigan Department of Health and Human Services, Bureau of Laboratories	Blankenship HM et al
USA/MI-MDHHS-SC22035/2020	EPI_ISL_577548	Michigan Department of Health and Human Services, Bureau of Laboratories	Michigan Department of Health and Human Services, Bureau of Laboratories	Blankenship HM et al
USA/MI-MDHHS-SC22036/2020	EPI_ISL_577588	Michigan Department of Health and Human Services, Bureau of Laboratories	Michigan Department of Health and Human Services, Bureau of Laboratories	Blankenship HM et al
USA/MI-MDHHS-SC22037/2020	EPI_ISL_577549	Michigan Department of Health and Human Services, Bureau of Laboratories	Michigan Department of Health and Human Services, Bureau of Laboratories	Blankenship HM et al
USA/MI-MDHHS-SC22040/2020	EPI_ISL_577552	Michigan Department of Health and Human Services, Bureau of Laboratories	Michigan Department of Health and Human Services, Bureau of Laboratories	Blankenship HM et al
USA/MI-MDHHS-SC22050/2020	EPI_ISL_583507	Michigan Department of Health and Human Services, Bureau of Laboratories	Michigan Department of Health and Human Services, Bureau of Laboratories	Blankenship HM et al
USA/MI-MDHHS-SC22051/2020	EPI_ISL_583508	Michigan Department of Health and Human Services, Bureau of Laboratories	Michigan Department of Health and Human Services, Bureau of Laboratories	Blankenship HM et al
USA/MI-MDHHS-SC22052/2020	EPI_ISL_583509	Michigan Department of Health and Human Services, Bureau of Laboratories	Michigan Department of Health and Human Services, Bureau of Laboratories	Blankenship HM et al
USA/MI-MDHHS-SC22067/2020	EPI_ISL_583524	Michigan Department of Health and Human Services, Bureau of Laboratories	Michigan Department of Health and Human Services, Bureau of Laboratories	Blankenship HM et al
USA/MI-MDHHS-SC22073/2020	EPI_ISL_583530	Michigan Department of Health and Human Services, Bureau of Laboratories	Michigan Department of Health and Human Services, Bureau of Laboratories	Blankenship HM et al
USA/MI-MDHHS-SC22075/2020	EPI_ISL_583532	Michigan Department of Health and Human Services, Bureau of Laboratories	Michigan Department of Health and Human Services, Bureau of Laboratories	Blankenship HM et al
USA/MI-MDHHS-SC22077/2020	EPI_ISL_583534	Michigan Department of Health and Human Services, Bureau of Laboratories	Michigan Department of Health and Human Services, Bureau of Laboratories	Blankenship HM et al
USA/MI-MDHHS-SC22079/2020	EPI_ISL_594191	Michigan Department of Health and Human Services, Bureau of Laboratories	Michigan Department of Health and Human Services, Bureau of Laboratories	Blankenship HM et al
USA/MI-MDHHS-SC22081/2020	EPI_ISL_594193	Michigan Department of Health and Human Services, Bureau of Laboratories	Michigan Department of Health and Human Services, Bureau of Laboratories	Blankenship HM et al
USA/MI-MDHHS-SC22082/2020	EPI_ISL_594194	Michigan Department of Health and Human Services, Bureau of Laboratories	Michigan Department of Health and Human Services, Bureau of Laboratories	Blankenship HM et al
USA/MI-MDHHS-SC22087/2020	EPI_ISL_594199	Michigan Department of Health and Human Services, Bureau of Laboratories	Michigan Department of Health and Human Services, Bureau of Laboratories	Blankenship HM et al
USA/MI-MDHHS-SC22091/2020	EPI_ISL_594203	Michigan Department of Health and Human Services, Bureau of Laboratories	Michigan Department of Health and Human Services, Bureau of Laboratories	Blankenship HM et al
USA/MI-MDHHS-SC22094/2020	EPI_ISL_594206	Michigan Department of Health and Human Services, Bureau of Laboratories	Michigan Department of Health and Human Services, Bureau of Laboratories	Blankenship HM et al
USA/MI-MDHHS-SC22098/2020	EPI_ISL_594210	Michigan Department of Health and Human Services, Bureau of Laboratories	Michigan Department of Health and Human Services, Bureau of Laboratories	Blankenship HM et al
USA/MI-MDHHS-SC22099/2020	EPI_ISL_594211	Michigan Department of Health and Human Services, Bureau of Laboratories	Michigan Department of Health and Human Services, Bureau of Laboratories	Blankenship HM et al
USA/MI-MDHHS-SC22110/2020	EPI_ISL_614161	Michigan Department of Health and Human Services, Bureau of Laboratories	Michigan Department of Health and Human Services, Bureau of Laboratories	Blankenship HM et al
USA/MI-MDHHS-SC22115/2020	EPI_ISL_614166	Michigan Department of Health and Human Services, Bureau of Laboratories	Michigan Department of Health and Human Services, Bureau of Laboratories	Blankenship HM et al
USA/MI-MDHHS-SC22119/2020	EPI_ISL_614170	Michigan Department of Health and Human Services, Bureau of Laboratories	Michigan Department of Health and Human Services, Bureau of Laboratories	Blankenship HM et al
USA/MI-MDHHS-SC22120/2020	EPI_ISL_614171	Michigan Department of Health and Human Services, Bureau of Laboratories	Michigan Department of Health and Human Services, Bureau of Laboratories	Blankenship HM et al
USA/MI-MDHHS-SC22129/2020	EPI_ISL_614180	Michigan Department of Health and Human Services, Bureau of Laboratories	Michigan Department of Health and Human Services, Bureau of Laboratories	Blankenship HM et al
USA/MI-MDHHS-SC22132/2020	EPI_ISL_614183	Michigan Department of Health and Human Services, Bureau of Laboratories	Michigan Department of Health and Human Services, Bureau of Laboratories	Blankenship HM et al
USA/MI-MDHHS-SC22133/2020	EPI_ISL_614184	Michigan Department of Health and Human Services, Bureau of Laboratories	Michigan Department of Health and Human Services, Bureau of Laboratories	Blankenship HM et al
USA/MI-MDHHS-SC22134/2020	EPI_ISL_614185	Michigan Department of Health and Human Services, Bureau of Laboratories	Michigan Department of Health and Human Services, Bureau of Laboratories	Blankenship HM et al
USA/MI-MDHHS-SC22137/2020	EPI_ISL_614188	Michigan Department of Health and Human Services, Bureau of Laboratories	Michigan Department of Health and Human Services, Bureau of Laboratories	Blankenship HM et al
USA/MI-MDHHS-SC22138/2020	EPI_ISL_614189	Michigan Department of Health and Human Services, Bureau of Laboratories	Michigan Department of Health and Human Services, Bureau of Laboratories	Blankenship HM et al
USA/MI-MDHHS-SC22139/2020	EPI_ISL_614190	Michigan Department of Health and Human Services, Bureau of Laboratories	Michigan Department of Health and Human Services, Bureau of Laboratories	Blankenship HM et al
USA/MI-MDHHS-SC22144/2020	EPI_ISL_614195	Michigan Department of Health and Human Services, Bureau of Laboratories	Michigan Department of Health and Human Services, Bureau of Laboratories	Blankenship HM et al
USA/MI-MDHHS-SC22145/2020	EPI_ISL_614196	Michigan Department of Health and Human Services, Bureau of Laboratories	Michigan Department of Health and Human Services, Bureau of Laboratories	Blankenship HM et al
USA/MI-MDHHS-SC22146/2020	EPI_ISL_614197	Michigan Department of Health and Human Services, Bureau of Laboratories	Michigan Department of Health and Human Services, Bureau of Laboratories	Blankenship HM et al
USA/MI-MDHHS-SC22147/2020	EPI_ISL_614198	Michigan Department of Health and Human Services, Bureau of Laboratories	Michigan Department of Health and Human Services, Bureau of Laboratories	Blankenship HM et al
USA/MI-MDHHS-SC22149/2020	EPI_ISL_614200	Michigan Department of Health and Human Services, Bureau of Laboratories	Michigan Department of Health and Human Services, Bureau of Laboratories	Blankenship HM et al
USA/MI-MDHHS-SC22152/2020	EPI_ISL_614203	Michigan Department of Health and Human Services, Bureau of Laboratories	Michigan Department of Health and Human Services, Bureau of Laboratories	Blankenship HM et al
USA/MI-MDHHS-SC22154/2020	EPI_ISL_614205	Michigan Department of Health and Human Services, Bureau of Laboratories	Michigan Department of Health and Human Services, Bureau of Laboratories	Blankenship HM et al
USA/MI-MDHHS-SC22159/2020	EPI_ISL_614210	Michigan Department of Health and Human Services, Bureau of Laboratories	Michigan Department of Health and Human Services, Bureau of Laboratories	Blankenship HM et al
USA/MI-MDHHS-SC22166/2020	EPI_ISL_614217	Michigan Department of Health and Human Services, Bureau of Laboratories	Michigan Department of Health and Human Services, Bureau of Laboratories	Blankenship HM et al
USA/MI-MDHHS-SC22171/2020	EPI_ISL_614222	Michigan Department of Health and Human Services, Bureau of Laboratories	Michigan Department of Health and Human Services, Bureau of Laboratories	Blankenship HM et al
USA/MI-MDHHS-SC22174/2020	EPI_ISL_614225	Michigan Department of Health and Human Services, Bureau of Laboratories	Michigan Department of Health and Human Services, Bureau of Laboratories	Blankenship HM et al
USA/MI-MDHHS-SC22178/2020	EPI_ISL_614229	Michigan Department of Health and Human Services, Bureau of Laboratories	Michigan Department of Health and Human Services, Bureau of Laboratories	Blankenship HM et al
USA/MI-MDHHS-SC22183/2020	EPI_ISL_614234	Michigan Department of Health and Human Services, Bureau of Laboratories	Michigan Department of Health and Human Services, Bureau of Laboratories	Blankenship HM et al
USA/MI-MDHHS-SC22184/2020	EPI_ISL_614235	Michigan Department of Health and Human Services, Bureau of Laboratories	Michigan Department of Health and Human Services, Bureau of Laboratories	Blankenship HM et al
USA/MI-MDHHS-SC22188/2020	EPI_ISL_614239	Michigan Department of Health and Human Services, Bureau of Laboratories	Michigan Department of Health and Human Services, Bureau of Laboratories	Blankenship HM et al
USA/MI-MDHHS-SC22190/2020	EPI_ISL_614241	Michigan Department of Health and Human Services, Bureau of Laboratories	Michigan Department of Health and Human Services, Bureau of Laboratories	Blankenship HM et al
USA/MI-MDHHS-SC22193/2020	EPI_ISL_614244	Michigan Department of Health and Human Services, Bureau of Laboratories	Michigan Department of Health and Human Services, Bureau of Laboratories	Blankenship HM et al
USA/MI-MDHHS-SC22195/2020	EPI_ISL_614246	Michigan Department of Health and Human Services, Bureau of Laboratories	Michigan Department of Health and Human Services, Bureau of Laboratories	Blankenship HM et al
USA/MI-MDHHS-SC22196/2020	EPI_ISL_644364	Michigan Department of Health and Human Services, Bureau of Laboratories	Michigan Department of Health and Human Services, Bureau of Laboratories	Blankenship HM et al
USA/MI-MDHHS-SC22198/2020	EPI_ISL_644366	Michigan Department of Health and Human Services, Bureau of Laboratories	Michigan Department of Health and Human Services, Bureau of Laboratories	Blankenship HM et al
USA/MI-MDHHS-SC22200/2020	EPI_ISL_644368	Michigan Department of Health and Human Services, Bureau of Laboratories	Michigan Department of Health and Human Services, Bureau of Laboratories	Blankenship HM et al
USA/MI-MDHHS-SC22204/2020	EPI_ISL_644372	Michigan Department of Health and Human Services, Bureau of Laboratories	Michigan Department of Health and Human Services, Bureau of Laboratories	Blankenship HM et al
USA/MI-MDHHS-SC22206/2020	EPI_ISL_644374	Michigan Department of Health and Human Services, Bureau of Laboratories	Michigan Department of Health and Human Services, Bureau of Laboratories	Blankenship HM et al
USA/MI-MDHHS-SC22208/2020	EPI_ISL_644363	Michigan Department of Health and Human Services, Bureau of Laboratories	Michigan Department of Health and Human Services, Bureau of Laboratories	Blankenship HM et al
USA/MI-MDHHS-SC22210/2020	EPI_ISL_644359	Michigan Department of Health and Human Services, Bureau of Laboratories	Michigan Department of Health and Human Services, Bureau of Laboratories	Blankenship HM et al
USA/MI-MDHHS-SC22211/2020	EPI_ISL_644356	Michigan Department of Health and Human Services, Bureau of Laboratories	Michigan Department of Health and Human Services, Bureau of Laboratories	Blankenship HM et al
USA/MI-MDHHS-SC22215/2020	EPI_ISL_644354	Michigan Department of Health and Human Services, Bureau of Laboratories	Michigan Department of Health and Human Services, Bureau of Laboratories	Blankenship HM et al
USA/MI-MDHHS-SC22221/2020	EPI_ISL_644349	Michigan Department of Health and Human Services, Bureau of Laboratories	Michigan Department of Health and Human Services, Bureau of Laboratories	Blankenship HM et al
USA/MI-MDHHS-SC22222/2020	EPI_ISL_644348	Michigan Department of Health and Human Services, Bureau of Laboratories	Michigan Department of Health and Human Services, Bureau of Laboratories	Blankenship HM et al
USA/MI-MDHHS-SC22230/2020	EPI_ISL_666896	Michigan Department of Health and Human Services, Bureau of Laboratories	Michigan Department of Health and Human Services, Bureau of Laboratories	Blankenship HM et al
USA/MI-MDHHS-SC22231/2020	EPI_ISL_666897	Michigan Department of Health and Human Services, Bureau of Laboratories	Michigan Department of Health and Human Services, Bureau of Laboratories	Blankenship HM et al
USA/MI-MDHHS-SC22234/2020	EPI_ISL_666900	Michigan Department of Health and Human Services, Bureau of Laboratories	Michigan Department of Health and Human Services, Bureau of Laboratories	Blankenship HM et al
USA/MI-MDHHS-SC22237/2020	EPI_ISL_666903	Michigan Department of Health and Human Services, Bureau of Laboratories	Michigan Department of Health and Human Services, Bureau of Laboratories	Blankenship HM et al
USA/MI-MDHHS-SC22238/2020	EPI_ISL_666904	Michigan Department of Health and Human Services, Bureau of Laboratories	Michigan Department of Health and Human Services, Bureau of Laboratories	Blankenship HM et al
USA/MI-MDHHS-SC22243/2020	EPI_ISL_666909	Michigan Department of Health and Human Services, Bureau of Laboratories	Michigan Department of Health and Human Services, Bureau of Laboratories	Blankenship HM et al
USA/MI-MDHHS-SC22246/2020	EPI_ISL_666912	Michigan Department of Health and Human Services, Bureau of Laboratories	Michigan Department of Health and Human Services, Bureau of Laboratories	Blankenship HM et al
USA/MI-MDHHS-SC22247/2020	EPI_ISL_666913	Michigan Department of Health and Human Services, Bureau of Laboratories	Michigan Department of Health and Human Services, Bureau of Laboratories	Blankenship HM et al
USA/MI-MDHHS-SC22251/2020	EPI_ISL_666917	Michigan Department of Health and Human Services, Bureau of Laboratories	Michigan Department of Health and Human Services, Bureau of Laboratories	Blankenship HM et al
USA/MI-MDHHS-SC22253/2020	EPI_ISL_666919	Michigan Department of Health and Human Services, Bureau of Laboratories	Michigan Department of Health and Human Services, Bureau of Laboratories	Blankenship HM et al
USA/MI-MDHHS-SC22255/2020	EPI_ISL_666921	Michigan Department of Health and Human Services, Bureau of Laboratories	Michigan Department of Health and Human Services, Bureau of Laboratories	Blankenship HM et al
USA/MI-MDHHS-SC22257/2020	EPI_ISL_666923	Michigan Department of Health and Human Services, Bureau of Laboratories	Michigan Department of Health and Human Services, Bureau of Laboratories	Blankenship HM et al
USA/MI-MDHHS-SC22262/2020	EPI_ISL_666928	Michigan Department of Health and Human Services, Bureau of Laboratories	Michigan Department of Health and Human Services, Bureau of Laboratories	Blankenship HM et al
USA/MI-MDHHS-SC22269/2020	EPI_ISL_666935	Michigan Department of Health and Human Services, Bureau of Laboratories	Michigan Department of Health and Human Services, Bureau of Laboratories	Blankenship HM et al
USA/MI-MDHHS-SC22274/2020	EPI_ISL_666940	Michigan Department of Health and Human Services, Bureau of Laboratories	Michigan Department of Health and Human Services, Bureau of Laboratories	Blankenship HM et al
USA/MI-MDHHS-SC22279/2020	EPI_ISL_666945	Michigan Department of Health and Human Services, Bureau of Laboratories	Michigan Department of Health and Human Services, Bureau of Laboratories	Blankenship HM et al
USA/MI-MDHHS-SC22280/2020	EPI_ISL_666946	Michigan Department of Health and Human Services, Bureau of Laboratories	Michigan Department of Health and Human Services, Bureau of Laboratories	Blankenship HM et al
USA/MI-MDHHS-SC22285/2020	EPI_ISL_666951	Michigan Department of Health and Human Services, Bureau of Laboratories	Michigan Department of Health and Human Services, Bureau of Laboratories	Blankenship HM et al
USA/MI-MDHHS-SC22287/2020	EPI_ISL_666953	Michigan Department of Health and Human Services, Bureau of Laboratories	Michigan Department of Health and Human Services, Bureau of Laboratories	Blankenship HM et al
USA/MI-MDHHS-SC22290/2020	EPI_ISL_666956	Michigan Department of Health and Human Services, Bureau of Laboratories	Michigan Department of Health and Human Services, Bureau of Laboratories	Blankenship HM et al
USA/MI-MDHHS-SC22292/2020	EPI_ISL_666958	Michigan Department of Health and Human Services, Bureau of Laboratories	Michigan Department of Health and Human Services, Bureau of Laboratories	Blankenship HM et al
USA/MI-MDHHS-SC22297/2020	EPI_ISL_666963	Michigan Department of Health and Human Services, Bureau of Laboratories	Michigan Department of Health and Human Services, Bureau of Laboratories	Blankenship HM et al
USA/MI-MDHHS-SC22300/2020	EPI_ISL_708276	Michigan Department of Health and Human Services, Bureau of Laboratories	Michigan Department of Health and Human Services, Bureau of Laboratories	Blankenship HM et al
USA/MI-MDHHS-SC22304/2020	EPI_ISL_708280	Michigan Department of Health and Human Services, Bureau of Laboratories	Michigan Department of Health and Human Services, Bureau of Laboratories	Blankenship HM et al
USA/MI-MDHHS-SC22311/2020	EPI_ISL_708287	Michigan Department of Health and Human Services, Bureau of Laboratories	Michigan Department of Health and Human Services, Bureau of Laboratories	Blankenship HM et al
USA/MI-MDHHS-SC22315/2020	EPI_ISL_708291	Michigan Department of Health and Human Services, Bureau of Laboratories	Michigan Department of Health and Human Services, Bureau of Laboratories	Blankenship HM et al
USA/MI-MDHHS-SC22320/2020	EPI_ISL_708296	Michigan Department of Health and Human Services, Bureau of Laboratories	Michigan Department of Health and Human Services, Bureau of Laboratories	Blankenship HM et al
USA/MI-MDHHS-SC22330/2020	EPI_ISL_708309	Michigan Department of Health and Human Services, Bureau of Laboratories	Michigan Department of Health and Human Services, Bureau of Laboratories	Blankenship HM et al
USA/MI-MDHHS-SC22331/2020	EPI_ISL_708310	Michigan Department of Health and Human Services, Bureau of Laboratories	Michigan Department of Health and Human Services, Bureau of Laboratories	Blankenship HM et al
USA/MI-MDHHS-SC22339/2020	EPI_ISL_708319	Michigan Department of Health and Human Services, Bureau of Laboratories	Michigan Department of Health and Human Services, Bureau of Laboratories	Blankenship HM et al
USA/MI-MDHHS-SC22340/2020	EPI_ISL_708320	Michigan Department of Health and Human Services, Bureau of Laboratories	Michigan Department of Health and Human Services, Bureau of Laboratories	Blankenship HM et al
USA/MI-MDHHS-SC22341/2020	EPI_ISL_708321	Michigan Department of Health and Human Services, Bureau of Laboratories	Michigan Department of Health and Human Services, Bureau of Laboratories	Blankenship HM et al
USA/MI-MDHHS-SC22343/2020	EPI_ISL_708323	Michigan Department of Health and Human Services, Bureau of Laboratories	Michigan Department of Health and Human Services, Bureau of Laboratories	Blankenship HM et al
USA/MI-MDHHS-SC22345/2020	EPI_ISL_708325	Michigan Department of Health and Human Services, Bureau of Laboratories	Michigan Department of Health and Human Services, Bureau of Laboratories	Blankenship HM et al
USA/MI-MDHHS-SC22349/2020	EPI_ISL_708329	Michigan Department of Health and Human Services, Bureau of Laboratories	Michigan Department of Health and Human Services, Bureau of Laboratories	Blankenship HM et al
USA/MI-MDHHS-SC22362/2020	EPI_ISL_708342	Michigan Department of Health and Human Services, Bureau of Laboratories	Michigan Department of Health and Human Services, Bureau of Laboratories	Blankenship HM et al
USA/MI-MDHHS-SC22366/2020	EPI_ISL_708346	Michigan Department of Health and Human Services, Bureau of Laboratories	Michigan Department of Health and Human Services, Bureau of Laboratories	Blankenship HM et al
USA/MI-MDHHS-SC22367/2020	EPI_ISL_708347	Michigan Department of Health and Human Services, Bureau of Laboratories	Michigan Department of Health and Human Services, Bureau of Laboratories	Blankenship HM et al
USA/MI-MDHHS-SC22374/2020	EPI_ISL_708354	Michigan Department of Health and Human Services, Bureau of Laboratories	Michigan Department of Health and Human Services, Bureau of Laboratories	Blankenship HM et al
USA/MI-MDHHS-SC22375/2020	EPI_ISL_708355	Michigan Department of Health and Human Services, Bureau of Laboratories	Michigan Department of Health and Human Services, Bureau of Laboratories	Blankenship HM et al
USA/MI-MDHHS-SC22383/2020	EPI_ISL_708363	Michigan Department of Health and Human Services, Bureau of Laboratories	Michigan Department of Health and Human Services, Bureau of Laboratories	Blankenship HM et al
USA/MI-MDHHS-SC22387/2020	EPI_ISL_708367	Michigan Department of Health and Human Services, Bureau of Laboratories	Michigan Department of Health and Human Services, Bureau of Laboratories	Blankenship HM et al
USA/MI-MDHHS-SC22399/2020	EPI_ISL_708232	Michigan Department of Health and Human Services, Bureau of Laboratories	Michigan Department of Health and Human Services, Bureau of Laboratories	Blankenship HM et al
USA/MI-MDHHS-SC22405/2020	EPI_ISL_708238	Michigan Department of Health and Human Services, Bureau of Laboratories	Michigan Department of Health and Human Services, Bureau of Laboratories	Blankenship HM et al
USA/MI-MDHHS-SC22407/2020	EPI_ISL_708240	Michigan Department of Health and Human Services, Bureau of Laboratories	Michigan Department of Health and Human Services, Bureau of Laboratories	Blankenship HM et al
USA/MI-MDHHS-SC22415/2020	EPI_ISL_708248	Michigan Department of Health and Human Services, Bureau of Laboratories	Michigan Department of Health and Human Services, Bureau of Laboratories	Blankenship HM et al
USA/MI-MDHHS-SC22427/2020	EPI_ISL_708260	Michigan Department of Health and Human Services, Bureau of Laboratories	Michigan Department of Health and Human Services, Bureau of Laboratories	Blankenship HM et al
USA/MI-MDHHS-SC22428/2020	EPI_ISL_708261	Michigan Department of Health and Human Services, Bureau of Laboratories	Michigan Department of Health and Human Services, Bureau of Laboratories	Blankenship HM et al
USA/MI-MDHHS-SC22431/2020	EPI_ISL_708264	Michigan Department of Health and Human Services, Bureau of Laboratories	Michigan Department of Health and Human Services, Bureau of Laboratories	Blankenship HM et al
USA/MI-MDHHS-SC22433/2020	EPI_ISL_708266	Michigan Department of Health and Human Services, Bureau of Laboratories	Michigan Department of Health and Human Services, Bureau of Laboratories	Blankenship HM et al
USA/MI-MDHHS-SC22434/2020	EPI_ISL_708267	Michigan Department of Health and Human Services, Bureau of Laboratories	Michigan Department of Health and Human Services, Bureau of Laboratories	Blankenship HM et al
USA/MI-MDHHS-SC22436/2020	EPI_ISL_708269	Michigan Department of Health and Human Services, Bureau of Laboratories	Michigan Department of Health and Human Services, Bureau of Laboratories	Blankenship HM et al
USA/MI-MDHHS-SC22438/2020	EPI_ISL_708271	Michigan Department of Health and Human Services, Bureau of Laboratories	Michigan Department of Health and Human Services, Bureau of Laboratories	Blankenship HM et al
USA/MI-MDHHS-SC22440/2020	EPI_ISL_708273	Michigan Department of Health and Human Services, Bureau of Laboratories	Michigan Department of Health and Human Services, Bureau of Laboratories	Blankenship HM et al
USA/MI-MDHHS-SC22445/2020	EPI_ISL_708536	Michigan Department of Health and Human Services, Bureau of Laboratories	Michigan Department of Health and Human Services, Bureau of Laboratories	Blankenship HM et al
USA/MI-MDHHS-SC22446/2020	EPI_ISL_708539	Michigan Department of Health and Human Services, Bureau of Laboratories	Michigan Department of Health and Human Services, Bureau of Laboratories	Blankenship HM et al
USA/MI-MDHHS-SC22452/2020	EPI_ISL_708545	Michigan Department of Health and Human Services, Bureau of Laboratories	Michigan Department of Health and Human Services, Bureau of Laboratories	Blankenship HM et al
USA/MI-MDHHS-SC22453/2020	EPI_ISL_708546	Michigan Department of Health and Human Services, Bureau of Laboratories	Michigan Department of Health and Human Services, Bureau of Laboratories	Blankenship HM et al
USA/MI-MDHHS-SC22454/2020	EPI_ISL_708542	Michigan Department of Health and Human Services, Bureau of Laboratories	Michigan Department of Health and Human Services, Bureau of Laboratories	Blankenship HM et al
USA/MI-MDHHS-SC22457/2020	EPI_ISL_708550	Michigan Department of Health and Human Services, Bureau of Laboratories	Michigan Department of Health and Human Services, Bureau of Laboratories	Blankenship HM et al
USA/MI-MDHHS-SC22459/2020	EPI_ISL_708557	Michigan Department of Health and Human Services, Bureau of Laboratories	Michigan Department of Health and Human Services, Bureau of Laboratories	Blankenship HM et al
USA/MI-MDHHS-SC22461/2020	EPI_ISL_708555	Michigan Department of Health and Human Services, Bureau of Laboratories	Michigan Department of Health and Human Services, Bureau of Laboratories	Blankenship HM et al
USA/MI-MDHHS-SC22463/2020	EPI_ISL_708559	Michigan Department of Health and Human Services, Bureau of Laboratories	Michigan Department of Health and Human Services, Bureau of Laboratories	Blankenship HM et al
USA/MI-MDHHS-SC22464/2020	EPI_ISL_708556	Michigan Department of Health and Human Services, Bureau of Laboratories	Michigan Department of Health and Human Services, Bureau of Laboratories	Blankenship HM et al
USA/MI-MDHHS-SC22466/2020	EPI_ISL_708568	Michigan Department of Health and Human Services, Bureau of Laboratories	Michigan Department of Health and Human Services, Bureau of Laboratories	Blankenship HM et al
USA/MI-MDHHS-SC22467/2020	EPI_ISL_708569	Michigan Department of Health and Human Services, Bureau of Laboratories	Michigan Department of Health and Human Services, Bureau of Laboratories	Blankenship HM et al
USA/MI-MDHHS-SC22468/2020	EPI_ISL_708570	Michigan Department of Health and Human Services, Bureau of Laboratories	Michigan Department of Health and Human Services, Bureau of Laboratories	Blankenship HM et al
USA/MI-MDHHS-SC22476/2020	EPI_ISL_708577	Michigan Department of Health and Human Services, Bureau of Laboratories	Michigan Department of Health and Human Services, Bureau of Laboratories	Blankenship HM et al
USA/MI-MDHHS-SC22480/2020	EPI_ISL_708581	Michigan Department of Health and Human Services, Bureau of Laboratories	Michigan Department of Health and Human Services, Bureau of Laboratories	Blankenship HM et al
USA/MI-MDHHS-SC22481/2020	EPI_ISL_708582	Michigan Department of Health and Human Services, Bureau of Laboratories	Michigan Department of Health and Human Services, Bureau of Laboratories	Blankenship HM et al
USA/MI-MDHHS-SC22485/2020	EPI_ISL_708586	Michigan Department of Health and Human Services, Bureau of Laboratories	Michigan Department of Health and Human Services, Bureau of Laboratories	Blankenship HM et al
USA/MI-MDHHS-SC22486/2020	EPI_ISL_708587	Michigan Department of Health and Human Services, Bureau of Laboratories	Michigan Department of Health and Human Services, Bureau of Laboratories	Blankenship HM et al
USA/MI-MDHHS-SC22489/2020	EPI_ISL_708590	Michigan Department of Health and Human Services, Bureau of Laboratories	Michigan Department of Health and Human Services, Bureau of Laboratories	Blankenship HM et al
USA/MI-MDHHS-SC22495/2020	EPI_ISL_708596	Michigan Department of Health and Human Services, Bureau of Laboratories	Michigan Department of Health and Human Services, Bureau of Laboratories	Blankenship HM et al
USA/MI-MDHHS-SC22496/2020	EPI_ISL_708597	Michigan Department of Health and Human Services, Bureau of Laboratories	Michigan Department of Health and Human Services, Bureau of Laboratories	Blankenship HM et al
USA/MI-MDHHS-SC22498/2020	EPI_ISL_708201	Michigan Department of Health and Human Services, Bureau of Laboratories	Michigan Department of Health and Human Services, Bureau of Laboratories	Blankenship HM et al
USA/MI-MDHHS-SC22505/2020	EPI_ISL_708208	Michigan Department of Health and Human Services, Bureau of Laboratories	Michigan Department of Health and Human Services, Bureau of Laboratories	Blankenship HM et al
USA/MI-MDHHS-SC22506/2020	EPI_ISL_708209	Michigan Department of Health and Human Services, Bureau of Laboratories	Michigan Department of Health and Human Services, Bureau of Laboratories	Blankenship HM et al
USA/MI-MDHHS-SC22514/2020	EPI_ISL_708217	Michigan Department of Health and Human Services, Bureau of Laboratories	Michigan Department of Health and Human Services, Bureau of Laboratories	Blankenship HM et al
USA/MI-MDHHS-SC22518/2020	EPI_ISL_708221	Michigan Department of Health and Human Services, Bureau of Laboratories	Michigan Department of Health and Human Services, Bureau of Laboratories	Blankenship HM et al
USA/MI-MDHHS-SC22520/2020	EPI_ISL_708223	Michigan Department of Health and Human Services, Bureau of Laboratories	Michigan Department of Health and Human Services, Bureau of Laboratories	Blankenship HM et al
USA/MI-MDHHS-SC22526/2020	EPI_ISL_708229	Michigan Department of Health and Human Services, Bureau of Laboratories	Michigan Department of Health and Human Services, Bureau of Laboratories	Blankenship HM et al
USA/MI-MDHHS-SC22527/2020	EPI_ISL_708230	Michigan Department of Health and Human Services, Bureau of Laboratories	Michigan Department of Health and Human Services, Bureau of Laboratories	Blankenship HM et al
USA/MI-MDHHS-SC22530/2020	EPI_ISL_708567	Michigan Department of Health and Human Services, Bureau of Laboratories	Michigan Department of Health and Human Services, Bureau of Laboratories	Blankenship HM et al
USA/MI-MDHHS-SC22533/2020	EPI_ISL_708533	Michigan Department of Health and Human Services, Bureau of Laboratories	Michigan Department of Health and Human Services, Bureau of Laboratories	Blankenship HM et al
USA/MI-MDHHS-SC22535/2020	EPI_ISL_708547	Michigan Department of Health and Human Services, Bureau of Laboratories	Michigan Department of Health and Human Services, Bureau of Laboratories	Blankenship HM et al
USA/MI-MDHHS-SC22536/2020	EPI_ISL_708553	Michigan Department of Health and Human Services, Bureau of Laboratories	Michigan Department of Health and Human Services, Bureau of Laboratories	Blankenship HM et al
USA/MI-MDHHS-SC22540/2020	EPI_ISL_708599	Michigan Department of Health and Human Services, Bureau of Laboratories	Michigan Department of Health and Human Services, Bureau of Laboratories	Blankenship HM et al
USA/MI-MDHHS-SC22547/2020	EPI_ISL_708605	Michigan Department of Health and Human Services, Bureau of Laboratories	Michigan Department of Health and Human Services, Bureau of Laboratories	Blankenship HM et al
USA/MI-MDHHS-SC22548/2020	EPI_ISL_708606	Michigan Department of Health and Human Services, Bureau of Laboratories	Michigan Department of Health and Human Services, Bureau of Laboratories	Blankenship HM et al
USA/MI-MDHHS-SC22549/2020	EPI_ISL_737151	Michigan Department of Health and Human Services, Bureau of Laboratories	Michigan Department of Health and Human Services, Bureau of Laboratories	Blankenship HM et al
USA/MI-MDHHS-SC22553/2020	EPI_ISL_737106	Michigan Department of Health and Human Services, Bureau of Laboratories	Michigan Department of Health and Human Services, Bureau of Laboratories	Blankenship HM et al
USA/MI-MDHHS-SC22556/2020	EPI_ISL_737109	Michigan Department of Health and Human Services, Bureau of Laboratories	Michigan Department of Health and Human Services, Bureau of Laboratories	Blankenship HM et al
USA/MI-MDHHS-SC22559/2020	EPI_ISL_737124	Michigan Department of Health and Human Services, Bureau of Laboratories	Michigan Department of Health and Human Services, Bureau of Laboratories	Blankenship HM et al
USA/MI-MDHHS-SC22560/2020	EPI_ISL_737125	Michigan Department of Health and Human Services, Bureau of Laboratories	Michigan Department of Health and Human Services, Bureau of Laboratories	Blankenship HM et al
USA/MI-MDHHS-SC22561/2020	EPI_ISL_737122	Michigan Department of Health and Human Services, Bureau of Laboratories	Michigan Department of Health and Human Services, Bureau of Laboratories	Blankenship HM et al
USA/MI-MDHHS-SC22562/2020	EPI_ISL_737131	Michigan Department of Health and Human Services, Bureau of Laboratories	Michigan Department of Health and Human Services, Bureau of Laboratories	Blankenship HM et al
USA/MI-MDHHS-SC22566/2020	EPI_ISL_737138	Michigan Department of Health and Human Services, Bureau of Laboratories	Michigan Department of Health and Human Services, Bureau of Laboratories	Blankenship HM et al
USA/MI-MDHHS-SC22568/2020	EPI_ISL_737136	Michigan Department of Health and Human Services, Bureau of Laboratories	Michigan Department of Health and Human Services, Bureau of Laboratories	Blankenship HM et al
USA/MI-MDHHS-SC22575/2020	EPI_ISL_737135	Michigan Department of Health and Human Services, Bureau of Laboratories	Michigan Department of Health and Human Services, Bureau of Laboratories	Blankenship HM et al
USA/MI-MDHHS-SC22577/2020	EPI_ISL_737147	Michigan Department of Health and Human Services, Bureau of Laboratories	Michigan Department of Health and Human Services, Bureau of Laboratories	Blankenship HM et al
USA/MI-MDHHS-SC22578/2020	EPI_ISL_737148	Michigan Department of Health and Human Services, Bureau of Laboratories	Michigan Department of Health and Human Services, Bureau of Laboratories	Blankenship HM et al
USA/MI-MDHHS-SC22580/2020	EPI_ISL_737154	Michigan Department of Health and Human Services, Bureau of Laboratories	Michigan Department of Health and Human Services, Bureau of Laboratories	Blankenship HM et al
USA/MI-MDHHS-SC22586/2020	EPI_ISL_737159	Michigan Department of Health and Human Services, Bureau of Laboratories	Michigan Department of Health and Human Services, Bureau of Laboratories	Blankenship HM et al
USA/MI-MDHHS-SC22587/2020	EPI_ISL_737160	Michigan Department of Health and Human Services, Bureau of Laboratories	Michigan Department of Health and Human Services, Bureau of Laboratories	Blankenship HM et al
USA/MI-MDHHS-SC22592/2020	EPI_ISL_737165	Michigan Department of Health and Human Services, Bureau of Laboratories	Michigan Department of Health and Human Services, Bureau of Laboratories	Blankenship HM et al
USA/MI-MDHHS-SC22594/2020	EPI_ISL_737167	Michigan Department of Health and Human Services, Bureau of Laboratories	Michigan Department of Health and Human Services, Bureau of Laboratories	Blankenship HM et al
USA/MI-MDHHS-SC22595/2020	EPI_ISL_737168	Michigan Department of Health and Human Services, Bureau of Laboratories	Michigan Department of Health and Human Services, Bureau of Laboratories	Blankenship HM et al
USA/MI-MDHHS-SC22596/2020	EPI_ISL_737169	Michigan Department of Health and Human Services, Bureau of Laboratories	Michigan Department of Health and Human Services, Bureau of Laboratories	Blankenship HM et al
USA/MI-MDHHS-SC22598/2020	EPI_ISL_737171	Michigan Department of Health and Human Services, Bureau of Laboratories	Michigan Department of Health and Human Services, Bureau of Laboratories	Blankenship HM et al
USA/MI-MDHHS-SC22600/2020	EPI_ISL_737173	Michigan Department of Health and Human Services, Bureau of Laboratories	Michigan Department of Health and Human Services, Bureau of Laboratories	Blankenship HM et al
USA/MI-MDHHS-SC22602/2020	EPI_ISL_737175	Michigan Department of Health and Human Services, Bureau of Laboratories	Michigan Department of Health and Human Services, Bureau of Laboratories	Blankenship HM et al
USA/MI-MDHHS-SC22603/2020	EPI_ISL_737176	Michigan Department of Health and Human Services, Bureau of Laboratories	Michigan Department of Health and Human Services, Bureau of Laboratories	Blankenship HM et al
USA/MI-MDHHS-SC22605/2020	EPI_ISL_737178	Michigan Department of Health and Human Services, Bureau of Laboratories	Michigan Department of Health and Human Services, Bureau of Laboratories	Blankenship HM et al
USA/MI-MDHHS-SC22616/2020	EPI_ISL_737189	Michigan Department of Health and Human Services, Bureau of Laboratories	Michigan Department of Health and Human Services, Bureau of Laboratories	Blankenship HM et al
USA/MI-MDHHS-SC22624/2020	EPI_ISL_737150	Michigan Department of Health and Human Services, Bureau of Laboratories	Michigan Department of Health and Human Services, Bureau of Laboratories	Blankenship HM et al
USA/MI-MDHHS-SC22625/2020	EPI_ISL_737152	Michigan Department of Health and Human Services, Bureau of Laboratories	Michigan Department of Health and Human Services, Bureau of Laboratories	Blankenship HM et al
USA/MI-MDHHS-SC22630/2020	EPI_ISL_737107	Michigan Department of Health and Human Services, Bureau of Laboratories	Michigan Department of Health and Human Services, Bureau of Laboratories	Blankenship HM et al
USA/MI-MDHHS-SC22632/2020	EPI_ISL_737112	Michigan Department of Health and Human Services, Bureau of Laboratories	Michigan Department of Health and Human Services, Bureau of Laboratories	Blankenship HM et al
USA/MI-MDHHS-SC22636/2020	EPI_ISL_737117	Michigan Department of Health and Human Services, Bureau of Laboratories	Michigan Department of Health and Human Services, Bureau of Laboratories	Blankenship HM et al
USA/MI-MDHHS-SC22644/2020	EPI_ISL_737132	Michigan Department of Health and Human Services, Bureau of Laboratories	Michigan Department of Health and Human Services, Bureau of Laboratories	Blankenship HM et al
USA/MI-MDHHS-SC22647/2020	EPI_ISL_737198	Michigan Department of Health and Human Services, Bureau of Laboratories	Michigan Department of Health and Human Services, Bureau of Laboratories	Blankenship HM et al
USA/MI-MDHHS-SC22652/2020	EPI_ISL_737266	Michigan Department of Health and Human Services, Bureau of Laboratories	Michigan Department of Health and Human Services, Bureau of Laboratories	Blankenship HM et al
USA/MI-MDHHS-SC22654/2020	EPI_ISL_737268	Michigan Department of Health and Human Services, Bureau of Laboratories	Michigan Department of Health and Human Services, Bureau of Laboratories	Blankenship HM et al
USA/MI-MDHHS-SC22655/2020	EPI_ISL_737269	Michigan Department of Health and Human Services, Bureau of Laboratories	Michigan Department of Health and Human Services, Bureau of Laboratories	Blankenship HM et al
USA/MI-MDHHS-SC22657/2020	EPI_ISL_737271	Michigan Department of Health and Human Services, Bureau of Laboratories	Michigan Department of Health and Human Services, Bureau of Laboratories	Blankenship HM et al
USA/MI-MDHHS-SC22658/2020	EPI_ISL_737272	Michigan Department of Health and Human Services, Bureau of Laboratories	Michigan Department of Health and Human Services, Bureau of Laboratories	Blankenship HM et al
USA/MI-MDHHS-SC22660/2020	EPI_ISL_737274	Michigan Department of Health and Human Services, Bureau of Laboratories	Michigan Department of Health and Human Services, Bureau of Laboratories	Blankenship HM et al
USA/MI-MDHHS-SC22665/2020	EPI_ISL_737279	Michigan Department of Health and Human Services, Bureau of Laboratories	Michigan Department of Health and Human Services, Bureau of Laboratories	Blankenship HM et al
USA/MI-MDHHS-SC22668/2020	EPI_ISL_737282	Michigan Department of Health and Human Services, Bureau of Laboratories	Michigan Department of Health and Human Services, Bureau of Laboratories	Blankenship HM et al
USA/MI-MDHHS-SC22671/2020	EPI_ISL_737285	Michigan Department of Health and Human Services, Bureau of Laboratories	Michigan Department of Health and Human Services, Bureau of Laboratories	Blankenship HM et al
USA/MI-MDHHS-SC22674/2020	EPI_ISL_737288	Michigan Department of Health and Human Services, Bureau of Laboratories	Michigan Department of Health and Human Services, Bureau of Laboratories	Blankenship HM et al
USA/MI-MDHHS-SC22682/2020	EPI_ISL_737296	Michigan Department of Health and Human Services, Bureau of Laboratories	Michigan Department of Health and Human Services, Bureau of Laboratories	Blankenship HM et al
USA/MI-MDHHS-SC22686/2020	EPI_ISL_737300	Michigan Department of Health and Human Services, Bureau of Laboratories	Michigan Department of Health and Human Services, Bureau of Laboratories	Blankenship HM et al
USA/MI-MDHHS-SC22690/2020	EPI_ISL_737304	Michigan Department of Health and Human Services, Bureau of Laboratories	Michigan Department of Health and Human Services, Bureau of Laboratories	Blankenship HM et al
USA/MI-MDHHS-SC22698/2020	EPI_ISL_767347	Michigan Department of Health and Human Services, Bureau of Laboratories	Michigan Department of Health and Human Services, Bureau of Laboratories	Blankenship HM et al
USA/MI-MDHHS-SC22699/2020	EPI_ISL_767348	Michigan Department of Health and Human Services, Bureau of Laboratories	Michigan Department of Health and Human Services, Bureau of Laboratories	Blankenship HM et al
USA/MI-MDHHS-SC22704/2020	EPI_ISL_767353	Michigan Department of Health and Human Services, Bureau of Laboratories	Michigan Department of Health and Human Services, Bureau of Laboratories	Blankenship HM et al
USA/MI-MDHHS-SC22708/2020	EPI_ISL_767357	Michigan Department of Health and Human Services, Bureau of Laboratories	Michigan Department of Health and Human Services, Bureau of Laboratories	Blankenship HM et al
USA/MI-MDHHS-SC22709/2020	EPI_ISL_767358	Michigan Department of Health and Human Services, Bureau of Laboratories	Michigan Department of Health and Human Services, Bureau of Laboratories	Blankenship HM et al
USA/MI-MDHHS-SC22711/2020	EPI_ISL_767360	Michigan Department of Health and Human Services, Bureau of Laboratories	Michigan Department of Health and Human Services, Bureau of Laboratories	Blankenship HM et al
USA/MI-MDHHS-SC22714/2020	EPI_ISL_804611	Michigan Department of Health and Human Services, Bureau of Laboratories	Michigan Department of Health and Human Services, Bureau of Laboratories	Blankenship HM et al
USA/MI-MDHHS-SC22717/2020	EPI_ISL_804636	Michigan Department of Health and Human Services, Bureau of Laboratories	Michigan Department of Health and Human Services, Bureau of Laboratories	Blankenship HM et al
USA/MI-MDHHS-SC22718/2020	EPI_ISL_804642	Michigan Department of Health and Human Services, Bureau of Laboratories	Michigan Department of Health and Human Services, Bureau of Laboratories	Blankenship HM et al
USA/MI-MDHHS-SC22721/2020	EPI_ISL_804656	Michigan Department of Health and Human Services, Bureau of Laboratories	Michigan Department of Health and Human Services, Bureau of Laboratories	Blankenship HM et al
USA/MI-MDHHS-SC22722/2020	EPI_ISL_804669	Michigan Department of Health and Human Services, Bureau of Laboratories	Michigan Department of Health and Human Services, Bureau of Laboratories	Blankenship HM et al
USA/MI-MDHHS-SC22727/2020	EPI_ISL_804708	Michigan Department of Health and Human Services, Bureau of Laboratories	Michigan Department of Health and Human Services, Bureau of Laboratories	Blankenship HM et al
USA/MI-MDHHS-SC22730/2020	EPI_ISL_804599	Michigan Department of Health and Human Services, Bureau of Laboratories	Michigan Department of Health and Human Services, Bureau of Laboratories	Blankenship HM et al
USA/MI-MDHHS-SC22732/2020	EPI_ISL_804610	Michigan Department of Health and Human Services, Bureau of Laboratories	Michigan Department of Health and Human Services, Bureau of Laboratories	Blankenship HM et al
USA/MI-MDHHS-SC22734/2020	EPI_ISL_804615	Michigan Department of Health and Human Services, Bureau of Laboratories	Michigan Department of Health and Human Services, Bureau of Laboratories	Blankenship HM et al
USA/MI-MDHHS-SC22735/2020	EPI_ISL_804617	Michigan Department of Health and Human Services, Bureau of Laboratories	Michigan Department of Health and Human Services, Bureau of Laboratories	Blankenship HM et al
USA/MI-MDHHS-SC22745/2020	EPI_ISL_804652	Michigan Department of Health and Human Services, Bureau of Laboratories	Michigan Department of Health and Human Services, Bureau of Laboratories	Blankenship HM et al
USA/MI-MDHHS-SC22752/2020	EPI_ISL_804710	Michigan Department of Health and Human Services, Bureau of Laboratories	Michigan Department of Health and Human Services, Bureau of Laboratories	Blankenship HM et al
USA/MI-MDHHS-SC22755/2020	EPI_ISL_804603	Michigan Department of Health and Human Services, Bureau of Laboratories	Michigan Department of Health and Human Services, Bureau of Laboratories	Blankenship HM et al
USA/MI-MDHHS-SC22761/2020	EPI_ISL_804680	Michigan Department of Health and Human Services, Bureau of Laboratories	Michigan Department of Health and Human Services, Bureau of Laboratories	Blankenship HM et al
USA/MI-MDHHS-SC22763/2020	EPI_ISL_804712	Michigan Department of Health and Human Services, Bureau of Laboratories	Michigan Department of Health and Human Services, Bureau of Laboratories	Blankenship HM et al
USA/MI-MDHHS-SC22765/2020	EPI_ISL_804714	Michigan Department of Health and Human Services, Bureau of Laboratories	Michigan Department of Health and Human Services, Bureau of Laboratories	Blankenship HM et al
USA/MI-MDHHS-SC22766/2020	EPI_ISL_804715	Michigan Department of Health and Human Services, Bureau of Laboratories	Michigan Department of Health and Human Services, Bureau of Laboratories	Blankenship HM et al
USA/MI-MDHHS-SC22768/2020	EPI_ISL_804717	Michigan Department of Health and Human Services, Bureau of Laboratories	Michigan Department of Health and Human Services, Bureau of Laboratories	Blankenship HM et al
USA/MI-MDHHS-SC22782/2020	EPI_ISL_804731	Michigan Department of Health and Human Services, Bureau of Laboratories	Michigan Department of Health and Human Services, Bureau of Laboratories	Blankenship HM et al
USA/MI-MDHHS-SC22791/2020	EPI_ISL_804740	Michigan Department of Health and Human Services, Bureau of Laboratories	Michigan Department of Health and Human Services, Bureau of Laboratories	Blankenship HM et al
USA/MI-MDHHS-SC22792/2020	EPI_ISL_804741	Michigan Department of Health and Human Services, Bureau of Laboratories	Michigan Department of Health and Human Services, Bureau of Laboratories	Blankenship HM et al
USA/MI-MDHHS-SC22794/2020	EPI_ISL_804699	Michigan Department of Health and Human Services, Bureau of Laboratories	Michigan Department of Health and Human Services, Bureau of Laboratories	Blankenship HM et al
USA/MI-MDHHS-SC22795/2020	EPI_ISL_804704	Michigan Department of Health and Human Services, Bureau of Laboratories	Michigan Department of Health and Human Services, Bureau of Laboratories	Blankenship HM et al
USA/MI-MDHHS-SC22799/2020	EPI_ISL_804705	Michigan Department of Health and Human Services, Bureau of Laboratories	Michigan Department of Health and Human Services, Bureau of Laboratories	Blankenship HM et al
USA/MI-MDHHS-SC22800/2020	EPI_ISL_804608	Michigan Department of Health and Human Services, Bureau of Laboratories	Michigan Department of Health and Human Services, Bureau of Laboratories	Blankenship HM et al
USA/MI-MDHHS-SC22801/2020	EPI_ISL_804614	Michigan Department of Health and Human Services, Bureau of Laboratories	Michigan Department of Health and Human Services, Bureau of Laboratories	Blankenship HM et al
USA/MI-MDHHS-SC22803/2020	EPI_ISL_804619	Michigan Department of Health and Human Services, Bureau of Laboratories	Michigan Department of Health and Human Services, Bureau of Laboratories	Blankenship HM et al
USA/MI-MDHHS-SC22812/2020	EPI_ISL_804635	Michigan Department of Health and Human Services, Bureau of Laboratories	Michigan Department of Health and Human Services, Bureau of Laboratories	Blankenship HM et al
USA/MI-MDHHS-SC22813/2020	EPI_ISL_804651	Michigan Department of Health and Human Services, Bureau of Laboratories	Michigan Department of Health and Human Services, Bureau of Laboratories	Blankenship HM et al
USA/MI-MDHHS-SC22814/2020	EPI_ISL_804655	Michigan Department of Health and Human Services, Bureau of Laboratories	Michigan Department of Health and Human Services, Bureau of Laboratories	Blankenship HM et al
USA/MI-MDHHS-SC22815/2020	EPI_ISL_804641	Michigan Department of Health and Human Services, Bureau of Laboratories	Michigan Department of Health and Human Services, Bureau of Laboratories	Blankenship HM et al
USA/MI-MDHHS-SC22820/2020	EPI_ISL_804653	Michigan Department of Health and Human Services, Bureau of Laboratories	Michigan Department of Health and Human Services, Bureau of Laboratories	Blankenship HM et al
USA/MI-MDHHS-SC22821/2020	EPI_ISL_804673	Michigan Department of Health and Human Services, Bureau of Laboratories	Michigan Department of Health and Human Services, Bureau of Laboratories	Blankenship HM et al
USA/MI-MDHHS-SC22825/2020	EPI_ISL_804675	Michigan Department of Health and Human Services, Bureau of Laboratories	Michigan Department of Health and Human Services, Bureau of Laboratories	Blankenship HM et al
USA/MI-MDHHS-SC22826/2020	EPI_ISL_804678	Michigan Department of Health and Human Services, Bureau of Laboratories	Michigan Department of Health and Human Services, Bureau of Laboratories	Blankenship HM et al
USA/MI-MDHHS-SC22836/2020	EPI_ISL_804744	Michigan Department of Health and Human Services, Bureau of Laboratories	Michigan Department of Health and Human Services, Bureau of Laboratories	Blankenship HM et al
USA/MI-MDHHS-SC22837/2020	EPI_ISL_804745	Michigan Department of Health and Human Services, Bureau of Laboratories	Michigan Department of Health and Human Services, Bureau of Laboratories	Blankenship HM et al
USA/MI-MDHHS-SC22842/2020	EPI_ISL_804750	Michigan Department of Health and Human Services, Bureau of Laboratories	Michigan Department of Health and Human Services, Bureau of Laboratories	Blankenship HM et al
USA/MI-MDHHS-SC22843/2020	EPI_ISL_804751	Michigan Department of Health and Human Services, Bureau of Laboratories	Michigan Department of Health and Human Services, Bureau of Laboratories	Blankenship HM et al
USA/MI-MDHHS-SC22851/2020	EPI_ISL_804759	Michigan Department of Health and Human Services, Bureau of Laboratories	Michigan Department of Health and Human Services, Bureau of Laboratories	Blankenship HM et al
USA/MI-MDHHS-SC22852/2020	EPI_ISL_804760	Michigan Department of Health and Human Services, Bureau of Laboratories	Michigan Department of Health and Human Services, Bureau of Laboratories	Blankenship HM et al
USA/MI-MDHHS-SC22868/2020	EPI_ISL_804683	Michigan Department of Health and Human Services, Bureau of Laboratories	Michigan Department of Health and Human Services, Bureau of Laboratories	Blankenship HM et al
USA/MI-MDHHS-SC22869/2020	EPI_ISL_804672	Michigan Department of Health and Human Services, Bureau of Laboratories	Michigan Department of Health and Human Services, Bureau of Laboratories	Blankenship HM et al
USA/MI-MDHHS-SC22871/2020	EPI_ISL_804681	Michigan Department of Health and Human Services, Bureau of Laboratories	Michigan Department of Health and Human Services, Bureau of Laboratories	Blankenship HM et al
USA/MI-MDHHS-SC22878/2020	EPI_ISL_804765	Michigan Department of Health and Human Services, Bureau of Laboratories	Michigan Department of Health and Human Services, Bureau of Laboratories	Blankenship HM et al
USA/MI-MDHHS-SC22882/2020	EPI_ISL_804768	Michigan Department of Health and Human Services, Bureau of Laboratories	Michigan Department of Health and Human Services, Bureau of Laboratories	Blankenship HM et al
USA/MI-MDHHS-SC22891/2020	EPI_ISL_804777	Michigan Department of Health and Human Services, Bureau of Laboratories	Michigan Department of Health and Human Services, Bureau of Laboratories	Blankenship HM et al
USA/MI-MDHHS-SC22898/2020	EPI_ISL_804784	Michigan Department of Health and Human Services, Bureau of Laboratories	Michigan Department of Health and Human Services, Bureau of Laboratories	Blankenship HM et al
USA/MI-MDHHS-SC22904/2020	EPI_ISL_804790	Michigan Department of Health and Human Services, Bureau of Laboratories	Michigan Department of Health and Human Services, Bureau of Laboratories	Blankenship HM et al
USA/MI-MDHHS-SC22907/2020	EPI_ISL_804793	Michigan Department of Health and Human Services, Bureau of Laboratories	Michigan Department of Health and Human Services, Bureau of Laboratories	Blankenship HM et al
USA/MI-MDHHS-SC22909/2020	EPI_ISL_804795	Michigan Department of Health and Human Services, Bureau of Laboratories	Michigan Department of Health and Human Services, Bureau of Laboratories	Blankenship HM et al
USA/MI-MDHHS-SC22921/2020	EPI_ISL_804807	Michigan Department of Health and Human Services, Bureau of Laboratories	Michigan Department of Health and Human Services, Bureau of Laboratories	Blankenship HM et al
USA/MI-MDHHS-SC22923/2020	EPI_ISL_804809	Michigan Department of Health and Human Services, Bureau of Laboratories	Michigan Department of Health and Human Services, Bureau of Laboratories	Blankenship HM et al
USA/MI-MDHHS-SC22929/2020	EPI_ISL_824336	Michigan Department of Health and Human Services, Bureau of Laboratories	Michigan Department of Health and Human Services, Bureau of Laboratories	Blankenship HM et al
USA/MI-MDHHS-SC22931/2020	EPI_ISL_824338	Michigan Department of Health and Human Services, Bureau of Laboratories	Michigan Department of Health and Human Services, Bureau of Laboratories	Blankenship HM et al
USA/MI-MDHHS-SC22932/2020	EPI_ISL_824339	Michigan Department of Health and Human Services, Bureau of Laboratories	Michigan Department of Health and Human Services, Bureau of Laboratories	Blankenship HM et al
USA/MI-MDHHS-SC22934/2020	EPI_ISL_824341	Michigan Department of Health and Human Services, Bureau of Laboratories	Michigan Department of Health and Human Services, Bureau of Laboratories	Blankenship HM et al
USA/MI-MDHHS-SC22937/2020	EPI_ISL_824344	Michigan Department of Health and Human Services, Bureau of Laboratories	Michigan Department of Health and Human Services, Bureau of Laboratories	Blankenship HM et al
USA/MI-MDHHS-SC22941/2020	EPI_ISL_824348	Michigan Department of Health and Human Services, Bureau of Laboratories	Michigan Department of Health and Human Services, Bureau of Laboratories	Blankenship HM et al
USA/MI-MDHHS-SC22942/2020	EPI_ISL_824349	Michigan Department of Health and Human Services, Bureau of Laboratories	Michigan Department of Health and Human Services, Bureau of Laboratories	Blankenship HM et al
USA/MI-MDHHS-SC22945/2020	EPI_ISL_824352	Michigan Department of Health and Human Services, Bureau of Laboratories	Michigan Department of Health and Human Services, Bureau of Laboratories	Blankenship HM et al
USA/MI-MDHHS-SC22948/2020	EPI_ISL_824355	Michigan Department of Health and Human Services, Bureau of Laboratories	Michigan Department of Health and Human Services, Bureau of Laboratories	Blankenship HM et al
USA/MI-MDHHS-SC22952/2020	EPI_ISL_824359	Michigan Department of Health and Human Services, Bureau of Laboratories	Michigan Department of Health and Human Services, Bureau of Laboratories	Blankenship HM et al
USA/MI-MDHHS-SC22953/2020	EPI_ISL_824360	Michigan Department of Health and Human Services, Bureau of Laboratories	Michigan Department of Health and Human Services, Bureau of Laboratories	Blankenship HM et al
USA/MI-MDHHS-SC22954/2020	EPI_ISL_824361	Michigan Department of Health and Human Services, Bureau of Laboratories	Michigan Department of Health and Human Services, Bureau of Laboratories	Blankenship HM et al
USA/MI-MDHHS-SC22957/2020	EPI_ISL_824364	Michigan Department of Health and Human Services, Bureau of Laboratories	Michigan Department of Health and Human Services, Bureau of Laboratories	Blankenship HM et al
USA/MI-MDHHS-SC22960/2020	EPI_ISL_824367	Michigan Department of Health and Human Services, Bureau of Laboratories	Michigan Department of Health and Human Services, Bureau of Laboratories	Blankenship HM et al
USA/MI-MDHHS-SC22963/2020	EPI_ISL_824370	Michigan Department of Health and Human Services, Bureau of Laboratories	Michigan Department of Health and Human Services, Bureau of Laboratories	Blankenship HM et al
USA/MI-MDHHS-SC22964/2020	EPI_ISL_824371	Michigan Department of Health and Human Services, Bureau of Laboratories	Michigan Department of Health and Human Services, Bureau of Laboratories	Blankenship HM et al
USA/MI-MDHHS-SC22970/2020	EPI_ISL_824377	Michigan Department of Health and Human Services, Bureau of Laboratories	Michigan Department of Health and Human Services, Bureau of Laboratories	Blankenship HM et al
USA/MI-MDHHS-SC22974/2020	EPI_ISL_824381	Michigan Department of Health and Human Services, Bureau of Laboratories	Michigan Department of Health and Human Services, Bureau of Laboratories	Blankenship HM et al
USA/MI-MDHHS-SC22976/2020	EPI_ISL_824383	Michigan Department of Health and Human Services, Bureau of Laboratories	Michigan Department of Health and Human Services, Bureau of Laboratories	Blankenship HM et al
USA/MI-MDHHS-SC22977/2020	EPI_ISL_848048	Michigan Department of Health and Human Services, Bureau of Laboratories	Michigan Department of Health and Human Services, Bureau of Laboratories	Blankenship HM et al
USA/MI-MDHHS-SC22984/2020	EPI_ISL_848046	Michigan Department of Health and Human Services, Bureau of Laboratories	Michigan Department of Health and Human Services, Bureau of Laboratories	Blankenship HM et al
USA/MI-MDHHS-SC22985/2020	EPI_ISL_847978	Michigan Department of Health and Human Services, Bureau of Laboratories	Michigan Department of Health and Human Services, Bureau of Laboratories	Blankenship HM et al
USA/MI-MDHHS-SC22990/2020	EPI_ISL_847984	Michigan Department of Health and Human Services, Bureau of Laboratories	Michigan Department of Health and Human Services, Bureau of Laboratories	Blankenship HM et al
USA/MI-MDHHS-SC22999/2020	EPI_ISL_848001	Michigan Department of Health and Human Services, Bureau of Laboratories	Michigan Department of Health and Human Services, Bureau of Laboratories	Blankenship HM et al
USA/MI-MDHHS-SC23012/2020	EPI_ISL_848030	Michigan Department of Health and Human Services, Bureau of Laboratories	Michigan Department of Health and Human Services, Bureau of Laboratories	Blankenship HM et al
USA/MI-MDHHS-SC23014/2020	EPI_ISL_848037	Michigan Department of Health and Human Services, Bureau of Laboratories	Michigan Department of Health and Human Services, Bureau of Laboratories	Blankenship HM et al
USA/MI-MDHHS-SC23019/2020	EPI_ISL_848057	Michigan Department of Health and Human Services, Bureau of Laboratories	Michigan Department of Health and Human Services, Bureau of Laboratories	Blankenship HM et al
USA/MI-MDHHS-SC23022/2020	EPI_ISL_848018	Michigan Department of Health and Human Services, Bureau of Laboratories	Michigan Department of Health and Human Services, Bureau of Laboratories	Blankenship HM et al
USA/MI-MDHHS-SC23026/2020	EPI_ISL_848025	Michigan Department of Health and Human Services, Bureau of Laboratories	Michigan Department of Health and Human Services, Bureau of Laboratories	Blankenship HM et al
USA/MI-MDHHS-SC23038/2020	EPI_ISL_848035	Michigan Department of Health and Human Services, Bureau of Laboratories	Michigan Department of Health and Human Services, Bureau of Laboratories	Blankenship HM et al
USA/MI-MDHHS-SC23039/2020	EPI_ISL_848036	Michigan Department of Health and Human Services, Bureau of Laboratories	Michigan Department of Health and Human Services, Bureau of Laboratories	Blankenship HM et al
USA/MI-MDHHS-SC23040/2020	EPI_ISL_848061	Michigan Department of Health and Human Services, Bureau of Laboratories	Michigan Department of Health and Human Services, Bureau of Laboratories	Blankenship HM et al
USA/MI-MDHHS-SC23041/2020	EPI_ISL_848043	Michigan Department of Health and Human Services, Bureau of Laboratories	Michigan Department of Health and Human Services, Bureau of Laboratories	Blankenship HM et al
USA/MI-MDHHS-SC23042/2021	EPI_ISL_832127	Michigan Department of Health and Human Services, Bureau of Laboratories	Michigan Department of Health and Human Services, Bureau of Laboratories	Blankenship HM et al
USA/MI-MDHHS-SC23046/2020	EPI_ISL_847983	Michigan Department of Health and Human Services, Bureau of Laboratories	Michigan Department of Health and Human Services, Bureau of Laboratories	Blankenship HM et al
USA/MI-MDHHS-SC23048/2020	EPI_ISL_847988	Michigan Department of Health and Human Services, Bureau of Laboratories	Michigan Department of Health and Human Services, Bureau of Laboratories	Blankenship HM et al
USA/MI-MDHHS-SC23054/2020	EPI_ISL_848002	Michigan Department of Health and Human Services, Bureau of Laboratories	Michigan Department of Health and Human Services, Bureau of Laboratories	Blankenship HM et al
USA/MI-MDHHS-SC23063/2020	EPI_ISL_888835	Michigan Department of Health and Human Services, Bureau of Laboratories	Michigan Department of Health and Human Services, Bureau of Laboratories	Blankenship HM et al
USA/MI-MDHHS-SC23068/2020	EPI_ISL_888840	Michigan Department of Health and Human Services, Bureau of Laboratories	Michigan Department of Health and Human Services, Bureau of Laboratories	Blankenship HM et al
USA/MI-MDHHS-SC23069/2020	EPI_ISL_888841	Michigan Department of Health and Human Services, Bureau of Laboratories	Michigan Department of Health and Human Services, Bureau of Laboratories	Blankenship HM et al
USA/MI-MDHHS-SC23071/2020	EPI_ISL_888843	Michigan Department of Health and Human Services, Bureau of Laboratories	Michigan Department of Health and Human Services, Bureau of Laboratories	Blankenship HM et al
USA/MI-MDHHS-SC23073/2020	EPI_ISL_888845	Michigan Department of Health and Human Services, Bureau of Laboratories	Michigan Department of Health and Human Services, Bureau of Laboratories	Blankenship HM et al
USA/MI-MDHHS-SC23075/2020	EPI_ISL_888847	Michigan Department of Health and Human Services, Bureau of Laboratories	Michigan Department of Health and Human Services, Bureau of Laboratories	Blankenship HM et al
USA/MI-MDHHS-SC23078/2021	EPI_ISL_888850	Michigan Department of Health and Human Services, Bureau of Laboratories	Michigan Department of Health and Human Services, Bureau of Laboratories	Blankenship HM et al
USA/MI-MDHHS-SC23079/2021	EPI_ISL_888851	Michigan Department of Health and Human Services, Bureau of Laboratories	Michigan Department of Health and Human Services, Bureau of Laboratories	Blankenship HM et al
USA/MI-MDHHS-SC23087/2020	EPI_ISL_888859	Michigan Department of Health and Human Services, Bureau of Laboratories	Michigan Department of Health and Human Services, Bureau of Laboratories	Blankenship HM et al
USA/MI-MDHHS-SC23089/2020	EPI_ISL_888861	Michigan Department of Health and Human Services, Bureau of Laboratories	Michigan Department of Health and Human Services, Bureau of Laboratories	Blankenship HM et al
USA/MI-MDHHS-SC23093/2020	EPI_ISL_888865	Michigan Department of Health and Human Services, Bureau of Laboratories	Michigan Department of Health and Human Services, Bureau of Laboratories	Blankenship HM et al
USA/MI-MDHHS-SC23094/2020	EPI_ISL_888866	Michigan Department of Health and Human Services, Bureau of Laboratories	Michigan Department of Health and Human Services, Bureau of Laboratories	Blankenship HM et al
USA/MI-MDHHS-SC23106/2020	EPI_ISL_888878	Michigan Department of Health and Human Services, Bureau of Laboratories	Michigan Department of Health and Human Services, Bureau of Laboratories	Blankenship HM et al
USA/MI-MDHHS-SC23110/2020	EPI_ISL_888882	Michigan Department of Health and Human Services, Bureau of Laboratories	Michigan Department of Health and Human Services, Bureau of Laboratories	Blankenship HM et al
USA/MI-MDHHS-SC23112/2020	EPI_ISL_888884	Michigan Department of Health and Human Services, Bureau of Laboratories	Michigan Department of Health and Human Services, Bureau of Laboratories	Blankenship HM et al
USA/MI-MDHHS-SC23118/2020	EPI_ISL_888890	Michigan Department of Health and Human Services, Bureau of Laboratories	Michigan Department of Health and Human Services, Bureau of Laboratories	Blankenship HM et al
USA/MI-MDHHS-SC23119/2020	EPI_ISL_888891	Michigan Department of Health and Human Services, Bureau of Laboratories	Michigan Department of Health and Human Services, Bureau of Laboratories	Blankenship HM et al
USA/MI-MDHHS-SC23130/2021	EPI_ISL_888902	Michigan Department of Health and Human Services, Bureau of Laboratories	Michigan Department of Health and Human Services, Bureau of Laboratories	Blankenship HM et al
USA/MI-MDHHS-SC23131/2021	EPI_ISL_888903	Michigan Department of Health and Human Services, Bureau of Laboratories	Michigan Department of Health and Human Services, Bureau of Laboratories	Blankenship HM et al
USA/MI-MDHHS-SC23132/2021	EPI_ISL_888904	Michigan Department of Health and Human Services, Bureau of Laboratories	Michigan Department of Health and Human Services, Bureau of Laboratories	Blankenship HM et al
USA/MI-MDHHS-SC23135/2021	EPI_ISL_977652	Michigan Department of Health and Human Services, Bureau of Laboratories	Michigan Department of Health and Human Services, Bureau of Laboratories	Blankenship HM et al
USA/MI-MDHHS-SC23136/2021	EPI_ISL_977653	Michigan Department of Health and Human Services, Bureau of Laboratories	Michigan Department of Health and Human Services, Bureau of Laboratories	Blankenship HM et al
USA/MI-MDHHS-SC23137/2021	EPI_ISL_977654	Michigan Department of Health and Human Services, Bureau of Laboratories	Michigan Department of Health and Human Services, Bureau of Laboratories	Blankenship HM et al
USA/MI-MDHHS-SC23138/2020	EPI_ISL_913611	Michigan Department of Health and Human Services, Bureau of Laboratories	Michigan Department of Health and Human Services, Bureau of Laboratories	Blankenship HM et al
USA/MI-MDHHS-SC23139/2020	EPI_ISL_913612	Michigan Department of Health and Human Services, Bureau of Laboratories	Michigan Department of Health and Human Services, Bureau of Laboratories	Blankenship HM et al
USA/MI-MDHHS-SC23152/2020	EPI_ISL_913625	Michigan Department of Health and Human Services, Bureau of Laboratories	Michigan Department of Health and Human Services, Bureau of Laboratories	Blankenship HM et al
USA/MI-MDHHS-SC23153/2020	EPI_ISL_913626	Michigan Department of Health and Human Services, Bureau of Laboratories	Michigan Department of Health and Human Services, Bureau of Laboratories	Blankenship HM et al
USA/MI-MDHHS-SC23158/2020	EPI_ISL_913631	Michigan Department of Health and Human Services, Bureau of Laboratories	Michigan Department of Health and Human Services, Bureau of Laboratories	Blankenship HM et al
USA/MI-MDHHS-SC23164/2020	EPI_ISL_913637	Michigan Department of Health and Human Services, Bureau of Laboratories	Michigan Department of Health and Human Services, Bureau of Laboratories	Blankenship HM et al
USA/MI-MDHHS-SC23169/2020	EPI_ISL_913642	Michigan Department of Health and Human Services, Bureau of Laboratories	Michigan Department of Health and Human Services, Bureau of Laboratories	Blankenship HM et al
USA/MI-MDHHS-SC23277/2021	EPI_ISL_961522	Michigan Department of Health and Human Services, Bureau of Laboratories	Michigan Department of Health and Human Services, Bureau of Laboratories	Blankenship HM et al
USA/MI-MDHHS-SC23324/2021	EPI_ISL_1008807	Michigan Department of Health and Human Services, Bureau of Laboratories	Michigan Department of Health and Human Services, Bureau of Laboratories	Blankenship HM et al
USA/MI-MDHHS-SC23328/2021	EPI_ISL_1008811	Michigan Department of Health and Human Services, Bureau of Laboratories	Michigan Department of Health and Human Services, Bureau of Laboratories	Blankenship HM et al
USA/MI-MDHHS-SC23715/2021	EPI_ISL_1158373	Michigan Department of Health and Human Services, Bureau of Laboratories	Michigan Department of Health and Human Services, Bureau of Laboratories	Blankenship HM et al
USA/MI-QDX-1099/2020	EPI_ISL_571849	Quest Diagnostics	Quest Diagnostics	Rosenthal et al
USA/MI-QDX-1123/2020	EPI_ISL_571853	Quest Diagnostics	Quest Diagnostics	Rosenthal et al
USA/MI-QDX-1125/2020	EPI_ISL_571855	Quest Diagnostics	Quest Diagnostics	Rosenthal et al
USA/MI-QDX-1126/2020	EPI_ISL_571856	Quest Diagnostics	Quest Diagnostics	Rosenthal et al
USA/MI-QDX-1128/2020	EPI_ISL_571858	Quest Diagnostics	Quest Diagnostics	Rosenthal et al
USA/MI-QDX-1130/2020	EPI_ISL_571860	Quest Diagnostics	Quest Diagnostics	Rosenthal et al
USA/MI-QDX-1146/2020	EPI_ISL_571876	Quest Diagnostics	Quest Diagnostics	Rosenthal et al
USA/MI-QDX-1148/2020	EPI_ISL_571878	Quest Diagnostics	Quest Diagnostics	Rosenthal et al
USA/MI-QDX-1149/2020	EPI_ISL_571879	Quest Diagnostics	Quest Diagnostics	Rosenthal et al
USA/MI-QDX-1152/2020	EPI_ISL_571882	Quest Diagnostics	Quest Diagnostics	Rosenthal et al
USA/MI-QDX-1155/2020	EPI_ISL_571885	Quest Diagnostics	Quest Diagnostics	Rosenthal et al
USA/MI-QDX-1156/2020	EPI_ISL_571886	Quest Diagnostics	Quest Diagnostics	Rosenthal et al
USA/MI-QDX-1158/2020	EPI_ISL_571888	Quest Diagnostics	Quest Diagnostics	Rosenthal et al
USA/MI-QDX-1162/2020	EPI_ISL_571892	Quest Diagnostics	Quest Diagnostics	Rosenthal et al
USA/MI-QDX-1163/2020	EPI_ISL_571893	Quest Diagnostics	Quest Diagnostics	Rosenthal et al
USA/MI-QDX-1295/2020	EPI_ISL_571951	Quest Diagnostics	Quest Diagnostics	Rosenthal et al
USA/MI-QDX-1299/2020	EPI_ISL_571954	Quest Diagnostics	Quest Diagnostics	Rosenthal et al
USA/MI-QDX-1301/2020	EPI_ISL_571956	Quest Diagnostics	Quest Diagnostics	Rosenthal et al
USA/MI-QDX-1305/2020	EPI_ISL_571960	Quest Diagnostics	Quest Diagnostics	Rosenthal et al
USA/MI-QDX-1307/2020	EPI_ISL_571962	Quest Diagnostics	Quest Diagnostics	Rosenthal et al
USA/MI-QDX-1308/2020	EPI_ISL_571963	Quest Diagnostics	Quest Diagnostics	Rosenthal et al
USA/MI-QDX-1309/2020	EPI_ISL_571964	Quest Diagnostics	Quest Diagnostics	Rosenthal et al
USA/MI-QDX-1545/2020	EPI_ISL_603841	Quest Diagnostics	Quest Diagnostics	Rosenthal et al
USA/MI-QDX-1573/2020	EPI_ISL_603948	Quest Diagnostics	Quest Diagnostics	Rosenthal et al
USA/MI-QDX-1591/2020	EPI_ISL_603951	Quest Diagnostics	Quest Diagnostics	Rosenthal et al
USA/MI-QDX-1595/2020	EPI_ISL_603954	Quest Diagnostics	Quest Diagnostics	Rosenthal et al
USA/MI-QDX-1612/2020	EPI_ISL_603957	Quest Diagnostics	Quest Diagnostics	Rosenthal et al
USA/MI-QDX-1614/2020	EPI_ISL_603959	Quest Diagnostics	Quest Diagnostics	Rosenthal et al
USA/MI-QDX-1630/2020	EPI_ISL_603961	Quest Diagnostics	Quest Diagnostics	Rosenthal et al
USA/MI-QDX-1649/2020	EPI_ISL_603966	Quest Diagnostics	Quest Diagnostics	Rosenthal et al
USA/MI-QDX-1687/2020	EPI_ISL_603972	Quest Diagnostics	Quest Diagnostics	Rosenthal et al
USA/MI-QDX-1703/2020	EPI_ISL_604038	Quest Diagnostics	Quest Diagnostics	Rosenthal et al
USA/MI-QDX-1704/2020	EPI_ISL_604039	Quest Diagnostics	Quest Diagnostics	Rosenthal et al
USA/MI-QDX-1723/2020	EPI_ISL_604041	Quest Diagnostics	Quest Diagnostics	Rosenthal et al
USA/MI-QDX-1728/2020	EPI_ISL_604043	Quest Diagnostics	Quest Diagnostics	Rosenthal et al
USA/MI-QDX-1748/2020	EPI_ISL_604049	Quest Diagnostics	Quest Diagnostics	Rosenthal et al
USA/MI-QDX-1751/2020	EPI_ISL_604050	Quest Diagnostics	Quest Diagnostics	Rosenthal et al
USA/MI-QDX-1757/2020	EPI_ISL_604053	Quest Diagnostics	Quest Diagnostics	Rosenthal et al
USA/MI-QDX-1767/2020	EPI_ISL_604055	Quest Diagnostics	Quest Diagnostics	Rosenthal et al
USA/MI-QDX-2076/2020	EPI_ISL_604458	Quest Diagnostics	Quest Diagnostics	Rosenthal et al
USA/MI-QDX-2110/2020	EPI_ISL_604462	Quest Diagnostics	Quest Diagnostics	Rosenthal et al
USA/MI-QDX-2145/2020	EPI_ISL_604466	Quest Diagnostics	Quest Diagnostics	Rosenthal et al
USA/MI-QDX-2146/2020	EPI_ISL_604467	Quest Diagnostics	Quest Diagnostics	Rosenthal et al
USA/MI-QDX-2178/2020	EPI_ISL_604474	Quest Diagnostics	Quest Diagnostics	Rosenthal et al
USA/MI-QDX-2186/2020	EPI_ISL_604478	Quest Diagnostics	Quest Diagnostics	Rosenthal et al
USA/MI-QDX-2221/2020	EPI_ISL_604540	Quest Diagnostics	Quest Diagnostics	Rosenthal et al
USA/MI-QDX-2251/2020	EPI_ISL_604542	Quest Diagnostics	Quest Diagnostics	Rosenthal et al
USA/MI-QDX-2306/2020	EPI_ISL_604549	Quest Diagnostics	Quest Diagnostics	Rosenthal et al
USA/MI-QDX-274/2020	EPI_ISL_571036	Quest Diagnostics	Quest Diagnostics	Rosenthal et al
USA/MI-QDX-28/2020	EPI_ISL_467869	Quest Diagnostics	Quest Diagnostics	Anderson et al
USA/MI-QDX-297/2020	EPI_ISL_571041	Quest Diagnostics	Quest Diagnostics	Rosenthal et al
USA/MI-QDX-298/2020	EPI_ISL_571042	Quest Diagnostics	Quest Diagnostics	Rosenthal et al
USA/MI-QDX-305/2020	EPI_ISL_571049	Quest Diagnostics	Quest Diagnostics	Rosenthal et al
USA/MI-QDX-308/2020	EPI_ISL_571052	Quest Diagnostics	Quest Diagnostics	Rosenthal et al
USA/MI-QDX-309/2020	EPI_ISL_571053	Quest Diagnostics	Quest Diagnostics	Rosenthal et al
USA/MI-QDX-317/2020	EPI_ISL_571061	Quest Diagnostics	Quest Diagnostics	Rosenthal et al
USA/MI-QDX-318/2020	EPI_ISL_571062	Quest Diagnostics	Quest Diagnostics	Rosenthal et al
USA/MI-QDX-320/2020	EPI_ISL_571064	Quest Diagnostics	Quest Diagnostics	Rosenthal et al
USA/MI-QDX-321/2020	EPI_ISL_571065	Quest Diagnostics	Quest Diagnostics	Rosenthal et al
USA/MI-QDX-323/2020	EPI_ISL_571067	Quest Diagnostics	Quest Diagnostics	Rosenthal et al
USA/MI-QDX-324/2020	EPI_ISL_571068	Quest Diagnostics	Quest Diagnostics	Rosenthal et al
USA/MI-QDX-329/2020	EPI_ISL_571073	Quest Diagnostics	Quest Diagnostics	Rosenthal et al
USA/MI-QDX-330/2020	EPI_ISL_571074	Quest Diagnostics	Quest Diagnostics	Rosenthal et al
USA/MI-QDX-332/2020	EPI_ISL_571076	Quest Diagnostics	Quest Diagnostics	Rosenthal et al
USA/MI-QDX-335/2020	EPI_ISL_571079	Quest Diagnostics	Quest Diagnostics	Rosenthal et al
USA/MI-QDX-336/2020	EPI_ISL_571080	Quest Diagnostics	Quest Diagnostics	Rosenthal et al
USA/MI-QDX-337/2020	EPI_ISL_571081	Quest Diagnostics	Quest Diagnostics	Rosenthal et al
USA/MI-QDX-350/2020	EPI_ISL_571094	Quest Diagnostics	Quest Diagnostics	Rosenthal et al
USA/MI-QDX-353/2020	EPI_ISL_571097	Quest Diagnostics	Quest Diagnostics	Rosenthal et al
USA/MI-QDX-3534/2020	EPI_ISL_876871	Quest Diagnostics	Quest Diagnostics	Rosenthal et al
USA/MI-QDX-3536/2020	EPI_ISL_876823	Quest Diagnostics	Quest Diagnostics	Rosenthal et al
USA/MI-QDX-357/2020	EPI_ISL_571100	Quest Diagnostics	Quest Diagnostics	Rosenthal et al
USA/MI-QDX-360/2020	EPI_ISL_571103	Quest Diagnostics	Quest Diagnostics	Rosenthal et al
USA/MI-QDX-362/2020	EPI_ISL_571105	Quest Diagnostics	Quest Diagnostics	Rosenthal et al
USA/MI-QDX-363/2020	EPI_ISL_571106	Quest Diagnostics	Quest Diagnostics	Rosenthal et al
USA/MI-QDX-365/2020	EPI_ISL_571108	Quest Diagnostics	Quest Diagnostics	Rosenthal et al
USA/MI-QDX-367/2020	EPI_ISL_571110	Quest Diagnostics	Quest Diagnostics	Rosenthal et al
USA/MI-QDX-370/2020	EPI_ISL_571113	Quest Diagnostics	Quest Diagnostics	Rosenthal et al
USA/MI-QDX-392/2020	EPI_ISL_571133	Quest Diagnostics	Quest Diagnostics	Rosenthal et al
USA/MI-QDX-395/2020	EPI_ISL_571135	Quest Diagnostics	Quest Diagnostics	Rosenthal et al
USA/MI-QDX-399/2020	EPI_ISL_571138	Quest Diagnostics	Quest Diagnostics	Rosenthal et al
USA/MI-QDX-401/2020	EPI_ISL_571140	Quest Diagnostics	Quest Diagnostics	Rosenthal et al
USA/MI-QDX-403/2020	EPI_ISL_571142	Quest Diagnostics	Quest Diagnostics	Rosenthal et al
USA/MI-QDX-405/2020	EPI_ISL_571144	Quest Diagnostics	Quest Diagnostics	Rosenthal et al
USA/MI-QDX-4516/2020	EPI_ISL_937071	Quest Diagnostics	Quest Diagnostics	Rosenthal et al
USA/MI-QDX-456/2020	EPI_ISL_571191	Quest Diagnostics	Quest Diagnostics	Rosenthal et al
USA/MI-QDX-459/2020	EPI_ISL_571194	Quest Diagnostics	Quest Diagnostics	Rosenthal et al
USA/MI-QDX-462/2020	EPI_ISL_571197	Quest Diagnostics	Quest Diagnostics	Rosenthal et al
USA/MI-QDX-465/2020	EPI_ISL_571200	Quest Diagnostics	Quest Diagnostics	Rosenthal et al
USA/MI-QDX-469/2020	EPI_ISL_571204	Quest Diagnostics	Quest Diagnostics	Rosenthal et al
USA/MI-QDX-473/2020	EPI_ISL_571207	Quest Diagnostics	Quest Diagnostics	Rosenthal et al
USA/MI-QDX-474/2020	EPI_ISL_571208	Quest Diagnostics	Quest Diagnostics	Rosenthal et al
USA/MI-QDX-475/2020	EPI_ISL_571209	Quest Diagnostics	Quest Diagnostics	Rosenthal et al
USA/MI-QDX-483/2020	EPI_ISL_571217	Quest Diagnostics	Quest Diagnostics	Rosenthal et al
USA/MI-QDX-490/2020	EPI_ISL_571224	Quest Diagnostics	Quest Diagnostics	Rosenthal et al
USA/MI-QDX-492/2020	EPI_ISL_571226	Quest Diagnostics	Quest Diagnostics	Rosenthal et al
USA/MI-QDX-494/2020	EPI_ISL_571228	Quest Diagnostics	Quest Diagnostics	Rosenthal et al
USA/MI-QDX-495/2020	EPI_ISL_571229	Quest Diagnostics	Quest Diagnostics	Rosenthal et al
USA/MI-QDX-500/2020	EPI_ISL_571234	Quest Diagnostics	Quest Diagnostics	Rosenthal et al
USA/MI-QDX-501/2020	EPI_ISL_571235	Quest Diagnostics	Quest Diagnostics	Rosenthal et al
USA/MI-QDX-504/2020	EPI_ISL_571238	Quest Diagnostics	Quest Diagnostics	Rosenthal et al
USA/MI-QDX-505/2020	EPI_ISL_571239	Quest Diagnostics	Quest Diagnostics	Rosenthal et al
USA/MI-QDX-507/2020	EPI_ISL_571241	Quest Diagnostics	Quest Diagnostics	Rosenthal et al
USA/MI-QDX-508/2020	EPI_ISL_571242	Quest Diagnostics	Quest Diagnostics	Rosenthal et al
USA/MI-QDX-511/2020	EPI_ISL_571245	Quest Diagnostics	Quest Diagnostics	Rosenthal et al
USA/MI-QDX-517/2020	EPI_ISL_571312	Quest Diagnostics	Quest Diagnostics	Rosenthal et al
USA/MI-QDX-559/2020	EPI_ISL_571315	Quest Diagnostics	Quest Diagnostics	Rosenthal et al
USA/MI-QDX-561/2020	EPI_ISL_571317	Quest Diagnostics	Quest Diagnostics	Rosenthal et al
USA/MI-QDX-565/2020	EPI_ISL_571319	Quest Diagnostics	Quest Diagnostics	Rosenthal et al
USA/MI-QDX-568/2020	EPI_ISL_571321	Quest Diagnostics	Quest Diagnostics	Rosenthal et al
USA/MI-QDX-587/2020	EPI_ISL_571325	Quest Diagnostics	Quest Diagnostics	Rosenthal et al
USA/MI-QDX-590/2020	EPI_ISL_571328	Quest Diagnostics	Quest Diagnostics	Rosenthal et al
USA/MI-QDX-593/2020	EPI_ISL_571331	Quest Diagnostics	Quest Diagnostics	Rosenthal et al
USA/MI-QDX-596/2020	EPI_ISL_571333	Quest Diagnostics	Quest Diagnostics	Rosenthal et al
USA/MI-QDX-600/2020	EPI_ISL_571335	Quest Diagnostics	Quest Diagnostics	Rosenthal et al
USA/MI-QDX-601/2020	EPI_ISL_571336	Quest Diagnostics	Quest Diagnostics	Rosenthal et al
USA/MI-QDX-603/2020	EPI_ISL_571338	Quest Diagnostics	Quest Diagnostics	Rosenthal et al
USA/MI-QDX-611/2020	EPI_ISL_571340	Quest Diagnostics	Quest Diagnostics	Rosenthal et al
USA/MI-QDX-612/2020	EPI_ISL_571341	Quest Diagnostics	Quest Diagnostics	Rosenthal et al
USA/MI-QDX-622/2020	EPI_ISL_571349	Quest Diagnostics	Quest Diagnostics	Rosenthal et al
USA/MI-QDX-623/2020	EPI_ISL_571350	Quest Diagnostics	Quest Diagnostics	Rosenthal et al
USA/MI-QDX-625/2020	EPI_ISL_571352	Quest Diagnostics	Quest Diagnostics	Rosenthal et al
USA/MI-QDX-628/2020	EPI_ISL_571355	Quest Diagnostics	Quest Diagnostics	Rosenthal et al
USA/MI-QDX-630/2020	EPI_ISL_571357	Quest Diagnostics	Quest Diagnostics	Rosenthal et al
USA/MI-QDX-636/2020	EPI_ISL_571361	Quest Diagnostics	Quest Diagnostics	Rosenthal et al
USA/MI-QDX-640/2020	EPI_ISL_571365	Quest Diagnostics	Quest Diagnostics	Rosenthal et al
USA/MI-QDX-647/2020	EPI_ISL_571372	Quest Diagnostics	Quest Diagnostics	Rosenthal et al
USA/MI-QDX-651/2020	EPI_ISL_571374	Quest Diagnostics	Quest Diagnostics	Rosenthal et al
USA/MI-QDX-657/2020	EPI_ISL_571380	Quest Diagnostics	Quest Diagnostics	Rosenthal et al
USA/MI-QDX-691/2020	EPI_ISL_571439	Quest Diagnostics	Quest Diagnostics	Rosenthal et al
USA/MI-QDX-70/2020	EPI_ISL_467872	Quest Diagnostics	Quest Diagnostics	Anderson et al
USA/MI-QDX-701/2020	EPI_ISL_571440	Quest Diagnostics	Quest Diagnostics	Rosenthal et al
USA/MI-QDX-712/2020	EPI_ISL_571445	Quest Diagnostics	Quest Diagnostics	Rosenthal et al
USA/MI-QDX-714/2020	EPI_ISL_571447	Quest Diagnostics	Quest Diagnostics	Rosenthal et al
USA/MI-QDX-718/2020	EPI_ISL_571451	Quest Diagnostics	Quest Diagnostics	Rosenthal et al
USA/MI-QDX-731/2020	EPI_ISL_571464	Quest Diagnostics	Quest Diagnostics	Rosenthal et al
USA/MI-QDX-732/2020	EPI_ISL_571465	Quest Diagnostics	Quest Diagnostics	Rosenthal et al
USA/MI-QDX-737/2020	EPI_ISL_571470	Quest Diagnostics	Quest Diagnostics	Rosenthal et al
USA/MI-QDX-819/2020	EPI_ISL_571536	Quest Diagnostics	Quest Diagnostics	Rosenthal et al
USA/MI-QDX-824/2020	EPI_ISL_571541	Quest Diagnostics	Quest Diagnostics	Rosenthal et al
USA/MI-QDX-825/2020	EPI_ISL_571542	Quest Diagnostics	Quest Diagnostics	Rosenthal et al
USA/MI-QDX-886/2020	EPI_ISL_571607	Quest Diagnostics	Quest Diagnostics	Rosenthal et al
USA/MI-QDX-888/2020	EPI_ISL_571609	Quest Diagnostics	Quest Diagnostics	Rosenthal et al
USA/MI-QDX-890/2020	EPI_ISL_571611	Quest Diagnostics	Quest Diagnostics	Rosenthal et al
USA/MI-QDX-895/2020	EPI_ISL_571616	Quest Diagnostics	Quest Diagnostics	Rosenthal et al
USA/MI-QDX-897/2020	EPI_ISL_571618	Quest Diagnostics	Quest Diagnostics	Rosenthal et al
USA/MI-QDX-898/2020	EPI_ISL_571619	Quest Diagnostics	Quest Diagnostics	Rosenthal et al
USA/MI-QDX-899/2020	EPI_ISL_571620	Quest Diagnostics	Quest Diagnostics	Rosenthal et al
USA/MI-QDX-901/2020	EPI_ISL_571622	Quest Diagnostics	Quest Diagnostics	Rosenthal et al
USA/MI-QDX-907/2020	EPI_ISL_571626	Quest Diagnostics	Quest Diagnostics	Rosenthal et al
USA/MI-QDX-918/2020	EPI_ISL_571628	Quest Diagnostics	Quest Diagnostics	Rosenthal et al
USA/MI-QDX-919/2020	EPI_ISL_571629	Quest Diagnostics	Quest Diagnostics	Rosenthal et al
USA/MI-QDX-930/2020	EPI_ISL_571634	Quest Diagnostics	Quest Diagnostics	Rosenthal et al
USA/MI-QDX-935/2020	EPI_ISL_571639	Quest Diagnostics	Quest Diagnostics	Rosenthal et al
USA/MN-CDC-STM-153/2020	EPI_ISL_850636	Helix/Illumina	Genomics and Discovery, Respiratory Viruses Branch, Division of Viral Diseases, Centers for Disease Control and Prevention	Peter W. Cook et al
USA/MN-MDH-2252/2020	EPI_ISL_802573	M Health Fairview	Minnesota Department of Health, Public Health Laboratory	Alexandra Lorentz et al
USA/MN-MDH-2253/2020	EPI_ISL_802574	Vault Health	Minnesota Department of Health, Public Health Laboratory	Alexandra Lorentz et al
USA/MN-MDH-2254/2020	EPI_ISL_802575	Vault Health	Minnesota Department of Health, Public Health Laboratory	Alexandra Lorentz et al
USA/MN-MDH-2255/2020	EPI_ISL_802576	Vault Health	Minnesota Department of Health, Public Health Laboratory	Alexandra Lorentz et al
USA/MN-MDH-2578/2021	EPI_ISL_913590	Vault Health	Minnesota Department of Health, Public Health Laboratory	Alexandra Lorentz et al
USA/MN-MDH-2651/2021	EPI_ISL_982347	M Health Fairview	Minnesota Department of Health, Public Health Laboratory	Alexandra Lorentz et al
USA/MN-MDH-2701/2021	EPI_ISL_983655	Vault Health	Minnesota Department of Health, Public Health Laboratory	Alexandra Lorentz et al
USA/MN-MDH-2705/2021	EPI_ISL_983694	Vault Health	Minnesota Department of Health, Public Health Laboratory	Alexandra Lorentz et al
USA/MN-MDH-2707/2021	EPI_ISL_983695	Vault Health	Minnesota Department of Health, Public Health Laboratory	Alexandra Lorentz et al
USA/MN-MDH-2712/2021	EPI_ISL_983667	Vault Health	Minnesota Department of Health, Public Health Laboratory	Alexandra Lorentz et al
USA/MN-MDH-2770/2021	EPI_ISL_1064497	Vault Health	Minnesota Department of Health, Public Health Laboratory	Alexandra Lorentz et al
USA/MN-MDH-2823/2021	EPI_ISL_1064375	Vault Health	Minnesota Department of Health, Public Health Laboratory	Alexandra Lorentz et al
USA/MN-MDH-2928/2021	EPI_ISL_1132794	Vault Health	Minnesota Department of Health, Public Health Laboratory	Alexandra Lorentz et al
USA/MN-MDH-3007/2021	EPI_ISL_1121610	Vault Health	Minnesota Department of Health, Public Health Laboratory	Alexandra Lorentz et al
USA/MN-MDH-3065/2021	EPI_ISL_1164495	Vault Health	Minnesota Department of Health, Public Health Laboratory	Alexandra Lorentz et al
USA/MN-MDH-3143/2021	EPI_ISL_1184292	M Health Fairview	Minnesota Department of Health, Public Health Laboratory	Alexandra Lorentz et al
USA/MT-BHDH-227/2021	EPI_ISL_1081321	Bozeman Health Deaconess Hospital	Wiedenheft lab, Montana State University	Artem Nemudryi et al
USA/MT-BHDH-228/2021	EPI_ISL_1081322	Bozeman Health Deaconess Hospital	Wiedenheft lab, Montana State University	Artem Nemudryi et al
USA/MT-BHDH-229/2021	EPI_ISL_1081323	Bozeman Health Deaconess Hospital	Wiedenheft lab, Montana State University	Artem Nemudryi et al
USA/NC-CDC-LC0012418/2021	EPI_ISL_1193272	Laboratory Corporation of America	Centers for Disease Control and Prevention Division of Viral Diseases, Pathogen Discovery	Peter W. Cook et al
USA/NC-CDC-LC0014344/2021	EPI_ISL_1193299	Laboratory Corporation of America	Centers for Disease Control and Prevention Division of Viral Diseases, Pathogen Discovery	Peter W. Cook et al
USA/NC-CDC-LC0015241/2021	EPI_ISL_1193335	Laboratory Corporation of America	Centers for Disease Control and Prevention Division of Viral Diseases, Pathogen Discovery	Peter W. Cook et al
USA/NC-CDC-STM-0000013-G10/2021	EPI_ISL_884767	Respiratory Viruses Branch, Centers for Disease Control and Prevention	Respiratory Viruses Branch, Centers for Disease Control and Prevention	Cook et al
USA/NC-CDC-STM-000002954/2021	EPI_ISL_966503	Helix/Illumina	Respiratory Viruses Branch, Division of Viral Diseases, Centers for Disease Control and Prevention	Peter W. Cook et al
USA/NC-CDC-STM-000005455/2021	EPI_ISL_1016760	Helix/Illumina	Respiratory Viruses Branch, Division of Viral Diseases, Centers for Disease Control and Prevention	Peter W. Cook et al
USA/NC-CDC-STM-000005456/2021	EPI_ISL_1016761	Helix/Illumina	Respiratory Viruses Branch, Division of Viral Diseases, Centers for Disease Control and Prevention	Peter W. Cook et al
USA/NC-CDC-STM-000005816/2021	EPI_ISL_1016803	Helix/Illumina	Respiratory Viruses Branch, Division of Viral Diseases, Centers for Disease Control and Prevention	Peter W. Cook et al
USA/NC-CDC-STM-000009206/2021	EPI_ISL_1194752	Helix/Illumina	Centers for Disease Control and Prevention Division of Viral Diseases, Pathogen Discovery	Peter W. Cook et al
USA/NC-UNC-0118/2021	EPI_ISL_1163848	Clinical Molecular Microbiology Laboratory, UNC Hospitals	Jeremy Wang	Jeremy Wang et al
USA/NC-UNC-0195/2021	EPI_ISL_1163886	Clinical Molecular Microbiology Laboratory, UNC Hospitals	Jeremy Wang	Jeremy Wang et al
USA/NC-UNC-LCCC0332/2021	EPI_ISL_1163779	Clinical Molecular Microbiology Laboratory, UNC Hospital	Dirk Dittmer	Justin T. Landis et al
USA/ND-NDDH-0080/2021	EPI_ISL_1035858	North Dakota Department of Health, Public Health Laboratory	North Dakota Department of Health, Public Health Laboratory	Lisa Wingerter et al
USA/ND-NDDH-0082/2021	EPI_ISL_1035846	North Dakota Department of Health, Public Health Laboratory	North Dakota Department of Health, Public Health Laboratory	Lisa Wingerter et al
USA/ND-NDDH-0108/2021	EPI_ISL_1054906	North Dakota Department of Health, Public Health Laboratory	North Dakota Department of Health, Public Health Laboratory	Lisa Wingerter et al
USA/ND-NDDH-0109/2021	EPI_ISL_1054892	North Dakota Department of Health, Public Health Laboratory	North Dakota Department of Health, Public Health Laboratory	Lisa Wingerter et al
USA/NE-7112/2021	EPI_ISL_1121061	Nebraska Public Health Laboratory	NPHL COVID-19 Response Team	NPHL COVID-19 Response Team et al
USA/NH-CDC-21490805/2021	EPI_ISL_1194373	Quest Diagnostics Incorporated	Centers for Disease Control and Prevention Division of Viral Diseases, Pathogen Discovery	Peter W. Cook et al
USA/NH-CDC-21490808/2021	EPI_ISL_1194366	Quest Diagnostics Incorporated	Centers for Disease Control and Prevention Division of Viral Diseases, Pathogen Discovery	Peter W. Cook et al
USA/NH-CDC-21643726/2021	EPI_ISL_1194384	Quest Diagnostics Incorporated	Centers for Disease Control and Prevention Division of Viral Diseases, Pathogen Discovery	Peter W. Cook et al
USA/NH-CDC-STM-000003006/2021	EPI_ISL_966529	Helix/Illumina	Respiratory Viruses Branch, Division of Viral Diseases, Centers for Disease Control and Prevention	Peter W. Cook et al
USA/NJ-CDC-21671905/2021	EPI_ISL_1194396	Quest Diagnostics Incorporated	Centers for Disease Control and Prevention Division of Viral Diseases, Pathogen Discovery	Peter W. Cook et al
USA/NJ-CDC-21711931/2021	EPI_ISL_1194407	Quest Diagnostics Incorporated	Centers for Disease Control and Prevention Division of Viral Diseases, Pathogen Discovery	Peter W. Cook et al
USA/NJ-CDC-LC00003021/2020	EPI_ISL_887648	Labcorp	Genomics and Discovery, Respiratory Viruses Branch, Division of Viral Diseases, Centers for Disease Control and Prevention	Peter W. Cook et al
USA/NJ-CDC-LC0003021/2020	EPI_ISL_1081201	Laboratory Corporation of America	Respiratory Viruses Branch, Division of Viral Diseases, Centers for Disease Control and Prevention	Peter W. Cook et al
USA/NJ-CDC-LC0012309/2021	EPI_ISL_1193267	Laboratory Corporation of America	Centers for Disease Control and Prevention Division of Viral Diseases, Pathogen Discovery	Peter W. Cook et al
USA/NJ-CDC-STM-000003010/2021	EPI_ISL_966531	Helix/Illumina	Respiratory Viruses Branch, Division of Viral Diseases, Centers for Disease Control and Prevention	Peter W. Cook et al
USA/NJ-PHEL-21-4098/2021	EPI_ISL_1060791	Virtua Health System-Voorhees	New Jersey Public Health Environmental Laboratories (NJ_PHEL)	Lindsey Bodnar et al
USA/NJ-PHEL-4556676/2021	EPI_ISL_955260	BioReference Lab	NJ Public Health and Environmental Laboratories	Lindsey Bodnar et al
USA/NJ-Yale-1265/2021	EPI_ISL_1168755	Tempus	Grubaugh Lab - Yale School of Public Health	Tara Alpert et al
USA/NJ-Yale-1590/2021	EPI_ISL_1182060	Tempus	Grubaugh Lab - Yale School of Public Health	Joseph Fauver et al
USA/NJ-Yale-1597/2021	EPI_ISL_1182067	Tempus	Grubaugh Lab - Yale School of Public Health	Joseph Fauver et al
USA/NJ-Yale-1601/2021	EPI_ISL_1182071	Tempus	Grubaugh Lab - Yale School of Public Health	Joseph Fauver et al
USA/NJ-Yale-1605/2021	EPI_ISL_1182075	Tempus	Grubaugh Lab - Yale School of Public Health	Joseph Fauver et al
USA/NJ-Yale-1611/2021	EPI_ISL_1182081	Tempus	Grubaugh Lab - Yale School of Public Health	Joseph Fauver et al
USA/NM-DOH-2021001734/2021	EPI_ISL_824554	New Mexico Department of Health Scientific Laboratory	New Mexico Department of Health Scientific Laboratory	Ellie Johnson et al
USA/NM-DOH-2021003333/2021	EPI_ISL_831909	New Mexico Department of Health Scientific Laboratory	New Mexico Department of Health Scientific Laboratory	Ellie Johnson et al
USA/NM-UNM-02100/2021	EPI_ISL_1198003	New Mexico Department of Health Scientific Laboratory	Center for Global Health, University of New Mexico Health Sciences Center	Daryl Domman et al
USA/NMDOH-2021055088/2021	EPI_ISL_1114700	New Mexico Department of Health Scientific Laboratory	New Mexico Department of Health Scientific Laboratory	Ellie Johnson et al
USA/NMDOH-2021057951/2021	EPI_ISL_1038969	New Mexico Department of Health Scientific Laboratory	New Mexico Department of Health Scientific Laboratory	Ellie Johnson et al
USA/NMDOH-2021057953/2021	EPI_ISL_1038970	New Mexico Department of Health Scientific Laboratory	New Mexico Department of Health Scientific Laboratory	Ellie Johnson et al
USA/NMDOH-2021060454/2021	EPI_ISL_1186038	New Mexico Department of Health Scientific Laboratory	New Mexico Department of Health Scientific Laboratory	Ellie Johnson et al
USA/NMDOH-2021062465/2021	EPI_ISL_1114716	New Mexico Department of Health Scientific Laboratory	New Mexico Department of Health Scientific Laboratory	Ellie Johnson et al
USA/NV-CDC-21954253/2021	EPI_ISL_1194443	Quest Diagnostics Incorporated	Centers for Disease Control and Prevention Division of Viral Diseases, Pathogen Discovery	Peter W. Cook et al
USA/NV-CDC-21954811/2021	EPI_ISL_1194492	Quest Diagnostics Incorporated	Centers for Disease Control and Prevention Division of Viral Diseases, Pathogen Discovery	Peter W. Cook et al
USA/NV-CDC-21954888/2021	EPI_ISL_1194448	Quest Diagnostics Incorporated	Centers for Disease Control and Prevention Division of Viral Diseases, Pathogen Discovery	Peter W. Cook et al
USA/NV-CDC-22025828/2021	EPI_ISL_1194548	Quest Diagnostics Incorporated	Centers for Disease Control and Prevention Division of Viral Diseases, Pathogen Discovery	Peter W. Cook et al
USA/NV-CDC-22028166/2021	EPI_ISL_1194573	Quest Diagnostics Incorporated	Centers for Disease Control and Prevention Division of Viral Diseases, Pathogen Discovery	Peter W. Cook et al
USA/NV-LACPHL-AF00497/2021	EPI_ISL_1098617	UCLA Clinical Micro Lab	Los Angeles County PHL	P. Hemarajata et al. et al
USA/NY-CDC-21489069/2021	EPI_ISL_1194374	Quest Diagnostics Incorporated	Centers for Disease Control and Prevention Division of Viral Diseases, Pathogen Discovery	Peter W. Cook et al
USA/NY-CDC-LC0000862/2020	EPI_ISL_1081200	Laboratory Corporation of America	Respiratory Viruses Branch, Division of Viral Diseases, Centers for Disease Control and Prevention	Peter W. Cook et al
USA/NY-NYCPHL-003162/2021	EPI_ISL_1018024	DOHMH Crown Heights	New York City Public Health Laboratory	Jade Wang et al
USA/NY-PRL-2021_0205_00G08/2021	EPI_ISL_994889	Pandemic Response Lab - NYC	Pandemic Response Lab, R&D	Henry Lee et al
USA/NY-PRL-2021_0205_06A05/2021	EPI_ISL_994910	Pandemic Response Lab - NYC	Pandemic Response Lab, R&D	Henry Lee et al
USA/NY-PRL-2021_02_22_00J20/2021	EPI_ISL_1098359	Pandemic Response Lab - NYC	Pandemic Response Lab, R&D	Henry Lee et al
USA/NY-PRL-2021_03_01_00E03/2021	EPI_ISL_1172424	Pandemic Response Lab - NYC	Pandemic Response Lab, R&D	Henry Lee et al
USA/NY-PRL-2021_03_02_00D16/2021	EPI_ISL_1172822	Pandemic Response Lab - NYC	Pandemic Response Lab, R&D	Henry Lee et al
USA/NY-PRL-2021_03_02_00M18/2021	EPI_ISL_1172930	Pandemic Response Lab - NYC	Pandemic Response Lab, R&D	Henry Lee et al
USA/NY-PRL-2021_03_02_00N01/2021	EPI_ISL_1172934	Pandemic Response Lab - NYC	Pandemic Response Lab, R&D	Henry Lee et al
USA/NY-PRL-2021_03_03_00L09/2021	EPI_ISL_1173019	Pandemic Response Lab - NYC	Pandemic Response Lab, R&D	Henry Lee et al
USA/NY-PRL-2021_03_03_00N02/2021	EPI_ISL_1173032	Pandemic Response Lab - NYC	Pandemic Response Lab, R&D	Henry Lee et al
USA/NY-PRL-2021_03_03_00N10/2021	EPI_ISL_1173035	Pandemic Response Lab - NYC	Pandemic Response Lab, R&D	Henry Lee et al
USA/NY-PRL-2021_03_05_00J18/2021	EPI_ISL_1173112	Pandemic Response Lab - NYC	Pandemic Response Lab, R&D	Henry Lee et al
USA/NY-Wadsworth-21001194-01/2020	EPI_ISL_804946	BIO-REFERENCE LABORATORIES	Wadsworth Center, New York State Department.of Health	Kirsten St. George et al
USA/NY-Wadsworth-21001480-01/2021	EPI_ISL_804947	Wadsworth Center, New York State Department.of Health	Wadsworth Center, New York State Department.of Health	Kirsten St. George et al
USA/NY-Wadsworth-21001578-01/2021	EPI_ISL_854368	Wadsworth Center, New York State Department of Health	Wadsworth Center, New York State Department of Health	Kirsten St. George et al
USA/NY-Wadsworth-21001916-01/2020	EPI_ISL_804980	Columbia University Irving Medical Center	Wadsworth Center, New York State Department of Health	Kirsten St. George et al
USA/NY-Wadsworth-21002419-01/2020	EPI_ISL_804982	BIO-REFERENCE LABORATORIES	Wadsworth Center, New York State Department of Health	Kirsten St. George et al
USA/NY-Wadsworth-21002420-01/2020	EPI_ISL_804983	BIO-REFERENCE LABORATORIES	Wadsworth Center, New York State Department of Health	Kirsten St. George et al
USA/NY-Wadsworth-21009921-01/2021	EPI_ISL_884054	TEMPUS LABS INC	Wadsworth Center, New York State Department of Health	Kirsten St. George et al
USA/NY-Wadsworth-21019367-01/2021	EPI_ISL_1016253	TEMPUS LABS INC	Wadsworth Center, New York State Department of Health	Kirsten St. George et al
USA/NY-Wadsworth-291673-01/2020	EPI_ISL_767594	SARATOGA HOSPITAL LABORATORY	Wadsworth Center, New York State Department.of Health	Kirsten St. George et al
USA/NY-Yale-1203/2021	EPI_ISL_1038975	Tempus	Grubaugh Lab - Yale School of Public Health	Joseph Fauver et al
USA/OH-CDC-21956240/2021	EPI_ISL_1194447	Quest Diagnostics Incorporated	Centers for Disease Control and Prevention Division of Viral Diseases, Pathogen Discovery	Peter W. Cook et al
USA/OH-CDC-22025095/2021	EPI_ISL_1194540	Quest Diagnostics Incorporated	Centers for Disease Control and Prevention Division of Viral Diseases, Pathogen Discovery	Peter W. Cook et al
USA/OH-CDC-STM-000007816/2021	EPI_ISL_1081093	Helix/Illumina	Respiratory Viruses Branch, Division of Viral Diseases, Centers for Disease Control and Prevention	Peter W. Cook et al
USA/OH-JML-COHFEB04/2021	EPI_ISL_1096137	Ohio State University Wexner Medical Center	James Molecular Laboratory	Huolin Tu et al
USA/OH-JMLCOHFEB06/2021	EPI_ISL_1139158	Ohio State University Wexner Medical Center	James Molecular Lab	D Jones et al
USA/OH-ODH-SC29832/2021	EPI_ISL_962182	Ohio Department of Health Laboratory	Ohio Department of Health Laboratory	Holmes et al
USA/OH-UHTL-2/2020	EPI_ISL_984668	University Hospitals Translational Laboratory (UHTL), University Hospitals	University Hospitals Translational Laboratory (UHTL), University Hospitals	Sadri et al
USA/OH-UHTL-24/2021	EPI_ISL_1018056	University Hospitals Translational Laboratory (UHTL), University Hospitals	University Hospitals Translational Laboratory (UHTL), University Hospitals	Sadri et al
USA/OH-UHTL-29/2021	EPI_ISL_1018053	University Hospitals Translational Laboratory (UHTL), University Hospitals	University Hospitals Translational Laboratory (UHTL), University Hospitals	Sadri et al
USA/OK-ADDL-6/2021	EPI_ISL_812346	Oklahoma Animal Disease Diagnostic Laboratory	Oklahoma Animal Disease Diagnostic Laboratory	Sai Narayanan et al
USA/OK-ADDL-7/2021	EPI_ISL_861422	Oklahoma Animal Disease Diagnostic Laboratory	Oklahoma Animal Disease Diagnostic Laboratory	Sai Narayanan et al
USA/OK-ADDL-8/2021	EPI_ISL_861423	Oklahoma Animal Disease Diagnostic Laboratory	Oklahoma Animal Disease Diagnostic Laboratory	Sai Narayanan et al
USA/OK-ADDL-9/2021	EPI_ISL_861424	Oklahoma Animal Disease Diagnostic Laboratory	Oklahoma Animal Disease Diagnostic Laboratory	Sai Narayanan et al
USA/OK-CDC-21490601/2021	EPI_ISL_1194377	Quest Diagnostics Incorporated	Centers for Disease Control and Prevention Division of Viral Diseases, Pathogen Discovery	Peter W. Cook et al
USA/OK-CDC-9NOG-9149/2021	EPI_ISL_955307	OK Public Health Laboratory, Oklahoma State DOH	Pathogen Discovery, Respiratory Viruses Branch, Division of Viral Diseases, Centers for Disease Control and Prevention	Ying Tao et al
USA/OR-CDC-2-3881126/2021	EPI_ISL_1169490	OR State PHL-Virology/Immunology Section	Genomics and Discovery, Respiratory Viruses Branch, Division of Viral Diseases, Centers for Disease Control and Prevention	Krista Queen et al
USA/OR-KCL-21012586COV_06/2021	EPI_ISL_1121230	Kashi Clinical Laboratory	Kashi Clinical Laboratory	Zahra Kashi et al
USA/OR-OHSU-9916/2020	EPI_ISL_862034	OHSU Lab Services Molecular Microbiology Lab	Oregon SARS-CoV-2 Genome Sequencing Center	Brendan L. O'Connell et al
USA/OR-OHSU-PHL00032/2021	EPI_ISL_1055377	Oregon State Public Health Laboratory	Oregon SARS-CoV-2 Genome Sequencing Center	Brendan L. O'Connell et al
USA/OR-OHSU-PHL00043/2021	EPI_ISL_1055382	Oregon State Public Health Laboratory	Oregon SARS-CoV-2 Genome Sequencing Center	Brendan L. O'Connell et al
USA/OR-UW-63893956/2021	EPI_ISL_832203	Northwest Pathology	UW Virology Lab	Pavitra Roychoudhury et al
USA/PA-CDC-21491770/2021	EPI_ISL_1194378	Quest Diagnostics Incorporated	Centers for Disease Control and Prevention Division of Viral Diseases, Pathogen Discovery	Peter W. Cook et al
USA/PA-CDC-PZUW-7742/2021	EPI_ISL_1008903	PA Department of Health, Bureau of Laboratories	Pathogen Discovery, Respiratory Viruses Branch, Division of Viral Diseases, Centers for Disease Control and Prevention	Ying Tao et al
USA/PA-CDC-Q2EK-8402/2021	EPI_ISL_1049207	Blackhawk Genomics	Pathogen Discovery, Respiratory Viruses Branch, Division of Viral Diseases, Centers for Disease Control and Prevention	Ying Tao et al
USA/PA-CDC-Q2EP-8403/2021	EPI_ISL_1049208	Blackhawk Genomics	Pathogen Discovery, Respiratory Viruses Branch, Division of Viral Diseases, Centers for Disease Control and Prevention	Ying Tao et al
USA/PA-CDC-Q2EU-8404/2021	EPI_ISL_1049210	Blackhawk Genomics	Pathogen Discovery, Respiratory Viruses Branch, Division of Viral Diseases, Centers for Disease Control and Prevention	Ying Tao et al
USA/PA-CDC-Q2FY-8412/2021	EPI_ISL_1049213	PA Department of Health, Bureau of Laboratories	Pathogen Discovery, Respiratory Viruses Branch, Division of Viral Diseases, Centers for Disease Control and Prevention	Ying Tao et al
USA/PA-CDC-QE4U-1442/2021	EPI_ISL_1049204	PA Department of Health, Bureau of Laboratories	Pathogen Discovery, Respiratory Viruses Branch, Division of Viral Diseases, Centers for Disease Control and Prevention	Ying Tao et al
USA/PA-CDC-QE54-1444/2021	EPI_ISL_1049206	PA Department of Health, Bureau of Laboratories	Pathogen Discovery, Respiratory Viruses Branch, Division of Viral Diseases, Centers for Disease Control and Prevention	Ying Tao et al
USA/PA-CDC-STM-000004177/2021	EPI_ISL_966555	Helix/Illumina	Respiratory Viruses Branch, Division of Viral Diseases, Centers for Disease Control and Prevention	Peter W. Cook et al
USA/PA-CDC-STM-000008624/2021	EPI_ISL_1081065	Helix/Illumina	Respiratory Viruses Branch, Division of Viral Diseases, Centers for Disease Control and Prevention	Peter W. Cook et al
USA/PA-CDC-STM-000009844/2021	EPI_ISL_1110652	Helix/Illumina	Respiratory Viruses Branch, Division of Viral Diseases, Centers for Disease Control and Prevention	Peter W. Cook et al
USA/PA-CDC-STM-000010078/2021	EPI_ISL_1110665	Helix/Illumina	Respiratory Viruses Branch, Division of Viral Diseases, Centers for Disease Control and Prevention	Peter W. Cook et al
USA/PA-CDC-STM-000011734/2021	EPI_ISL_1194786	Helix/Illumina	Centers for Disease Control and Prevention Division of Viral Diseases, Pathogen Discovery	Peter W. Cook et al
USA/PA-CDC-STM-119/2020	EPI_ISL_802650	Helix/Illumina	Genomics and Discovery, Respiratory Viruses Branch, Division of Viral Diseases, Centers for Disease Control and Prevention	Peter W. Cook et al
USA/PR-01222021-811/2021	EPI_ISL_1201486	INNO Diagnostics Reference Laboratory	RCMI-Center for Research Resources, Ponce Research Institute	Vanessa Rivera-Amill et al
USA/PR-02012021-458/2021	EPI_ISL_1109633	INNO Diagnostics Reference Laboratory	RCMI-Center for Research Resources, Ponce Research Institute	Vanessa Rivera-Amill et al
USA/PR-CDC-LC0011162/2021	EPI_ISL_1081280	Laboratory Corporation of America	Respiratory Viruses Branch, Division of Viral Diseases, Centers for Disease Control and Prevention	Peter W. Cook et al
USA/PR-CDC-S168/2021	EPI_ISL_1120708	Inno Diagnostics/Center for Research Resources, Ponce Medical School Foundation, Inc.	Centers for Disease Control and Prevention, Dengue Branch	Gilberto A. Santiago et al
USA/RI-Broad_RIDOH-00190/2021	EPI_ISL_1011706	Rhode Island Department of Health	Infectious Disease Program, Broad Institute of Harvard and MIT	Lemieux et al
USA/RI-Broad_RIDOH-00193/2021	EPI_ISL_1011707	Rhode Island Department of Health	Infectious Disease Program, Broad Institute of Harvard and MIT	Lemieux et al
USA/RI-Broad_RIDOH-00194/2021	EPI_ISL_1011708	Rhode Island Department of Health	Infectious Disease Program, Broad Institute of Harvard and MIT	Lemieux et al
USA/RI-Broad_RIDOH-00293/2021	EPI_ISL_1137081	Rhode Island Department of Health	Infectious Disease Program, Broad Institute of Harvard and MIT	Lemieux et al
USA/RI-Broad_RIDOH-00295/2021	EPI_ISL_1121816	Rhode Island Department of Health	Infectious Disease Program, Broad Institute of Harvard and MIT	Lemieux et al
USA/RI-Broad_RIDOH-00296/2021	EPI_ISL_1121817	Rhode Island Department of Health	Infectious Disease Program, Broad Institute of Harvard and MIT	Lemieux et al
USA/RI-Broad_RIDOH-00298/2021	EPI_ISL_1121818	Rhode Island Department of Health	Infectious Disease Program, Broad Institute of Harvard and MIT	Lemieux et al
USA/SC-CDC-STM-000013331/2021	EPI_ISL_1194857	Helix/Illumina	Centers for Disease Control and Prevention Division of Viral Diseases, Pathogen Discovery	Peter W. Cook et al
USA/TN-BEM-0004/2021	EPI_ISL_1182692	Baylor Esoteric + Molecular Lab	Baylor Esoteric + Molecular Lab	Elizabeth Forrester et al
USA/TN-BEM-0005/2021	EPI_ISL_1191094	Baylor Esoteric + Molecular Lab	Baylor Esoteric + Molecular Lab	Elizabeth Forrester et al
USA/TN-CDC-8636/2021	EPI_ISL_876595	TN Division of Laboratory Services	Pathogen Discovery, Respiratory Viruses Branch, Division of Viral Diseases, Centers for Disease Control and Prevention	Ying Tao et al
USA/TN-CDC-8637/2021	EPI_ISL_876596	TN Division of Laboratory Services	Pathogen Discovery, Respiratory Viruses Branch, Division of Viral Diseases, Centers for Disease Control and Prevention	Ying Tao et al
USA/TN-CDC-9MFB-8824/2021	EPI_ISL_913992	TN Division of Laboratory Services	Pathogen Discovery, Respiratory Viruses Branch, Division of Viral Diseases, Centers for Disease Control and Prevention	Ying Tao et al
USA/TN-CDC-9MFG-8825/2021	EPI_ISL_913993	TN Division of Laboratory Services	Pathogen Discovery, Respiratory Viruses Branch, Division of Viral Diseases, Centers for Disease Control and Prevention	Ying Tao et al
USA/TN-CDC-9MFL-8826/2021	EPI_ISL_913994	TN Division of Laboratory Services	Pathogen Discovery, Respiratory Viruses Branch, Division of Viral Diseases, Centers for Disease Control and Prevention	Ying Tao et al
USA/TN-CDC-9NLO-9129/2021	EPI_ISL_955310	TN Division of Laboratory Services	Pathogen Discovery, Respiratory Viruses Branch, Division of Viral Diseases, Centers for Disease Control and Prevention	Ying Tao et al
USA/TN-CDC-LC0012883/2021	EPI_ISL_1193280	Laboratory Corporation of America	Centers for Disease Control and Prevention Division of Viral Diseases, Pathogen Discovery	Peter W. Cook et al
USA/TN-CDC-LC0014987/2021	EPI_ISL_1193348	Laboratory Corporation of America	Centers for Disease Control and Prevention Division of Viral Diseases, Pathogen Discovery	Peter W. Cook et al
USA/TN-CDC-LC0015844/2021	EPI_ISL_1193317	Laboratory Corporation of America	Centers for Disease Control and Prevention Division of Viral Diseases, Pathogen Discovery	Peter W. Cook et al
USA/TN-CDC-Q0KG-7926/2021	EPI_ISL_1008904	TN Division of Laboratory Services	Pathogen Discovery, Respiratory Viruses Branch, Division of Viral Diseases, Centers for Disease Control and Prevention	Ying Tao et al
USA/TN-CDC-Q0V5-8003/2021	EPI_ISL_1008908	Resolve Diagnostics	Pathogen Discovery, Respiratory Viruses Branch, Division of Viral Diseases, Centers for Disease Control and Prevention	Ying Tao et al
USA/TN-CDC-Q0VB-8004/2021	EPI_ISL_1008909	Resolve Diagnostics	Pathogen Discovery, Respiratory Viruses Branch, Division of Viral Diseases, Centers for Disease Control and Prevention	Ying Tao et al
USA/TX-BSWTemple-KE06302/2021	EPI_ISL_1171707	Baylor Scott & White-Temple	Baylor Scott & White-Temple	ri Rao et al
USA/TX-BSWTemple-ST01229/2021	EPI_ISL_1171770	Baylor Scott & White-Temple	Baylor Scott & White-Temple	Ari Rao et al
USA/TX-CDC-21990731/2021	EPI_ISL_1194481	Quest Diagnostics Incorporated	Centers for Disease Control and Prevention Division of Viral Diseases, Pathogen Discovery	Peter W. Cook et al
USA/TX-CDC-9KXP-8438/2020	EPI_ISL_778842	Clinical Pathology Labs	Centers for Disease Control and Prevention Division of Viral Diseases, Pathogen Discovery	Ying Tao Yan Li Jing Zhang Krista Queen Anna Uehara Peter Cook Clinton R. Paden Haibin Wang Suxiang Tong et al
USA/TX-CDC-9MNI-8883/2021	EPI_ISL_914004	Clinical Pathology Lab	Pathogen Discovery, Respiratory Viruses Branch, Division of Viral Diseases, Centers for Disease Control and Prevention	Ying Tao et al
USA/TX-CDC-9MNN-8884/2021	EPI_ISL_914005	Clinical Pathology Lab	Pathogen Discovery, Respiratory Viruses Branch, Division of Viral Diseases, Centers for Disease Control and Prevention	Ying Tao et al
USA/TX-CDC-9N23-8988/2021	EPI_ISL_955286	Clinical Pathology Lab	Pathogen Discovery, Respiratory Viruses Branch, Division of Viral Diseases, Centers for Disease Control and Prevention	Ying Tao et al
USA/TX-CDC-STM-000005619/2021	EPI_ISL_1016806	Helix/Illumina	Respiratory Viruses Branch, Division of Viral Diseases, Centers for Disease Control and Prevention	Peter W. Cook et al
USA/TX-CDC-STM-000008956/2021	EPI_ISL_1194742	Helix/Illumina	Centers for Disease Control and Prevention Division of Viral Diseases, Pathogen Discovery	Peter W. Cook et al
USA/TX-CDC-STM-000009043/2021	EPI_ISL_1081046	Helix/Illumina	Respiratory Viruses Branch, Division of Viral Diseases, Centers for Disease Control and Prevention	Peter W. Cook et al
USA/TX-CDC-STM-000012727/2021	EPI_ISL_1194838	Helix/Illumina	Centers for Disease Control and Prevention Division of Viral Diseases, Pathogen Discovery	Peter W. Cook et al
USA/TX-HHD-4521782/2021	EPI_ISL_1168724	Houston Health Dept.	Houston Health Dept.	Ryker Penn et al
USA/TX-HMH-MCoV-24200/2021	EPI_ISL_1078754	Houston Methodist Hospital	Houston Methodist Hospital	S. Wesley Long et al
USA/TX-HMH-MCoV-25583/2021	EPI_ISL_1080994	Houston Methodist Hospital	Houston Methodist Hospital	S. Wesley Long et al
USA/UT-ARUP-21021117888/2021	EPI_ISL_911548	ARUP laboratories	ARUP Laboratories	Hymas W et al
USA/UT-CDC-LC0014161/2021	EPI_ISL_1193296	Laboratory Corporation of America	Centers for Disease Control and Prevention Division of Viral Diseases, Pathogen Discovery	Peter W. Cook et al
USA/UT-UPHL-2101009422/2021	EPI_ISL_937375	Utah Public Health Laboratory	Utah Public Health Laboratory	Erin L. Young et al
USA/UT-UPHL-2101178518/2020	EPI_ISL_832014	Utah Public Health Laboratory	Utah Public Health Laboratory	Erin L. Young et al
USA/UT-UPHL-2102149368/2021	EPI_ISL_1114459	Utah Public Health Laboratory	Utah Public Health Laboratory	Erin L. Young et al
USA/UT-UPHL-2102564230/2021	EPI_ISL_1114466	Utah Public Health Laboratory	Utah Public Health Laboratory	Erin L. Young et al
USA/UT-UPHL-2102691140/2021	EPI_ISL_1114468	Utah Public Health Laboratory	Utah Public Health Laboratory	Erin L. Young et al
USA/UT-UPHL-2102741203/2021	EPI_ISL_1114457	Utah Public Health Laboratory	Utah Public Health Laboratory	Erin L. Young et al
USA/UT-UPHL-2102803169/2021	EPI_ISL_1114458	Utah Public Health Laboratory	Utah Public Health Laboratory	Erin L. Young et al
USA/UT-UPHL-2102916408/2021	EPI_ISL_983374	Utah Public Health Laboratory	Utah Public Health Laboratory	Erin L. Young et al
USA/UT-UPHL-2102985716/2021	EPI_ISL_1114465	Utah Public Health Laboratory	Utah Public Health Laboratory	Erin L. Young et al
USA/VA-CDC-LC0010211/2021	EPI_ISL_1081273	Laboratory Corporation of America	Respiratory Viruses Branch, Division of Viral Diseases, Centers for Disease Control and Prevention	Peter W. Cook et al
USA/VA-CDC-STM-000003055/2021	EPI_ISL_966507	Helix/Illumina	Respiratory Viruses Branch, Division of Viral Diseases, Centers for Disease Control and Prevention	Peter W. Cook et al
USA/VA-DCLS-3193/2021	EPI_ISL_978180	Virginia Division of Consolidated Laboratory Services	Virginia Division of Consolidated Laboratory Services	Virginia DCLS et al
USA/VA-DCLS-3194/2021	EPI_ISL_978179	Virginia Division of Consolidated Laboratory Services	Virginia Division of Consolidated Laboratory Services	Virginia DCLS et al
USA/VA-DCLS-3342/2020	EPI_ISL_1110843	Virginia Division of Consolidated Laboratory Services	Virginia Division of Consolidated Laboratory Services	Virginia DCLS et al
USA/VA-DCLS-3344/2020	EPI_ISL_1110845	Virginia Division of Consolidated Laboratory Services	Virginia Division of Consolidated Laboratory Services	Virginia DCLS et al
USA/VA-DCLS-3550/2021	EPI_ISL_1111529	Virginia Division of Consolidated Laboratory Services	Virginia Division of Consolidated Laboratory Services	Virginia DCLS et al
USA/VA-DCLS-3555/2021	EPI_ISL_1095409	Virginia Division of Consolidated Laboratory Services	Virginia Division of Consolidated Laboratory Services	Virginia DCLS et al
USA/VA-DCLS-3556/2021	EPI_ISL_1095410	Virginia Division of Consolidated Laboratory Services	Virginia Division of Consolidated Laboratory Services	Virginia DCLS et al
USA/VA-DCLS-3594/2021	EPI_ISL_1095445	Virginia Division of Consolidated Laboratory Services	Virginia Division of Consolidated Laboratory Services	Virginia DCLS et al
USA/VA-DCLS-3595/2021	EPI_ISL_1095446	Virginia Division of Consolidated Laboratory Services	Virginia Division of Consolidated Laboratory Services	Virginia DCLS et al
USA/VA-DCLS-3597/2021	EPI_ISL_1095448	Virginia Division of Consolidated Laboratory Services	Virginia Division of Consolidated Laboratory Services	Virginia DCLS et al
USA/VT-CDC-LC0016261/2021	EPI_ISL_1193357	Laboratory Corporation of America	Centers for Disease Control and Prevention Division of Viral Diseases, Pathogen Discovery	Peter W. Cook et al
USA/WA-AG-10093597/2021	EPI_ISL_1159715	Atlas Genomics	Atlas Genomics	Michael Kalnoski et al
USA/WA-AG-10095842/2021	EPI_ISL_1159722	Atlas Genomics	Atlas Genomics	Michael Kalnoski et al
USA/WA-CDC-LC0013206/2021	EPI_ISL_1193275	Laboratory Corporation of America	Centers for Disease Control and Prevention Division of Viral Diseases, Pathogen Discovery	Peter W. Cook et al
USA/WA-S4349/2021	EPI_ISL_962442	Evergreen Healthcare	Seattle Flu Study	Deborah A. Nickerson et al
USA/WA-S4365/2021	EPI_ISL_962458	Seattle Flu Study	Seattle Flu Study	Deborah A. Nickerson et al
USA/WA-S4841/2021	EPI_ISL_1049689	Altius Institute for Biomedical Sciences	Fred Hutchinson Cancer Research Center	Deborah A. Nickerson et al
USA/WA-S4843/2021	EPI_ISL_1049691	Altius Institute for Biomedical Sciences	Fred Hutchinson Cancer Research Center	Deborah A. Nickerson et al
USA/WA-S5150/2021	EPI_ISL_1114307	Altius Institute for Biomedical Sciences	Fred Hutchinson Cancer Research Center	Deborah A. Nickerson et al
USA/WA-S5157/2021	EPI_ISL_1114314	Altius Institute for Biomedical Sciences	Fred Hutchinson Cancer Research Center	Deborah A. Nickerson et al
USA/WA-S5189/2021	EPI_ISL_1114346	Altius Institute for Biomedical Sciences	Fred Hutchinson Cancer Research Center	Deborah A. Nickerson et al
USA/WA-S5215/2021	EPI_ISL_1114372	Vancouver Clinic	Fred Hutchinson Cancer Research Center	Deborah A. Nickerson et al
USA/WA-UW-NW65995938/2021	EPI_ISL_1034278	Northwest Pathology	UW Virology Lab	Pavitra Roychoudhury et al
USA/WI-UW-3185/2021	EPI_ISL_985236	University of Wisconsin-Madison AIDS Vaccine Research Laboratories	University of Wisconsin-Madison AIDS Vaccine Research Laboratories	Gage Moreno et al
USA/WI-UW-3535/2021	EPI_ISL_1095452	University of Wisconsin-Madison AIDS Vaccine Research Laboratories	University of Wisconsin-Madison AIDS Vaccine Research Laboratories	Gage Moreno et al
USA/WI-UW-3577/2021	EPI_ISL_1159394	University of Wisconsin-Madison AIDS Vaccine Research Laboratories	University of Wisconsin-Madison AIDS Vaccine Research Laboratories	Gage Moreno et al
USA/WI-UW-3578/2021	EPI_ISL_1159395	University of Wisconsin-Madison AIDS Vaccine Research Laboratories	University of Wisconsin-Madison AIDS Vaccine Research Laboratories	Gage Moreno et al
USA/WI-UW-3586/2021	EPI_ISL_1200655	AIDS Vaccine Research Laboratories	AIDS Vaccine Research Laboratories	Gage Moreno et al
USA/WI-UW-3588/2021	EPI_ISL_1166117	University of Wisconsin-Madison AIDS Vaccine Research Laboratories	University of Wisconsin-Madison AIDS Vaccine Research Laboratories	Gage Moreno et al
USA/WI-WSLH-210120/2021	EPI_ISL_984010	Wisconsin State Laboratory of Hygiene Communicable Disease Division	Wisconsin State Laboratory of Hygiene Communicable Disease Division	Kelsey R. Florek et al
USA/WI-WSLH-210931/2021	EPI_ISL_984189	Wisconsin State Laboratory of Hygiene Communicable Disease Division	Wisconsin State Laboratory of Hygiene Communicable Disease Division	Kelsey R. Florek et al
USA/WI-WSLH-210992/2021	EPI_ISL_984241	Wisconsin State Laboratory of Hygiene Communicable Disease Division	Wisconsin State Laboratory of Hygiene Communicable Disease Division	Kelsey R. Florek et al
USA/WI-WSLH-211295/2021	EPI_ISL_1159852	Wisconsin State Laboratory of Hygiene Communicable Disease Division	Wisconsin State Laboratory of Hygiene Communicable Disease Division	Kelsey R. Florek et al
USA/WY-WPHL-21008913/2021	EPI_ISL_889442	Wyoming Public Health Laboratory	Wyoming Public Health Laboratory	Noah Hull et al
USA/WY-WPHL-21008925/2021	EPI_ISL_889440	Wyoming Public Health Laboratory	Wyoming Public Health Laboratory	Noah Hull et al
USA/WY-WPHL-21009334/2020	EPI_ISL_911967	LabCorp	Wyoming Public Health Laboratory	Noah Hull et al
USA/WY-WPHL-21012613/2021	EPI_ISL_1053433	Wyoming Public Health Laboratory	Wyoming Public Health Laboratory	Noah Hull et al
USA/WY-WPHL-21012616/2021	EPI_ISL_1053434	Wyoming Public Health Laboratory	Wyoming Public Health Laboratory	Noah Hull et al
USA/WY-WPHL-21013517/2021	EPI_ISL_1039738	Wyoming Public Health Laboratory	Wyoming Public Health Laboratory	Noah Hull et al
USA/WY-WPHL-21015249/2021	EPI_ISL_1053431	Wyoming Public Health Laboratory	Wyoming Public Health Laboratory	Noah Hull et al
USA/WY-WPHL-21018875/2021	EPI_ISL_1201462	Wyoming Public Health Laboratory	Wyoming Public Health Laboratory	Jim Mildenberger et al
Ukraine/Ivano-Frankivsk-1431/2021	EPI_ISL_1121990	Department of Respiratory and other Viral Infections of L.V.Gromashevsky Institute of Epidemiology & Infectious Diseases NAMS of Ukrain–µ	Department of Respiratory and other Viral Infections of L.V.Gromashevsky Institute of Epidemiology & Infectious Diseases NAMS of Ukrain–µ, JSC "Farmak"	Alla Mironenko et al
UnitedArabEmirates/3864/2020	EPI_ISL_859878	BTC, Khalifa University	BTC, Khalifa University	Al Safar et al et al
UnitedArabEmirates/4355/2020	EPI_ISL_860085	BTC, Khalifa University	BTC, Khalifa University	Al Safar et al et al
Wuhan/Hu-1/2019	EPI_ISL_402125	National Institute for Communicable Disease Control and Prevention (ICDC) Chinese Center for Disease Control and Prevention (China CDC)	National Institute for Communicable Disease Control and Prevention (ICDC) Chinese Center for Disease Control and Prevention (China CDC)	Zhang et al
Wuhan/WH01/2019	EPI_ISL_406798	General Hospital of Central Theater Command of People's Liberation Army of China	BGI & Institute of Microbiology, Chinese Academy of Sciences & Shandong First Medical University & Shandong Academy of Medical Sciences & General Hospital of Central Theater Command of People's Liberation Army of China	Weijun Chen et al
mink/USA/MI-CDC-IHP1-6869/2020	EPI_ISL_925342	Michigan Department of Agriculture and Rural Development	Pathogen Discovery, Respiratory Viruses Branch, Division of Viral Diseases, Centers for Disease Control and Prevention	Yan Li et al
mink/USA/MI-CDC-IHPJ-6890/2020	EPI_ISL_925314	Michigan Department of Agriculture and Rural Development	Pathogen Discovery, Respiratory Viruses Branch, Division of Viral Diseases, Centers for Disease Control and Prevention	Yan Li et al
mink/USA/MI-CDC-IHQV-6946/2020	EPI_ISL_925336	Michigan Department of Agriculture and Rural Development	Pathogen Discovery, Respiratory Viruses Branch, Division of Viral Diseases, Centers for Disease Control and Prevention	Yan Li et al
mink/USA/MI-CDC-IHU3-7081/2020	EPI_ISL_925349	Michigan Department of Agriculture and Rural Development	Pathogen Discovery, Respiratory Viruses Branch, Division of Viral Diseases, Centers for Disease Control and Prevention	Yan Li et al
mink/USA/MI-CDC-IHUK-7101/2020	EPI_ISL_925351	Michigan Department of Agriculture and Rural Development	Pathogen Discovery, Respiratory Viruses Branch, Division of Viral Diseases, Centers for Disease Control and Prevention	Yan Li et al
mink/USA/MI-CDC-IHVN-7173/2020	EPI_ISL_925316	Michigan Department of Agriculture and Rural Development	Pathogen Discovery, Respiratory Viruses Branch, Division of Viral Diseases, Centers for Disease Control and Prevention	Yan Li et al
mink/USA/MI-CDC-IHW2-3526/2020	EPI_ISL_925320	Michigan Department of Agriculture and Rural Development	Pathogen Discovery, Respiratory Viruses Branch, Division of Viral Diseases, Centers for Disease Control and Prevention	Yan Li et al
mink/USA/MI-CDC-IHW5-7133/2020	EPI_ISL_925322	Michigan Department of Agriculture and Rural Development	Pathogen Discovery, Respiratory Viruses Branch, Division of Viral Diseases, Centers for Disease Control and Prevention	Yan Li et al
mink/USA/MI-CDC-IHWB-7153/2020	EPI_ISL_925308	Michigan Department of Agriculture and Rural Development	Pathogen Discovery, Respiratory Viruses Branch, Division of Viral Diseases, Centers for Disease Control and Prevention	Yan Li et al
mink/USA/MI-CDC-IHWC-7160/2020	EPI_ISL_925324	Michigan Department of Agriculture and Rural Development	Pathogen Discovery, Respiratory Viruses Branch, Division of Viral Diseases, Centers for Disease Control and Prevention	Yan Li et al
mink/USA/MI-CDC-IHYE-7249/2020	EPI_ISL_925317	Michigan Department of Agriculture and Rural Development	Pathogen Discovery, Respiratory Viruses Branch, Division of Viral Diseases, Centers for Disease Control and Prevention	Yan Li et al
mink/USA/MI-CDC-II1G-3562/2020	EPI_ISL_925328	Michigan Department of Agriculture and Rural Development	Pathogen Discovery, Respiratory Viruses Branch, Division of Viral Diseases, Centers for Disease Control and Prevention	Yan Li et al
mink/USA/MI-CDC-II1P-3558/2020	EPI_ISL_925321	Michigan Department of Agriculture and Rural Development	Pathogen Discovery, Respiratory Viruses Branch, Division of Viral Diseases, Centers for Disease Control and Prevention	Yan Li et al
