# Supplementary material for: Containment of a Multi-index B.1.1.7 Outbreak on a University Campus Through a Genomically Informed Public Health Response
Source: Open Forum Infect Dis. 2026 Apr 1;13(4):ofag096. doi: 10.1093/ofid/ofag096 (PMC13043073; doi:10.1093/ofid/ofag096)
Supplement: ofag096_Supplementary_Data [file ofag096_supplementary_data.zip › Supplemental Table 4.xlsx]

## Sheet: Supplemental Table 4
strain	date	gisaid_epi_isl
USA/MI-UM-10037641258/2021	2021-01-02	EPI_ISL_873047
USA/MI-UM-10037641306/2021	2021-01-02	EPI_ISL_873042
USA/MI-UM-10037641384/2021	2021-01-02	EPI_ISL_862668
USA/MI-UM-10037641515/2021	2021-01-02	EPI_ISL_862666
USA/MI-UM-10037641828/2021	2021-01-02	EPI_ISL_862667
USA/MI-UM-10037641840/2021	2021-01-02	EPI_ISL_862714
USA/MI-UM-10037643239/2021	2021-01-02	EPI_ISL_862715
USA/MI-UM-10037643714/2021	2021-01-02	EPI_ISL_873043
USA/MI-UM-10037644262/2021	2021-01-02	EPI_ISL_862665
USA/MI-UM-10037644317/2021	2021-01-02	EPI_ISL_873048
USA/MI-UM-10037644321/2021	2021-01-02	EPI_ISL_873045
USA/MI-UM-10037644322/2021	2021-01-02	EPI_ISL_873046
USA/MI-UM-10037644392/2021	2021-01-02	EPI_ISL_873044
USA/MI-UM-10037644438/2021	2021-01-02	EPI_ISL_873041
USA/MI-UM-10037655190/2021	2021-01-04	EPI_ISL_873049
USA/MI-UM-10037656629/2021	2021-01-04	EPI_ISL_873060
USA/MI-UM-10037657305/2021	2021-01-04	EPI_ISL_873059
USA/MI-UM-10037657655/2021	2021-01-04	EPI_ISL_873050
USA/MI-UM-10037660220/2021	2021-01-04	EPI_ISL_873058
USA/MI-UM-10037660824/2021	2021-01-04	EPI_ISL_873053
USA/MI-UM-10037661051/2021	2021-01-04	EPI_ISL_873051
USA/MI-UM-10037664781/2021	2021-01-04	EPI_ISL_873064
USA/MI-UM-10037665244/2021	2021-01-04	EPI_ISL_873056
USA/MI-UM-10037665894/2021	2021-01-04	EPI_ISL_873061
USA/MI-UM-10037665939/2021	2021-01-04	EPI_ISL_873054
USA/MI-UM-10037669500/2021	2021-01-04	EPI_ISL_873052
USA/MI-UM-10037676259/2021	2021-01-05	EPI_ISL_873074
USA/MI-UM-10037676700/2021	2021-01-05	EPI_ISL_873057
USA/MI-UM-10037677223/2021	2021-01-05	EPI_ISL_873055
USA/MI-UM-10037677342/2021	2021-01-05	EPI_ISL_873062
USA/MI-UM-10037677560/2021	2021-01-05	EPI_ISL_873063
USA/MI-UM-10037680418/2021	2021-01-05	EPI_ISL_873084
USA/MI-UM-10037683341/2021	2021-01-05	EPI_ISL_873078
USA/MI-UM-10037683476/2021	2021-01-05	EPI_ISL_873066
USA/MI-UM-10037683520/2021	2021-01-05	EPI_ISL_873081
USA/MI-UM-10037685137/2021	2021-01-05	EPI_ISL_873076
USA/MI-UM-10037685173/2021	2021-01-05	EPI_ISL_873075
USA/MI-UM-10037685175/2021	2021-01-05	EPI_ISL_873085
USA/MI-UM-10037687495/2021	2021-01-05	EPI_ISL_873069
USA/MI-UM-10037687746/2021	2021-01-05	EPI_ISL_873070
USA/MI-UM-10037687770/2021	2021-01-05	EPI_ISL_873073
USA/MI-UM-10037688420/2021	2021-01-05	EPI_ISL_873090
USA/MI-UM-10037688678/2021	2021-01-05	EPI_ISL_873080
USA/MI-UM-10037688690/2021	2021-01-05	EPI_ISL_873067
USA/MI-UM-10037688821/2021	2021-01-05	EPI_ISL_873082
USA/MI-UM-10037695409/2021	2021-01-06	EPI_ISL_873065
USA/MI-UM-10037696486/2021	2021-01-06	EPI_ISL_873122
USA/MI-UM-10037697125/2021	2021-01-06	EPI_ISL_873111
USA/MI-UM-10037697399/2021	2021-01-06	EPI_ISL_873116
USA/MI-UM-10037697592/2021	2021-01-06	EPI_ISL_873108
USA/MI-UM-10037698589/2021	2021-01-06	EPI_ISL_873079
USA/MI-UM-10037698794/2021	2021-01-06	EPI_ISL_873092
USA/MI-UM-10037698822/2021	2021-01-06	EPI_ISL_873072
USA/MI-UM-10037699049/2021	2021-01-06	EPI_ISL_873120
USA/MI-UM-10037699531/2021	2021-01-06	EPI_ISL_873091
USA/MI-UM-10037699967/2021	2021-01-06	EPI_ISL_873095
USA/MI-UM-10037700063/2021	2021-01-06	EPI_ISL_873068
USA/MI-UM-10037700164/2021	2021-01-06	EPI_ISL_873117
USA/MI-UM-10037700834/2021	2021-01-06	EPI_ISL_873077
USA/MI-UM-10037703184/2021	2021-01-06	EPI_ISL_873113
USA/MI-UM-10037704882/2021	2021-01-06	EPI_ISL_873083
USA/MI-UM-10037705276/2021	2021-01-06	EPI_ISL_873071
USA/MI-UM-10037705386/2021	2021-01-06	EPI_ISL_873107
USA/MI-UM-10037705944/2021	2021-01-06	EPI_ISL_873106
USA/MI-UM-10037705977/2021	2021-01-06	EPI_ISL_873103
USA/MI-UM-10037706175/2021	2021-01-06	EPI_ISL_873119
USA/MI-UM-10037706442/2021	2021-01-06	EPI_ISL_873089
USA/MI-UM-10037708341/2021	2021-01-06	EPI_ISL_873094
USA/MI-UM-10037715340/2021	2021-01-07	EPI_ISL_873100
USA/MI-UM-10037715929/2021	2021-01-07	EPI_ISL_873087
USA/MI-UM-10037717626/2021	2021-01-07	EPI_ISL_873099
USA/MI-UM-10037717752/2021	2021-01-07	EPI_ISL_873102
USA/MI-UM-10037720036/2021	2021-01-07	EPI_ISL_873105
USA/MI-UM-10037720163/2021	2021-01-07	EPI_ISL_913134
USA/MI-UM-10037720521/2021	2021-01-07	EPI_ISL_873156
USA/MI-UM-10037721968/2021	2021-01-07	EPI_ISL_873101
USA/MI-UM-10037722009/2021	2021-01-07	EPI_ISL_913127
USA/MI-UM-10037722118/2021	2021-01-07	EPI_ISL_873088
USA/MI-UM-10037723384/2021	2021-01-07	EPI_ISL_873097
USA/MI-UM-10037723405/2021	2021-01-07	EPI_ISL_873093
USA/MI-UM-10037723528/2021	2021-01-07	EPI_ISL_873086
USA/MI-UM-10037725034/2021	2021-01-07	EPI_ISL_875660
USA/MI-UM-10037725887/2021	2021-01-07	EPI_ISL_873096
USA/MI-UM-10037726986/2021	2021-01-07	EPI_ISL_873104
USA/MI-UM-10037727076/2021	2021-01-07	EPI_ISL_875661
USA/MI-UM-10037727417/2021	2021-01-07	EPI_ISL_873109
USA/MI-UM-10037727578/2021	2021-01-07	EPI_ISL_873098
USA/MI-UM-10037730298/2021	2021-01-08	EPI_ISL_873114
USA/MI-UM-10037734037/2021	2021-01-08	EPI_ISL_873118
USA/MI-UM-10037734066/2021	2021-01-08	EPI_ISL_873112
USA/MI-UM-10037734678/2021	2021-01-08	EPI_ISL_873123
USA/MI-UM-10037734796/2021	2021-01-08	EPI_ISL_873121
USA/MI-UM-10037738560/2021	2021-01-08	EPI_ISL_873115
USA/MI-UM-10037738798/2021	2021-01-08	EPI_ISL_873110
USA/MI-UM-10037743388/2021	2021-01-08	EPI_ISL_913164
USA/MI-UM-10037743418/2021	2021-01-08	EPI_ISL_875662
USA/MI-UM-10037743563/2021	2021-01-08	EPI_ISL_913165
USA/MI-UM-10037743564/2021	2021-01-08	EPI_ISL_913161
USA/MI-UM-10037743813/2021	2021-01-08	EPI_ISL_913135
USA/MI-UM-10037745479/2021	2021-01-08	EPI_ISL_913143
USA/MI-UM-10037745679/2021	2021-01-08	EPI_ISL_913166
USA/MI-UM-10037746544/2021	2021-01-08	EPI_ISL_913167
USA/MI-UM-10037746750/2021	2021-01-08	EPI_ISL_875663
USA/MI-UM-10037748307/2021	2021-01-08	EPI_ISL_913146
USA/MI-UM-10037752788/2021	2021-01-09	EPI_ISL_913159
USA/MI-UM-10037752894/2021	2021-01-09	EPI_ISL_913175
USA/MI-UM-10037753852/2021	2021-01-09	EPI_ISL_913149
USA/MI-UM-10037753891/2021	2021-01-09	EPI_ISL_913130
USA/MI-UM-10037753916/2021	2021-01-09	EPI_ISL_913158
USA/MI-UM-10037756223/2021	2021-01-09	EPI_ISL_913170
USA/MI-UM-10037767350/2021	2021-01-11	EPI_ISL_913136
USA/MI-UM-10037767457/2021	2021-01-11	EPI_ISL_875664
USA/MI-UM-10037768556/2021	2021-01-11	EPI_ISL_913181
USA/MI-UM-10037769318/2021	2021-01-11	EPI_ISL_913121
USA/MI-UM-10037770006/2021	2021-01-11	EPI_ISL_913179
USA/MI-UM-10037772367/2021	2021-01-11	EPI_ISL_873157
USA/MI-UM-10037772450/2021	2021-01-11	EPI_ISL_870321
USA/MI-UM-10037776798/2021	2021-01-11	EPI_ISL_875665
USA/MI-UM-10037776820/2021	2021-01-11	EPI_ISL_913163
USA/MI-UM-10037777239/2021	2021-01-11	EPI_ISL_913173
USA/MI-UM-10037777245/2021	2021-01-11	EPI_ISL_913169
USA/MI-UM-10037777452/2021	2021-01-11	EPI_ISL_913171
USA/MI-UM-10037777510/2021	2021-01-11	EPI_ISL_913162
USA/MI-UM-10037777631/2021	2021-01-11	EPI_ISL_913172
USA/MI-UM-10037779317/2021	2021-01-11	EPI_ISL_913155
USA/MI-UM-10037779403/2021	2021-01-11	EPI_ISL_913125
USA/MI-UM-10037779470/2021	2021-01-11	EPI_ISL_913176
USA/MI-UM-10037780990/2021	2021-01-11	EPI_ISL_913168
USA/MI-UM-10037787479/2021	2021-01-12	EPI_ISL_913182
USA/MI-UM-10037788024/2021	2021-01-12	EPI_ISL_913174
USA/MI-UM-10037788126/2021	2021-01-12	EPI_ISL_913514
USA/MI-UM-10037788883/2021	2021-01-12	EPI_ISL_913141
USA/MI-UM-10037789834/2021	2021-01-12	EPI_ISL_913144
USA/MI-UM-10037791452/2021	2021-01-12	EPI_ISL_913177
USA/MI-UM-10037794181/2021	2021-01-12	EPI_ISL_913133
USA/MI-UM-10037795185/2021	2021-01-12	EPI_ISL_955779
USA/MI-UM-10037795234/2021	2021-01-12	EPI_ISL_955781
USA/MI-UM-10037795519/2021	2021-01-12	EPI_ISL_913150
USA/MI-UM-10037797349/2021	2021-01-12	EPI_ISL_913178
USA/MI-UM-10037797654/2021	2021-01-12	EPI_ISL_913126
USA/MI-UM-10037798722/2021	2021-01-12	EPI_ISL_955786
USA/MI-UM-10037798767/2021	2021-01-12	EPI_ISL_913129
USA/MI-UM-10037798886/2021	2021-01-12	EPI_ISL_913180
USA/MI-UM-10037799824/2021	2021-01-12	EPI_ISL_955790
USA/MI-UM-10037799850/2021	2021-01-12	EPI_ISL_913116
USA/MI-UM-10037800341/2021	2021-01-12	EPI_ISL_913184
USA/MI-UM-10037801910/2021	2021-01-12	EPI_ISL_913183
USA/MI-UM-10037807043/2021	2021-01-13	EPI_ISL_913119
USA/MI-UM-10037808179/2021	2021-01-13	EPI_ISL_888667
USA/MI-UM-10037808518/2021	2021-01-13	EPI_ISL_913138
USA/MI-UM-10037811689/2021	2021-01-13	EPI_ISL_913197
USA/MI-UM-10037812792/2021	2021-01-13	EPI_ISL_913120
USA/MI-UM-10037814070/2021	2021-01-13	EPI_ISL_913198
USA/MI-UM-10037814075/2021	2021-01-13	EPI_ISL_888669
USA/MI-UM-10037814097/2021	2021-01-13	EPI_ISL_913200
USA/MI-UM-10037814119/2021	2021-01-13	EPI_ISL_913199
USA/MI-UM-10037815564/2021	2021-01-13	EPI_ISL_913191
USA/MI-UM-10037816122/2021	2021-01-13	EPI_ISL_913196
USA/MI-UM-10037816739/2021	2021-01-13	EPI_ISL_888670
USA/MI-UM-10037817005/2021	2021-01-13	EPI_ISL_873160
USA/MI-UM-10037817124/2021	2021-01-13	EPI_ISL_888668
USA/MI-UM-10037817675/2021	2021-01-13	EPI_ISL_913137
USA/MI-UM-10037818153/2021	2021-01-13	EPI_ISL_913139
USA/MI-UM-10037819228/2021	2021-01-13	EPI_ISL_913195
USA/MI-UM-10037819295/2021	2021-01-13	EPI_ISL_913185
USA/MI-UM-10037821977/2021	2021-01-13	EPI_ISL_913186
USA/MI-UM-10037826126/2021	2021-01-14	EPI_ISL_913128
USA/MI-UM-10037827684/2021	2021-01-14	EPI_ISL_913194
USA/MI-UM-10037828010/2021	2021-01-14	EPI_ISL_913142
USA/MI-UM-10037828434/2021	2021-01-14	EPI_ISL_913192
USA/MI-UM-10037829538/2021	2021-01-14	EPI_ISL_913515
USA/MI-UM-10037829850/2021	2021-01-14	EPI_ISL_913190
USA/MI-UM-10037831440/2021	2021-01-14	EPI_ISL_913187
USA/MI-UM-10037833285/2021	2021-01-14	EPI_ISL_913516
USA/MI-UM-10037835310/2021	2021-01-14	EPI_ISL_913188
USA/MI-UM-10037837331/2021	2021-01-14	EPI_ISL_913193
USA/MI-UM-10037837510/2021	2021-01-14	EPI_ISL_873158
USA/MI-UM-10037837742/2021	2021-01-14	EPI_ISL_913189
USA/MI-UM-10037838053/2021	2021-01-14	EPI_ISL_955789
USA/MI-UM-10037848305/2021	2021-01-15	EPI_ISL_955783
USA/MI-UM-10037848823/2021	2021-01-15	EPI_ISL_955788
USA/MI-UM-10037855780/2021	2021-01-15	EPI_ISL_955780
USA/MI-UM-10037864739/2021	2021-01-16	EPI_ISL_955778
USA/MI-UM-10037864765/2021	2021-01-16	EPI_ISL_955784
USA/MI-UM-10037865420/2021	2021-01-16	EPI_ISL_955793
USA/MI-UM-10037866250/2021	2021-01-16	EPI_ISL_955792
USA/MI-UM-10037866942/2021	2021-01-16	EPI_ISL_955802
USA/MI-UM-10037866945/2021	2021-01-16	EPI_ISL_955791
USA/MI-UM-10037878091/2021	2021-01-18	EPI_ISL_955797
USA/MI-UM-10037881455/2021	2021-01-18	EPI_ISL_870315
USA/MI-UM-10037883536/2021	2021-01-18	EPI_ISL_955794
USA/MI-UM-10037883748/2021	2021-01-18	EPI_ISL_870319
USA/MI-UM-10037885014/2021	2021-01-18	EPI_ISL_888664
USA/MI-UM-10037887503/2021	2021-01-18	EPI_ISL_860727
USA/MI-UM-10037887541/2021	2021-01-18	EPI_ISL_860728
USA/MI-UM-10037888631/2021	2021-01-18	EPI_ISL_959539
USA/MI-UM-10037890677/2021	2021-01-18	EPI_ISL_955796
USA/MI-UM-10037890936/2021	2021-01-18	EPI_ISL_955803
USA/MI-UM-10037891133/2021	2021-01-18	EPI_ISL_955800
USA/MI-UM-10037891143/2021	2021-01-18	EPI_ISL_955795
USA/MI-UM-10037891190/2021	2021-01-18	EPI_ISL_955804
USA/MI-UM-10037891428/2021	2021-01-18	EPI_ISL_955782
USA/MI-UM-10037891692/2021	2021-01-18	EPI_ISL_955798
USA/MI-UM-10037891835/2021	2021-01-18	EPI_ISL_955801
USA/MI-UM-10037892462/2021	2021-01-18	EPI_ISL_955785
USA/MI-UM-10037901371/2021	2021-01-19	EPI_ISL_955813
USA/MI-UM-10037902886/2021	2021-01-19	EPI_ISL_870317
USA/MI-UM-10037902890/2021	2021-01-19	EPI_ISL_955806
USA/MI-UM-10037904822/2021	2021-01-19	EPI_ISL_888665
USA/MI-UM-10037906038/2021	2021-01-19	EPI_ISL_955814
USA/MI-UM-10037907571/2021	2021-01-19	EPI_ISL_888663
USA/MI-UM-10037908096/2021	2021-01-19	EPI_ISL_955808
USA/MI-UM-10037909783/2021	2021-01-19	EPI_ISL_955805
USA/MI-UM-10037910654/2021	2021-01-19	EPI_ISL_955809
USA/MI-UM-10037912448/2021	2021-01-19	EPI_ISL_955807
USA/MI-UM-10037917483/2021	2021-01-20	EPI_ISL_955810
USA/MI-UM-10037918910/2021	2021-01-20	EPI_ISL_955818
USA/MI-UM-10037924605/2021	2021-01-20	EPI_ISL_955821
USA/MI-UM-10037926688/2021	2021-01-20	EPI_ISL_955816
USA/MI-UM-10037929777/2021	2021-01-20	EPI_ISL_955811
USA/MI-UM-10037935736/2021	2021-01-21	EPI_ISL_959541
USA/MI-UM-10037937575/2021	2021-01-21	EPI_ISL_955826
USA/MI-UM-10037939191/2021	2021-01-21	EPI_ISL_955822
USA/MI-UM-10037940283/2021	2021-01-21	EPI_ISL_955825
USA/MI-UM-10037944029/2021	2021-01-21	EPI_ISL_955824
USA/MI-UM-10037945829/2021	2021-01-21	EPI_ISL_913156
USA/MI-UM-10037946288/2021	2021-01-21	EPI_ISL_888652
USA/MI-UM-10037947349/2021	2021-01-21	EPI_ISL_870322
USA/MI-UM-10037947428/2021	2021-01-21	EPI_ISL_955819
USA/MI-UM-10037948598/2021	2021-01-21	EPI_ISL_955823
USA/MI-UM-10037959178/2021	2021-01-22	EPI_ISL_955828
USA/MI-UM-10037962360/2021	2021-01-22	EPI_ISL_955829
USA/MI-UM-10037963824/2021	2021-01-22	EPI_ISL_955827
USA/MI-UM-10037974583/2021	2021-01-23	EPI_ISL_888666
USA/MI-UM-10037990380/2021	2021-01-25	EPI_ISL_888658
USA/MI-UM-10037990621/2021	2021-01-25	EPI_ISL_888661
USA/MI-UM-10037990655/2021	2021-01-25	EPI_ISL_888657
USA/MI-UM-10037990688/2021	2021-01-25	EPI_ISL_888654
USA/MI-UM-10037990710/2021	2021-01-25	EPI_ISL_888656
USA/MI-UM-10037990778/2021	2021-01-25	EPI_ISL_888660
USA/MI-UM-10037990803/2021	2021-01-25	EPI_ISL_888659
USA/MI-UM-10037990817/2021	2021-01-25	EPI_ISL_888662
USA/MI-UM-10037990843/2021	2021-01-25	EPI_ISL_888653
USA/MI-UM-10037991795/2021	2021-01-25	EPI_ISL_1014818
USA/MI-UM-10037993176/2021	2021-01-25	EPI_ISL_1014988
USA/MI-UM-10037994486/2021	2021-01-25	EPI_ISL_888655
USA/MI-UM-10037996683/2021	2021-01-25	EPI_ISL_1014782
USA/MI-UM-10037997367/2021	2021-01-25	EPI_ISL_1014783
USA/MI-UM-10037997668/2021	2021-01-25	EPI_ISL_955830
USA/MI-UM-10037997883/2021	2021-01-25	EPI_ISL_1014769
USA/MI-UM-10038000532/2021	2021-01-25	EPI_ISL_1014990
USA/MI-UM-10038000758/2021	2021-01-25	EPI_ISL_1014795
USA/MI-UM-10038001373/2021	2021-01-25	EPI_ISL_935015
USA/MI-UM-10038002079/2021	2021-01-25	EPI_ISL_1014821
USA/MI-UM-10038007983/2021	2021-01-26	EPI_ISL_935016
USA/MI-UM-10038008452/2021	2021-01-18	EPI_ISL_903208
USA/MI-UM-10038008531/2021	2021-01-19	EPI_ISL_1014834
USA/MI-UM-10038008548/2021	2021-01-21	EPI_ISL_1014776
USA/MI-UM-10038008569/2021	2021-01-20	EPI_ISL_1014793
USA/MI-UM-10038010594/2021	2021-01-26	EPI_ISL_1014777
USA/MI-UM-10038011484/2021	2021-01-26	EPI_ISL_1014800
USA/MI-UM-10038012106/2021	2021-01-26	EPI_ISL_911381
USA/MI-UM-10038012135/2021	2021-01-26	EPI_ISL_903209
USA/MI-UM-10038012237/2021	2021-01-26	EPI_ISL_1014780
USA/MI-UM-10038012281/2021	2021-01-26	EPI_ISL_1014812
USA/MI-UM-10038012296/2021	2021-01-26	EPI_ISL_911382
USA/MI-UM-10038017121/2021	2021-01-26	EPI_ISL_1014838
USA/MI-UM-10038017153/2021	2021-01-26	EPI_ISL_1014811
USA/MI-UM-10038019289/2021	2021-01-26	EPI_ISL_1014798
USA/MI-UM-10038019623/2021	2021-01-25	EPI_ISL_903211
USA/MI-UM-10038019845/2021	2021-01-25	EPI_ISL_903212
USA/MI-UM-10038019901/2021	2021-01-25	EPI_ISL_903210
USA/MI-UM-10038019911/2021	2021-01-25	EPI_ISL_903213
USA/MI-UM-10038019936/2021	2021-01-25	EPI_ISL_903215
USA/MI-UM-10038020196/2021	2021-01-18	EPI_ISL_1014823
USA/MI-UM-10038020206/2021	2021-01-18	EPI_ISL_1014989
USA/MI-UM-10038020254/2021	2021-01-21	EPI_ISL_1014827
USA/MI-UM-10038020380/2021	2021-01-25	EPI_ISL_1014841
USA/MI-UM-10038020400/2021	2021-01-21	EPI_ISL_1014819
USA/MI-UM-10038020797/2021	2021-01-26	EPI_ISL_903217
USA/MI-UM-10038020799/2021	2021-01-25	EPI_ISL_903216
USA/MI-UM-10038026521/2021	2021-01-27	EPI_ISL_1014836
USA/MI-UM-10038028304/2021	2021-01-27	EPI_ISL_1014824
USA/MI-UM-10038028305/2021	2021-01-27	EPI_ISL_1014775
USA/MI-UM-10038028818/2021	2021-01-27	EPI_ISL_1014788
USA/MI-UM-10038028927/2021	2021-01-27	EPI_ISL_1014779
USA/MI-UM-10038028946/2021	2021-01-27	EPI_ISL_1014835
USA/MI-UM-10038029000/2021	2021-01-27	EPI_ISL_1014828
USA/MI-UM-10038029359/2021	2021-01-27	EPI_ISL_1014802
USA/MI-UM-10038030968/2021	2021-01-27	EPI_ISL_1014817
USA/MI-UM-10038031182/2021	2021-01-27	EPI_ISL_1014820
USA/MI-UM-10038031881/2021	2021-01-27	EPI_ISL_1014831
USA/MI-UM-10038031977/2021	2021-01-27	EPI_ISL_1014825
USA/MI-UM-10038032369/2021	2021-01-27	EPI_ISL_911376
USA/MI-UM-10038032439/2021	2021-01-27	EPI_ISL_1014787
USA/MI-UM-10038033410/2021	2021-01-27	EPI_ISL_911377
USA/MI-UM-10038035155/2021	2021-01-27	EPI_ISL_1014781
USA/MI-UM-10038036173/2021	2021-01-27	EPI_ISL_1014830
USA/MI-UM-10038036627/2021	2021-01-27	EPI_ISL_911373
USA/MI-UM-10038036723/2021	2021-01-27	EPI_ISL_1014796
USA/MI-UM-10038040373/2021	2021-01-27	EPI_ISL_1014790
USA/MI-UM-10038040383/2021	2021-01-27	EPI_ISL_1014784
USA/MI-UM-10038046654/2021	2021-01-28	EPI_ISL_1014829
USA/MI-UM-10038047741/2021	2021-01-28	EPI_ISL_1014816
USA/MI-UM-10038048457/2021	2021-01-28	EPI_ISL_1014785
USA/MI-UM-10038050090/2021	2021-01-28	EPI_ISL_911378
USA/MI-UM-10038050116/2021	2021-01-28	EPI_ISL_911375
USA/MI-UM-10038051549/2021	2021-01-28	EPI_ISL_1014772
USA/MI-UM-10038052572/2021	2021-01-28	EPI_ISL_911380
USA/MI-UM-10038052582/2021	2021-01-28	EPI_ISL_911372
USA/MI-UM-10038052945/2021	2021-01-28	EPI_ISL_1014803
USA/MI-UM-10038053114/2021	2021-01-28	EPI_ISL_1014832
USA/MI-UM-10038056227/2021	2021-01-28	EPI_ISL_1014767
USA/MI-UM-10038056264/2021	2021-01-28	EPI_ISL_1014771
USA/MI-UM-10038056362/2021	2021-01-28	EPI_ISL_1014833
USA/MI-UM-10038056514/2021	2021-01-28	EPI_ISL_1014797
USA/MI-UM-10038057251/2021	2021-01-28	EPI_ISL_1014837
USA/MI-UM-10038057699/2021	2021-01-28	EPI_ISL_1014789
USA/MI-UM-10038057938/2021	2021-01-28	EPI_ISL_1014826
USA/MI-UM-10038068176/2021	2021-01-29	EPI_ISL_1014839
USA/MI-UM-10038070179/2021	2021-01-29	EPI_ISL_1014778
USA/MI-UM-10038078008/2021	2021-01-29	EPI_ISL_955912
USA/MI-UM-10038078821/2021	2021-01-29	EPI_ISL_1014844
USA/MI-UM-10038079372/2021	2021-01-29	EPI_ISL_1014843
USA/MI-UM-10038079984/2021	2021-01-29	EPI_ISL_1014842
USA/MI-UM-10038085145/2021	2021-01-29	EPI_ISL_1014768
USA/MI-UM-10038085449/2021	2021-01-30	EPI_ISL_1014854
USA/MI-UM-10038085825/2021	2021-01-30	EPI_ISL_1014851
USA/MI-UM-10038086625/2021	2021-01-30	EPI_ISL_1014853
USA/MI-UM-10038087605/2021	2021-01-30	EPI_ISL_1014845
USA/MI-UM-10038087901/2021	2021-01-30	EPI_ISL_955832
USA/MI-UM-10038087934/2021	2021-01-30	EPI_ISL_1014847
USA/MI-UM-10038088210/2021	2021-01-30	EPI_ISL_955911
USA/MI-UM-10038088218/2021	2021-01-30	EPI_ISL_955910
USA/MI-UM-10038088658/2021	2021-01-30	EPI_ISL_1014856
USA/MI-UM-10038088991/2021	2021-01-30	EPI_ISL_1014857
USA/MI-UM-10038088993/2021	2021-01-30	EPI_ISL_1014804
USA/MI-UM-10038089060/2021	2021-01-28	EPI_ISL_1014848
USA/MI-UM-10038089076/2021	2021-01-28	EPI_ISL_1014849
USA/MI-UM-10038098612/2021	2021-01-29	EPI_ISL_1014846
USA/MI-UM-10038098689/2021	2021-01-30	EPI_ISL_955908
USA/MI-UM-10038098966/2021	2021-02-01	EPI_ISL_1014863
USA/MI-UM-10038099007/2021	2021-02-01	EPI_ISL_1014850
USA/MI-UM-10038103154/2021	2021-02-01	EPI_ISL_1014852
USA/MI-UM-10038103155/2021	2021-02-01	EPI_ISL_1014858
USA/MI-UM-10038104868/2021	2021-02-01	EPI_ISL_955926
USA/MI-UM-10038104874/2021	2021-02-01	EPI_ISL_955927
USA/MI-UM-10038105800/2021	2021-02-01	EPI_ISL_955930
USA/MI-UM-10038106829/2021	2021-02-01	EPI_ISL_955836
USA/MI-UM-10038111260/2021	2021-02-01	EPI_ISL_1014855
USA/MI-UM-10038111808/2021	2021-02-01	EPI_ISL_1014806
USA/MI-UM-10038112383/2021	2021-02-01	EPI_ISL_955914
USA/MI-UM-10038114005/2021	2021-02-01	EPI_ISL_1014867
USA/MI-UM-10038114229/2021	2021-02-01	EPI_ISL_1014770
USA/MI-UM-10038114304/2021	2021-02-01	EPI_ISL_1014869
USA/MI-UM-10038114307/2021	2021-02-01	EPI_ISL_1014861
USA/MI-UM-10038114435/2021	2021-02-01	EPI_ISL_1014807
USA/MI-UM-10038114984/2021	2021-02-01	EPI_ISL_1014866
USA/MI-UM-10038115252/2021	2021-02-01	EPI_ISL_1014794
USA/MI-UM-10038120851/2021	2021-02-02	EPI_ISL_1014876
USA/MI-UM-10038120857/2021	2021-02-02	EPI_ISL_955936
USA/MI-UM-10038120864/2021	2021-02-02	EPI_ISL_1014862
USA/MI-UM-10038120869/2021	2021-02-02	EPI_ISL_955928
USA/MI-UM-10038120871/2021	2021-02-02	EPI_ISL_955933
USA/MI-UM-10038120877/2021	2021-02-02	EPI_ISL_955935
USA/MI-UM-10038120892/2021	2021-02-02	EPI_ISL_955938
USA/MI-UM-10038120900/2021	2021-02-02	EPI_ISL_955929
USA/MI-UM-10038120939/2021	2021-02-02	EPI_ISL_955931
USA/MI-UM-10038120945/2021	2021-02-02	EPI_ISL_977566
USA/MI-UM-10038120961/2021	2021-02-02	EPI_ISL_955932
USA/MI-UM-10038122731/2021	2021-02-02	EPI_ISL_1014868
USA/MI-UM-10038124094/2021	2021-02-02	EPI_ISL_1014870
USA/MI-UM-10038124734/2021	2021-02-02	EPI_ISL_1014805
USA/MI-UM-10038126040/2021	2021-02-02	EPI_ISL_1014865
USA/MI-UM-10038127032/2021	2021-02-02	EPI_ISL_1014859
USA/MI-UM-10038128575/2021	2021-02-02	EPI_ISL_1014875
USA/MI-UM-10038128842/2021	2021-02-02	EPI_ISL_1014873
USA/MI-UM-10038128858/2021	2021-02-02	EPI_ISL_1014809
USA/MI-UM-10038128870/2021	2021-02-02	EPI_ISL_1014808
USA/MI-UM-10038131085/2021	2021-02-02	EPI_ISL_955916
USA/MI-UM-10038131296/2021	2021-02-02	EPI_ISL_1014860
USA/MI-UM-10038131330/2021	2021-02-02	EPI_ISL_955934
USA/MI-UM-10038131441/2021	2021-02-02	EPI_ISL_955937
USA/MI-UM-10038132490/2021	2021-02-02	EPI_ISL_1014864
USA/MI-UM-10038133997/2021	2021-02-02	EPI_ISL_1014801
USA/MI-UM-10038134793/2021	2021-02-02	EPI_ISL_977567
USA/MI-UM-10038136283/2021	2021-02-02	EPI_ISL_1014810
USA/MI-UM-10038143854/2021	2021-02-03	EPI_ISL_983638
USA/MI-UM-10038145350/2021	2021-02-03	EPI_ISL_1059096
USA/MI-UM-10038145719/2021	2021-02-03	EPI_ISL_977568
USA/MI-UM-10038146108/2021	2021-02-03	EPI_ISL_1014877
USA/MI-UM-10038147425/2021	2021-02-03	EPI_ISL_1014872
USA/MI-UM-10038151463/2021	2021-02-03	EPI_ISL_977569
USA/MI-UM-10038151692/2021	2021-02-03	EPI_ISL_1014874
USA/MI-UM-10038151719/2021	2021-02-03	EPI_ISL_977570
USA/MI-UM-10038154224/2021	2021-02-03	EPI_ISL_983639
USA/MI-UM-10038154655/2021	2021-02-03	EPI_ISL_977571
USA/MI-UM-10038155204/2021	2021-02-03	EPI_ISL_1059198
USA/MI-UM-10038163924/2021	2021-02-04	EPI_ISL_1059182
USA/MI-UM-10038164678/2021	2021-02-04	EPI_ISL_1059187
USA/MI-UM-10038166397/2021	2021-02-04	EPI_ISL_1059181
USA/MI-UM-10038167933/2021	2021-02-04	EPI_ISL_1059180
USA/MI-UM-10038169021/2021	2021-02-04	EPI_ISL_1059183
USA/MI-UM-10038169026/2021	2021-02-04	EPI_ISL_1059185
USA/MI-UM-10038171065/2021	2021-02-04	EPI_ISL_1059186
USA/MI-UM-10038171290/2021	2021-02-04	EPI_ISL_1059184
USA/MI-UM-10038173529/2021	2021-02-04	EPI_ISL_977572
USA/MI-UM-10038173922/2021	2021-02-04	EPI_ISL_1059075
USA/MI-UM-10038174683/2021	2021-02-04	EPI_ISL_1060764
USA/MI-UM-10038174736/2021	2021-02-04	EPI_ISL_1059188
USA/MI-UM-10038181104/2021	2021-02-05	EPI_ISL_983633
USA/MI-UM-10038181107/2021	2021-02-05	EPI_ISL_1059081
USA/MI-UM-10038181233/2021	2021-02-05	EPI_ISL_983634
USA/MI-UM-10038185107/2021	2021-02-05	EPI_ISL_1059168
USA/MI-UM-10038185642/2021	2021-02-05	EPI_ISL_1059169
USA/MI-UM-10038188698/2021	2021-02-05	EPI_ISL_1059171
USA/MI-UM-10038190056/2021	2021-02-05	EPI_ISL_977573
USA/MI-UM-10038191575/2021	2021-02-05	EPI_ISL_977574
USA/MI-UM-10038193018/2021	2021-02-05	EPI_ISL_1059170
USA/MI-UM-10038199583/2021	2021-02-06	EPI_ISL_1059079
USA/MI-UM-10038199837/2021	2021-02-06	EPI_ISL_1060765
USA/MI-UM-10038201466/2021	2021-02-06	EPI_ISL_1059164
USA/MI-UM-10038201532/2021	2021-02-06	EPI_ISL_1059074
USA/MI-UM-10038202326/2021	2021-02-06	EPI_ISL_1059166
USA/MI-UM-10038202583/2021	2021-02-06	EPI_ISL_1059165
USA/MI-UM-10038214617/2021	2021-02-08	EPI_ISL_1059150
USA/MI-UM-10038214624/2021	2021-02-08	EPI_ISL_1059148
USA/MI-UM-10038217415/2021	2021-02-08	EPI_ISL_1059142
USA/MI-UM-10038218083/2021	2021-02-08	EPI_ISL_1059077
USA/MI-UM-10038219199/2021	2021-02-08	EPI_ISL_1059084
USA/MI-UM-10038219206/2021	2021-02-08	EPI_ISL_1059149
USA/MI-UM-10038219439/2021	2021-02-08	EPI_ISL_1059144
USA/MI-UM-10038220963/2021	2021-02-08	EPI_ISL_1001293
USA/MI-UM-10038221783/2021	2021-02-08	EPI_ISL_1059145
USA/MI-UM-10038223788/2021	2021-02-08	EPI_ISL_1001292
USA/MI-UM-10038225243/2021	2021-02-08	EPI_ISL_1059155
USA/MI-UM-10038225268/2021	2021-02-08	EPI_ISL_1059146
USA/MI-UM-10038225315/2021	2021-02-08	EPI_ISL_1059143
USA/MI-UM-10038225361/2021	2021-02-08	EPI_ISL_1059140
USA/MI-UM-10038226395/2021	2021-02-08	EPI_ISL_1059141
USA/MI-UM-10038226731/2021	2021-02-08	EPI_ISL_1059154
USA/MI-UM-10038226814/2021	2021-02-08	EPI_ISL_1059101
USA/MI-UM-10038226963/2021	2021-02-08	EPI_ISL_1059151
USA/MI-UM-10038226998/2021	2021-02-08	EPI_ISL_1059147
USA/MI-UM-10038227250/2021	2021-02-08	EPI_ISL_1059153
USA/MI-UM-10038227254/2021	2021-02-08	EPI_ISL_1059089
USA/MI-UM-10038227499/2021	2021-02-08	EPI_ISL_1001291
USA/MI-UM-10038227598/2021	2021-02-08	EPI_ISL_1059152
USA/MI-UM-10038236066/2021	2021-02-09	EPI_ISL_1059129
USA/MI-UM-10038237007/2021	2021-02-09	EPI_ISL_1059130
USA/MI-UM-10038237746/2021	2021-02-09	EPI_ISL_1059099
USA/MI-UM-10038238263/2021	2021-02-09	EPI_ISL_1059132
USA/MI-UM-10038240113/2021	2021-02-09	EPI_ISL_1059086
USA/MI-UM-10038240757/2021	2021-02-09	EPI_ISL_1059093
USA/MI-UM-10038241288/2021	2021-02-09	EPI_ISL_1059097
USA/MI-UM-10038241360/2021	2021-02-09	EPI_ISL_1059131
USA/MI-UM-10038242906/2021	2021-02-09	EPI_ISL_1059135
USA/MI-UM-10038244333/2021	2021-02-09	EPI_ISL_1059134
USA/MI-UM-10038244669/2021	2021-02-09	EPI_ISL_1059133
USA/MI-UM-10038244830/2021	2021-02-09	EPI_ISL_1001288
USA/MI-UM-10038244857/2021	2021-02-09	EPI_ISL_1001286
USA/MI-UM-10038244880/2021	2021-02-09	EPI_ISL_1001287
USA/MI-UM-10038244945/2021	2021-02-09	EPI_ISL_1001284
USA/MI-UM-10038245822/2021	2021-02-09	EPI_ISL_1001265
USA/MI-UM-10038245837/2021	2021-02-09	EPI_ISL_1001285
USA/MI-UM-10038247548/2021	2021-02-09	EPI_ISL_1059136
USA/MI-UM-10038247681/2021	2021-02-09	EPI_ISL_1059139
USA/MI-UM-10038247684/2021	2021-02-09	EPI_ISL_1059091
USA/MI-UM-10038252487/2021	2021-02-10	EPI_ISL_1059100
USA/MI-UM-10038255426/2021	2021-02-10	EPI_ISL_1059128
USA/MI-UM-10038258646/2021	2021-02-10	EPI_ISL_1059124
USA/MI-UM-10038258816/2021	2021-02-10	EPI_ISL_1059125
USA/MI-UM-10038259816/2021	2021-02-10	EPI_ISL_1059127
USA/MI-UM-10038260374/2021	2021-02-10	EPI_ISL_1059087
USA/MI-UM-10038260603/2021	2021-02-10	EPI_ISL_1059115
USA/MI-UM-10038260634/2021	2021-02-10	EPI_ISL_1001283
USA/MI-UM-10038260795/2021	2021-02-10	EPI_ISL_1059118
USA/MI-UM-10038261023/2021	2021-02-10	EPI_ISL_1059117
USA/MI-UM-10038261118/2021	2021-02-10	EPI_ISL_1059082
USA/MI-UM-10038261694/2021	2021-02-10	EPI_ISL_1001280
USA/MI-UM-10038261756/2021	2021-02-10	EPI_ISL_1059116
USA/MI-UM-10038261767/2021	2021-02-10	EPI_ISL_1059123
USA/MI-UM-10038264505/2021	2021-02-10	EPI_ISL_1001281
USA/MI-UM-10038264543/2021	2021-02-10	EPI_ISL_1059122
USA/MI-UM-10038264578/2021	2021-02-10	EPI_ISL_1059114
USA/MI-UM-10038264599/2021	2021-02-10	EPI_ISL_1059121
USA/MI-UM-10038265545/2021	2021-02-10	EPI_ISL_1059113
USA/MI-UM-10038266052/2021	2021-02-10	EPI_ISL_1059098
USA/MI-UM-10038267086/2021	2021-02-10	EPI_ISL_1001279
USA/MI-UM-10038267121/2021	2021-02-10	EPI_ISL_1001282
USA/MI-UM-10038267223/2021	2021-02-10	EPI_ISL_1059119
USA/MI-UM-10038267272/2021	2021-02-10	EPI_ISL_1059120
USA/MI-UM-10038267593/2021	2021-02-10	EPI_ISL_1059073
USA/MI-UM-10038268305/2021	2021-02-10	EPI_ISL_1059092
USA/MI-UM-10038268377/2021	2021-02-10	EPI_ISL_1059126
USA/MI-UM-10038274828/2021	2021-02-11	EPI_ISL_1059105
USA/MI-UM-10038274832/2021	2021-02-11	EPI_ISL_1059102
USA/MI-UM-10038274844/2021	2021-02-11	EPI_ISL_1059107
USA/MI-UM-10038274846/2021	2021-02-11	EPI_ISL_1059103
USA/MI-UM-10038274996/2021	2021-02-11	EPI_ISL_1059111
USA/MI-UM-10038279312/2021	2021-02-11	EPI_ISL_1001272
USA/MI-UM-10038279418/2021	2021-02-11	EPI_ISL_1059110
USA/MI-UM-10038279430/2021	2021-02-11	EPI_ISL_1059112
USA/MI-UM-10038280855/2021	2021-02-11	EPI_ISL_1001271
USA/MI-UM-10038280904/2021	2021-02-11	EPI_ISL_1059106
USA/MI-UM-10038280911/2021	2021-02-11	EPI_ISL_1001275
USA/MI-UM-10038280999/2021	2021-02-11	EPI_ISL_1059109
USA/MI-UM-10038281023/2021	2021-02-11	EPI_ISL_1059104
USA/MI-UM-10038282815/2021	2021-02-11	EPI_ISL_1059095
USA/MI-UM-10038283697/2021	2021-02-11	EPI_ISL_1001276
USA/MI-UM-10038284500/2021	2021-02-11	EPI_ISL_1059108
USA/MI-UM-10038285189/2021	2021-02-11	EPI_ISL_1001273
USA/MI-UM-10038285192/2021	2021-02-11	EPI_ISL_1001274
USA/MI-UM-10038285263/2021	2021-02-11	EPI_ISL_1001267
USA/MI-UM-10038286279/2021	2021-02-11	EPI_ISL_1001278
USA/MI-UM-10038286902/2021	2021-02-11	EPI_ISL_1001277
USA/MI-UM-10038287733/2021	2021-02-11	EPI_ISL_1200905
USA/MI-UM-10038295666/2021	2021-02-12	EPI_ISL_1001268
USA/MI-UM-10038297205/2021	2021-02-12	EPI_ISL_1001270
USA/MI-UM-10038297225/2021	2021-02-12	EPI_ISL_1001269
USA/MI-UM-10038339553/2021	2021-02-15	EPI_ISL_1200906
USA/MI-UM-10038352187/2021	2021-02-16	EPI_ISL_1200914
USA/MI-UM-10038352776/2021	2021-02-16	EPI_ISL_1200913
USA/MI-UM-10038362361/2021	2021-02-17	EPI_ISL_1200904
USA/MI-UM-10038369351/2021	2021-02-17	EPI_ISL_1200915
USA/MI-UM-10038373337/2021	2021-02-17	EPI_ISL_1196904
USA/MI-UM-10038389868/2021	2021-02-18	EPI_ISL_1200907
USA/MI-UM-10038406351/2021	2021-02-19	EPI_ISL_1200908
USA/MI-UM-10038445622/2021	2021-02-22	EPI_ISL_1200910
USA/MI-UM-10038453296/2021	2021-02-23	EPI_ISL_1200909
USA/MI-UM-10038461575/2021	2021-02-23	EPI_ISL_1200911
USA/MI-UM-10038473896/2021	2021-02-24	EPI_ISL_1200917
USA/MI-UM-10038473920/2021	2021-02-24	EPI_ISL_1200916
USA/MI-UM-S444741/2021	2021-01-12	EPI_ISL_911383
USA/MI-UM-S449016/2021	2021-01-13	EPI_ISL_911384
USA/MI-UM-S451770/2021	2021-01-13	EPI_ISL_911385
USA/MI-UM-S463691/2021	2021-01-16	EPI_ISL_955842
USA/MI-UM-S464115/2021	2021-01-16	EPI_ISL_955841
USA/MI-UM-S464423/2021	2021-01-16	EPI_ISL_955840
USA/MI-UM-S464723/2021	2021-01-17	EPI_ISL_955843
USA/MI-UM-S464938/2021	2021-01-17	EPI_ISL_959542
USA/MI-UM-S465061/2021	2021-01-17	EPI_ISL_955844
USA/MI-UM-S466921/2021	2021-01-18	EPI_ISL_955838
USA/MI-UM-S466926/2021	2021-01-18	EPI_ISL_955837
USA/MI-UM-S467565/2021	2021-01-18	EPI_ISL_955839
USA/MI-UM-S467975/2021	2021-01-18	EPI_ISL_955845
USA/MI-UM-S473572/2021	2021-01-18	EPI_ISL_955847
USA/MI-UM-S473826/2021	2021-01-18	EPI_ISL_955846
USA/MI-UM-S474890/2021	2021-01-19	EPI_ISL_955849
USA/MI-UM-S474936/2021	2021-01-19	EPI_ISL_955848
USA/MI-UM-S474948/2021	2021-01-19	EPI_ISL_955850
USA/MI-UM-S475604/2021	2021-01-19	EPI_ISL_955851
USA/MI-UM-S476495/2021	2021-01-26	EPI_ISL_955919
USA/MI-UM-S476879/2021	2021-01-27	EPI_ISL_955895
USA/MI-UM-S480782/2021	2021-01-21	EPI_ISL_955857
USA/MI-UM-S481184/2021	2021-01-21	EPI_ISL_955852
USA/MI-UM-S484640/2021	2021-01-22	EPI_ISL_955858
USA/MI-UM-S484641/2021	2021-01-22	EPI_ISL_955860
USA/MI-UM-S485022/2021	2021-01-22	EPI_ISL_955856
USA/MI-UM-S485117/2021	2021-01-22	EPI_ISL_955853
USA/MI-UM-S485553/2021	2021-01-22	EPI_ISL_955855
USA/MI-UM-S486381/2021	2021-01-22	EPI_ISL_955854
USA/MI-UM-S486531/2021	2021-01-22	EPI_ISL_1014878
USA/MI-UM-S486551/2021	2021-01-22	EPI_ISL_955859
USA/MI-UM-S486979/2021	2021-01-22	EPI_ISL_955861
USA/MI-UM-S486980/2021	2021-01-22	EPI_ISL_955897
USA/MI-UM-S486987/2021	2021-01-22	EPI_ISL_955890
USA/MI-UM-S486988/2021	2021-01-22	EPI_ISL_1014881
USA/MI-UM-S487149/2021	2021-01-22	EPI_ISL_955875
USA/MI-UM-S487381/2021	2021-01-22	EPI_ISL_955868
USA/MI-UM-S487596/2021	2021-01-22	EPI_ISL_955880
USA/MI-UM-S488413/2021	2021-01-29	EPI_ISL_955925
USA/MI-UM-S490887/2021	2021-01-25	EPI_ISL_955891
USA/MI-UM-S491129/2021	2021-01-25	EPI_ISL_955871
USA/MI-UM-S491168/2021	2021-01-25	EPI_ISL_955892
USA/MI-UM-S491259/2021	2021-01-25	EPI_ISL_955893
USA/MI-UM-S491507/2021	2021-01-25	EPI_ISL_1014814
USA/MI-UM-S491606/2021	2021-01-25	EPI_ISL_955870
USA/MI-UM-S491788/2021	2021-01-25	EPI_ISL_955899
USA/MI-UM-S491794/2021	2021-01-25	EPI_ISL_1014879
USA/MI-UM-S491813/2021	2021-01-25	EPI_ISL_955876
USA/MI-UM-S491936/2021	2021-01-25	EPI_ISL_955900
USA/MI-UM-S492023/2021	2021-01-25	EPI_ISL_1014991
USA/MI-UM-S492230/2021	2021-01-25	EPI_ISL_1014813
USA/MI-UM-S492527/2021	2021-01-25	EPI_ISL_955881
USA/MI-UM-S492534/2021	2021-01-25	EPI_ISL_955894
USA/MI-UM-S492735/2021	2021-01-25	EPI_ISL_955898
USA/MI-UM-S492768/2021	2021-01-25	EPI_ISL_935012
USA/MI-UM-S492827/2021	2021-01-25	EPI_ISL_1014880
USA/MI-UM-S492884/2021	2021-01-25	EPI_ISL_955862
USA/MI-UM-S493117/2021	2021-01-25	EPI_ISL_955869
USA/MI-UM-S493125/2021	2021-01-25	EPI_ISL_955863
USA/MI-UM-S493245/2021	2021-01-25	EPI_ISL_955882
USA/MI-UM-S493561/2021	2021-01-25	EPI_ISL_935013
USA/MI-UM-S493826/2021	2021-01-26	EPI_ISL_955901
USA/MI-UM-S494236/2021	2021-01-26	EPI_ISL_955864
USA/MI-UM-S494473/2021	2021-01-26	EPI_ISL_955878
USA/MI-UM-S494490/2021	2021-01-26	EPI_ISL_955873
USA/MI-UM-S494655/2021	2021-01-26	EPI_ISL_955885
USA/MI-UM-S494735/2021	2021-01-26	EPI_ISL_955872
USA/MI-UM-S495704/2021	2021-01-26	EPI_ISL_955877
USA/MI-UM-S495994/2021	2021-01-26	EPI_ISL_1014884
USA/MI-UM-S497176/2021	2021-01-26	EPI_ISL_1014815
USA/MI-UM-S497833/2021	2021-01-26	EPI_ISL_955902
USA/MI-UM-S498273/2021	2021-01-26	EPI_ISL_1014886
USA/MI-UM-S498306/2021	2021-01-26	EPI_ISL_955867
USA/MI-UM-S498792/2021	2021-01-26	EPI_ISL_1014888
USA/MI-UM-S498793/2021	2021-01-26	EPI_ISL_955903
USA/MI-UM-S499842/2021	2021-01-26	EPI_ISL_1014883
USA/MI-UM-S502346/2021	2021-01-26	EPI_ISL_1014885
USA/MI-UM-S502347/2021	2021-01-26	EPI_ISL_955896
USA/MI-UM-S504729/2021	2021-01-26	EPI_ISL_1014882
USA/MI-UM-S504792/2021	2021-01-26	EPI_ISL_1014889
USA/MI-UM-S504871/2021	2021-01-26	EPI_ISL_935014
USA/MI-UM-S504913/2021	2021-01-26	EPI_ISL_955884
USA/MI-UM-S505832/2021	2021-01-26	EPI_ISL_955889
USA/MI-UM-S507268/2021	2021-01-26	EPI_ISL_1014887
USA/MI-UM-S507613/2021	2021-01-27	EPI_ISL_955920
USA/MI-UM-S507628/2021	2021-01-27	EPI_ISL_955886
USA/MI-UM-S508110/2021	2021-01-27	EPI_ISL_955888
USA/MI-UM-S508245/2021	2021-01-27	EPI_ISL_955866
USA/MI-UM-S508293/2021	2021-01-27	EPI_ISL_955865
USA/MI-UM-S508405/2021	2021-01-27	EPI_ISL_959543
USA/MI-UM-S508654/2021	2021-01-27	EPI_ISL_955904
USA/MI-UM-S508825/2021	2021-01-27	EPI_ISL_955874
USA/MI-UM-S509102/2021	2021-01-27	EPI_ISL_955879
USA/MI-UM-S510232/2021	2021-01-27	EPI_ISL_955887
USA/MI-UM-S510237/2021	2021-01-27	EPI_ISL_955918
USA/MI-UM-S510371/2021	2021-01-27	EPI_ISL_955921
USA/MI-UM-S515359/2021	2021-01-29	EPI_ISL_955924
USA/MI-UM-S515651/2021	2021-01-29	EPI_ISL_1014903
USA/MI-UM-S515683/2021	2021-01-29	EPI_ISL_1014902
USA/MI-UM-S516108/2021	2021-01-29	EPI_ISL_1014901
USA/MI-UM-S516110/2021	2021-01-29	EPI_ISL_1014900
USA/MI-UM-S516216/2021	2021-01-29	EPI_ISL_1014992
USA/MI-UM-S516726/2021	2021-01-29	EPI_ISL_1014899
USA/MI-UM-S516779/2021	2021-01-29	EPI_ISL_1014898
USA/MI-UM-S516875/2021	2021-01-29	EPI_ISL_1014897
USA/MI-UM-S517116/2021	2021-01-29	EPI_ISL_955923
USA/MI-UM-S517468/2021	2021-01-29	EPI_ISL_955922
USA/MI-UM-S517475/2021	2021-01-29	EPI_ISL_1014896
USA/MI-UM-S517980/2021	2021-01-29	EPI_ISL_1014895
USA/MI-UM-S518016/2021	2021-01-29	EPI_ISL_1014894
USA/MI-UM-S518305/2021	2021-01-29	EPI_ISL_1014773
USA/MI-UM-S518461/2021	2021-01-29	EPI_ISL_1014774
USA/MI-UM-S518502/2021	2021-01-29	EPI_ISL_1014893
USA/MI-UM-S518534/2021	2021-01-29	EPI_ISL_1014892
USA/MI-UM-S518539/2021	2021-01-29	EPI_ISL_1014891
USA/MI-UM-S518615/2021	2021-01-29	EPI_ISL_1014890
USA/MI-UM-S519254/2021	2021-01-31	EPI_ISL_977575
USA/MI-UM-S519301/2021	2021-01-31	EPI_ISL_1059237
USA/MI-UM-S519303/2021	2021-01-31	EPI_ISL_977576
USA/MI-UM-S519304/2021	2021-01-31	EPI_ISL_1059233
USA/MI-UM-S519465/2021	2021-01-31	EPI_ISL_1059228
USA/MI-UM-S519477/2021	2021-01-31	EPI_ISL_1059232
USA/MI-UM-S519481/2021	2021-01-31	EPI_ISL_1059235
USA/MI-UM-S519498/2021	2021-01-31	EPI_ISL_1059231
USA/MI-UM-S519512/2021	2021-01-31	EPI_ISL_1059230
USA/MI-UM-S519516/2021	2021-01-31	EPI_ISL_983647
USA/MI-UM-S519607/2021	2021-01-31	EPI_ISL_1059234
USA/MI-UM-S519646/2021	2021-01-31	EPI_ISL_1001297
USA/MI-UM-S519662/2021	2021-01-31	EPI_ISL_977577
USA/MI-UM-S519704/2021	2021-01-31	EPI_ISL_1001296
USA/MI-UM-S519720/2021	2021-01-31	EPI_ISL_1059236
USA/MI-UM-S519732/2021	2021-01-31	EPI_ISL_1059238
USA/MI-UM-S519781/2021	2021-01-31	EPI_ISL_977578
USA/MI-UM-S519830/2021	2021-01-31	EPI_ISL_1059229
USA/MI-UM-S520295/2021	2021-02-01	EPI_ISL_977579
USA/MI-UM-S520609/2021	2021-02-01	EPI_ISL_983644
USA/MI-UM-S520915/2021	2021-02-01	EPI_ISL_1059226
USA/MI-UM-S521503/2021	2021-02-01	EPI_ISL_1059222
USA/MI-UM-S521620/2021	2021-01-31	EPI_ISL_1001298
USA/MI-UM-S521692/2021	2021-02-01	EPI_ISL_1059225
USA/MI-UM-S521890/2021	2021-02-01	EPI_ISL_977580
USA/MI-UM-S522300/2021	2021-02-01	EPI_ISL_1059085
USA/MI-UM-S522472/2021	2021-02-01	EPI_ISL_1059227
USA/MI-UM-S522782/2021	2021-02-01	EPI_ISL_1059221
USA/MI-UM-S522791/2021	2021-02-01	EPI_ISL_983645
USA/MI-UM-S522856/2021	2021-02-01	EPI_ISL_1059224
USA/MI-UM-S523529/2021	2021-02-01	EPI_ISL_1059223
USA/MI-UM-S523603/2021	2021-02-01	EPI_ISL_983646
USA/MI-UM-S527332/2021	2021-02-02	EPI_ISL_1059211
USA/MI-UM-S528044/2021	2021-02-02	EPI_ISL_1001295
USA/MI-UM-S528199/2021	2021-02-02	EPI_ISL_1059215
USA/MI-UM-S528201/2021	2021-02-02	EPI_ISL_1059219
USA/MI-UM-S528887/2021	2021-02-02	EPI_ISL_983640
USA/MI-UM-S529300/2021	2021-02-02	EPI_ISL_1059088
USA/MI-UM-S529325/2021	2021-02-02	EPI_ISL_1059214
USA/MI-UM-S530629/2021	2021-02-02	EPI_ISL_983642
USA/MI-UM-S531117/2021	2021-02-02	EPI_ISL_1059217
USA/MI-UM-S531124/2021	2021-02-02	EPI_ISL_983643
USA/MI-UM-S531139/2021	2021-02-02	EPI_ISL_1059216
USA/MI-UM-S532726/2021	2021-02-02	EPI_ISL_1059083
USA/MI-UM-S535359/2021	2021-02-02	EPI_ISL_983641
USA/MI-UM-S535489/2021	2021-02-02	EPI_ISL_1059218
USA/MI-UM-S535554/2021	2021-02-02	EPI_ISL_1059212
USA/MI-UM-S535646/2021	2021-02-02	EPI_ISL_1059220
USA/MI-UM-S535766/2021	2021-02-02	EPI_ISL_1059080
USA/MI-UM-S535811/2021	2021-02-02	EPI_ISL_1059213
USA/MI-UM-S537288/2021	2021-02-03	EPI_ISL_1059200
USA/MI-UM-S537291/2021	2021-02-03	EPI_ISL_1059206
USA/MI-UM-S537458/2021	2021-02-03	EPI_ISL_1059202
USA/MI-UM-S538900/2021	2021-02-03	EPI_ISL_1059204
USA/MI-UM-S539760/2021	2021-02-03	EPI_ISL_1059210
USA/MI-UM-S539901/2021	2021-02-03	EPI_ISL_1059199
USA/MI-UM-S539915/2021	2021-02-03	EPI_ISL_1059209
USA/MI-UM-S540117/2021	2021-02-03	EPI_ISL_1059207
USA/MI-UM-S540360/2021	2021-02-03	EPI_ISL_1059205
USA/MI-UM-S540573/2021	2021-02-03	EPI_ISL_1059208
USA/MI-UM-S540624/2021	2021-02-03	EPI_ISL_1059201
USA/MI-UM-S540761/2021	2021-02-03	EPI_ISL_1059203
USA/MI-UM-S540918/2021	2021-02-03	EPI_ISL_1001294
USA/MI-UM-S542229/2021	2021-02-04	EPI_ISL_1059189
USA/MI-UM-S542499/2021	2021-02-04	EPI_ISL_1059191
USA/MI-UM-S542542/2021	2021-02-04	EPI_ISL_1059192
USA/MI-UM-S542928/2021	2021-02-04	EPI_ISL_983635
USA/MI-UM-S543051/2021	2021-02-04	EPI_ISL_1059196
USA/MI-UM-S543407/2021	2021-02-04	EPI_ISL_1059195
USA/MI-UM-S543500/2021	2021-02-04	EPI_ISL_1059190
USA/MI-UM-S543551/2021	2021-02-04	EPI_ISL_1059090
USA/MI-UM-S543834/2021	2021-02-04	EPI_ISL_983636
USA/MI-UM-S544358/2021	2021-02-04	EPI_ISL_1059194
USA/MI-UM-S544519/2021	2021-02-04	EPI_ISL_1059197
USA/MI-UM-S544604/2021	2021-02-04	EPI_ISL_983637
USA/MI-UM-S544691/2021	2021-02-04	EPI_ISL_1059193
USA/MI-UM-S545299/2021	2021-02-05	EPI_ISL_1059172
USA/MI-UM-S545632/2021	2021-02-05	EPI_ISL_1059174
USA/MI-UM-S546356/2021	2021-02-05	EPI_ISL_1059177
USA/MI-UM-S547096/2021	2021-02-05	EPI_ISL_1059173
USA/MI-UM-S548470/2021	2021-02-05	EPI_ISL_1059176
USA/MI-UM-S548664/2021	2021-02-05	EPI_ISL_1059178
USA/MI-UM-S548834/2021	2021-02-05	EPI_ISL_1059179
USA/MI-UM-S549886/2021	2021-02-07	EPI_ISL_1059162
USA/MI-UM-S549976/2021	2021-02-07	EPI_ISL_1059156
USA/MI-UM-S549983/2021	2021-02-07	EPI_ISL_1059157
USA/MI-UM-S549994/2021	2021-02-07	EPI_ISL_1059160
USA/MI-UM-S550128/2021	2021-02-07	EPI_ISL_1059078
USA/MI-UM-S550143/2021	2021-02-07	EPI_ISL_1059161
USA/MI-UM-S550247/2021	2021-02-07	EPI_ISL_1059163
USA/MI-UM-S550326/2021	2021-02-07	EPI_ISL_1059158
USA/MI-UM-S550411/2021	2021-02-07	EPI_ISL_1059159
USA/MI-UM-S551091/2021	2021-02-08	EPI_ISL_1058994
USA/MI-UM-S551141/2021	2021-02-08	EPI_ISL_1058986
USA/MI-UM-S551430/2021	2021-02-08	EPI_ISL_1058995
USA/MI-UM-S551947/2021	2021-02-08	EPI_ISL_1058984
USA/MI-UM-S551963/2021	2021-02-08	EPI_ISL_1058988
USA/MI-UM-S551992/2021	2021-02-08	EPI_ISL_1059005
USA/MI-UM-S552147/2021	2021-02-08	EPI_ISL_1058991
USA/MI-UM-S552199/2021	2021-02-08	EPI_ISL_1059011
USA/MI-UM-S556548/2021	2021-02-08	EPI_ISL_1059013
USA/MI-UM-S558118/2021	2021-02-08	EPI_ISL_1058992
USA/MI-UM-S558476/2021	2021-02-09	EPI_ISL_1059006
USA/MI-UM-S559234/2021	2021-02-09	EPI_ISL_1059003
USA/MI-UM-S562858/2021	2021-02-09	EPI_ISL_1059015
USA/MI-UM-S563095/2021	2021-02-09	EPI_ISL_1059002
USA/MI-UM-S563942/2021	2021-02-09	EPI_ISL_1058990
USA/MI-UM-S564357/2021	2021-02-09	EPI_ISL_1058989
USA/MI-UM-S564850/2021	2021-02-09	EPI_ISL_1058983
USA/MI-UM-S564970/2021	2021-02-09	EPI_ISL_1058987
USA/MI-UM-S566085/2021	2021-02-09	EPI_ISL_1058985
USA/MI-UM-S566302/2021	2021-02-09	EPI_ISL_1058999
USA/MI-UM-S566765/2021	2021-02-09	EPI_ISL_1059012
USA/MI-UM-S566975/2021	2021-02-09	EPI_ISL_1059000
USA/MI-UM-S567076/2021	2021-02-09	EPI_ISL_1058996
USA/MI-UM-S567246/2021	2021-02-09	EPI_ISL_1059004
USA/MI-UM-S569782/2021	2021-02-09	EPI_ISL_1059001
USA/MI-UM-S569936/2021	2021-02-09	EPI_ISL_1059010
USA/MI-UM-S570038/2021	2021-02-09	EPI_ISL_1059019
USA/MI-UM-S571279/2021	2021-02-10	EPI_ISL_1058997
USA/MI-UM-S571711/2021	2021-02-10	EPI_ISL_1059009
USA/MI-UM-S571814/2021	2021-02-10	EPI_ISL_1059014
USA/MI-UM-S571912/2021	2021-02-10	EPI_ISL_1059018
USA/MI-UM-S571924/2021	2021-02-10	EPI_ISL_1059007
USA/MI-UM-S572003/2021	2021-02-10	EPI_ISL_1059017
USA/MI-UM-S572030/2021	2021-02-10	EPI_ISL_1058982
USA/MI-UM-S572393/2021	2021-02-10	EPI_ISL_1059016
USA/MI-UM-S572460/2021	2021-02-10	EPI_ISL_1059020
USA/MI-UM-S574017/2021	2021-02-10	EPI_ISL_1059008
USA/MI-UM-S574583/2021	2021-02-10	EPI_ISL_1059021
USA/MI-UM-S574970/2021	2021-02-10	EPI_ISL_1058998
USA/MI-UM-S575416/2021	2021-02-10	EPI_ISL_1058993
USA/MI-UM-S601754/2021	2021-02-17	EPI_ISL_1196916
USA/MI-UM-S633691/2021	2021-02-24	EPI_ISL_1196927
USA/MI-UM-S636325/2021	2021-02-24	EPI_ISL_1196923
